# Supplementary material for: Dysregulation of the 3β-hydroxysteroid dehydrogenase type 2 enzyme and steroid hormone biosynthesis in chronic kidney disease
Source: Front Endocrinol (Lausanne). 2024 Oct 25;15:1358124. doi: 10.3389/fendo.2024.1358124 (PMC11543464; doi:10.3389/fendo.2024.1358124)
Supplement: Supplementary file 2 [file DataSheet2.xlsx]

## Sheet: Compounds
Name	Formula	Annotation Source: Predicted Compositions	Annotation Source: mzCloud Search	Annotation Source: Metabolika Search	Annotation Source: ChemSpider Search	FISh Coverage	Molecular Weight	RT [min]	Area (Max.)	# ChemSpider Results	# mzCloud Results	# Metabolika Pathways	Metabolika Pathways	# Usable QC	RSD QC Areas [%]	RSD corr. QC Areas [%]	mzCloud Best Match	mzCloud Best Sim. Match	MS2	Group Area: 1	Group Area: 1-2	Group Area: 2	Group Area: 2-2	Group Area: 2-4	Group Area: 2-5	Group Area: 3	Group Area: 3-2	Group Area: 3-3	Group Area: 3-5	Group Area: 4	Group Area: 4-1	Group Area: 4-3	Group Area: 4-5	Group Area: 5-1	Group Area: 5-2	Group Area: 5-3	Group Area: 5-4	Group Area: 5-5	Group Area: 6-1	Group Area: 6-2	Group Area: 6-3
	C6 H6 O4 S	Full match	No results	No results	No results		173.999	2.883	2.99363e+06	0	0	0		7	7	7			No MS2	522696	670790	682517	792664	522617	347947	520804	2.6494e+06	2.99488e+06	2.28023e+06	966805	2.31556e+06	2.22578e+06	2.08828e+06	719050	1.32165e+06	1.26705e+06	2.09364e+06	1.30722e+06	1.94527e+06	2.06019e+06	781971
	C8 H7 N O4 S	Full match	No results	No results	No results		213.01	3.903	2.78695e+06	0	0	0		7	27	21			No MS2	1.0905e+06	836458	689649	618874	491851	868182	1.14238e+06	2.58485e+06	2.40715e+06	1.61504e+06	1.78859e+06	1.96041e+06	463552	1.19658e+06	893292	1.93551e+06	2.02612e+06	2.51393e+06	1.65753e+06	2.10189e+06	2.10909e+06	1.10977e+06
	C4 H8 O3	Full match	No results	No results	No results		104.048	0.968	2.39395e+06	0	0	0		7	23	22			No MS2	792311	919265	423511	133206	476598	681288	655391	442157	559392	860411	423675	1.30424e+06	1.48468e+06	1.43368e+06	1.00737e+06	1.7586e+06	2.05935e+06	1.13349e+06	2.66125e+06	2.24718e+06	1.72526e+06	2.70783e+06
	C23 H48 N O7 P	Full match	No results	No results	No results		481.317	8.423	2.121e+06	0	0	0		7	12	9			No MS2	1.48425e+06	1.70137e+06	1.28816e+06	1.67606e+06	2.07593e+06	1.96036e+06	1.46415e+06	1.31061e+06	1.57361e+06	1.3863e+06	1.33641e+06	1.63314e+06	1.04387e+06	1.68112e+06	1.88852e+06	1.38078e+06	1.62345e+06	1.64927e+06	1.29144e+06	1.41727e+06	1.51677e+06	2.03809e+06
	C7 H8 O4 S	Full match	No results	No results	No results		188.015	4.64	2.12061e+06	0	0	0		7	3	2			No MS2	849620	1.13843e+06	784135	304940	734932	629217	668763	1.55494e+06	1.75585e+06	942589	1.49466e+06	2.13068e+06	1.83169e+06	1.24424e+06	984401	1.49287e+06	1.7787e+06	1.88093e+06	894930	1.67589e+06	2.01476e+06	1.05098e+06
	C27 H47 N3 O8	Full match	No results	No results	No results		541.338	8.332	2.07273e+06	0	0	0		7	6	5			ddMS2 for preferred ion	512959	748109	527375	640063	2.08992e+06	684032	510182	463144	406753	413226	536991	380823	428575	404930	571181	393902	446305	431437	536456	397005	374680	610866
Dihydroxyacetone	C3 H6 O3	Full match	No results	Full match	No results		90.032	0.647	1.76923e+06	0	0	16	Superpathway of microbial D-galacturonate and D-glucuronate degradation;Homolactic fermentation;Superpathway of anaerobic sucrose degradation;Superpathway of coenzyme A biosynthesis II (plants);Superpathway of glucose and xylose degradation;L-alanine fermentation to propanoate and acetate;Superpathway of the 3-hydroxypropanoate cycle;Hexitol fermentation to lactate, formate, ethanol and acetate;O…	7	21	21			No MS2	811024	370637	1.49868e+06	1.37621e+06	633145	606246	1.41496e+06	825972	1.07624e+06	1.21153e+06	1.73993e+06	936789	634285	482472	1.189e+06	806109	519669	1.63559e+06	745484	767782	1.83565e+06	417056
Sulfate	H2 O4 S	No results	No results	Full match	No results		97.9678	0.369	1.67957e+06	0	0	12	Other	7	9	8			No MS2	755673	629652	1.28702e+06	648439	738560	794347	1.53818e+06	633859	597679	799641	1.71374e+06	773330	728547	643162	694126	461469	672578	909886	675624	782198	577127	618527
	C6 H13 Cl O6	Full match	No results	No match	No results		216.04	0.454	1.27516e+06	0	0	4	Other	7	21	20			ddMS2 for other ion	1.13632e+06	1.32763e+06	910678	786299	549917	1.13633e+06	876805	1.12582e+06	830663	664436	870056	638949	760667	278856	832454	515117	867025	320992	689837	316334	430183	824024
cis-Aconitic acid	C6 H6 O6	No match	Invalid mass	No match	No results		192.027	0.695	1.26398e+06	0	2	9	Superpathway of microbial D-galacturonate and D-glucuronate degradation;Other	7	9	8	66.9		ddMS2 for other ion	125953	134116	105488	177681	287933	172009	99065.7	877734	769346	680091	146747	1.05943e+06	842389	793550	385298	1.20699e+06	1.23437e+06	975540	915739	995622	1.16062e+06	447926
	C4 H8 O3	Full match	No results	No results	No results		104.048	1.132	934301	0	0	0		7	25	8			No MS2	175267	446558	198110	555826	645507	444484	271646	437335	565767	124865	276898	554399	480753	651284	961355	276592	408896	593564	1.1969e+06	1.27029e+06	1.09243e+06	1.19977e+06
	C24 H40 O5	Full match	No results	No results	No results		408.288	7.098	891346	0	0	0		7	4	2			No MS2	11054.3	7507.59	244281	69207	79048.8	26067.3	9956.91	217622	227481	897054	96812.8	133275	110218	33724.6	116249	100977	76827.7	128687	143867	236060	190622	27128.8
	C25 H52 N O7 P	Full match	No results	No results	No results		509.349	9.208	775139	0	0	0		7	8	6			No MS2	477397	757281	461983	498071	568128	584580	596874	446502	434122	409279	529947	469974	423321	512388	693022	456059	481185	527789	573205	458504	430639	823583
	C26 H39 N7 O2	Full match	No results	No results	No results		481.317	8.283	761419	0	0	0		7	6	5			ddMS2 for other ion	529083	771683	541957	663646	559645	708466	528065	477774	421774	427440	552187	394093	443290	421538	590210	409325	463353	447276	549468	410543	389998	630787
	C25 H48 N O7 P	Full match	No results	No results	No results		505.317	8.169	747760	0	0	0		7	3	1			ddMS2 for other ion	684547	490952	651739	611601	440100	566238	663378	708002	749517	692812	731117	368533	402819	691813	631731	638477	641100	661623	729217	634261	568844	658365
		No results	No results	No results	No results		541.339	8.132	737844	0	0	0		7	6	5			No MS2	512959	748109	527375	799.56	536265	684032	510182	463144	406753	413226	536991	380823	428575	404930	571181	393902	446305	431437	536456	397005	374680	610866
	C8 H8 O6 S	Full match	No results	No results	No results		232.005	3.509	716024	0	0	0		7	17	10			No MS2	51782.9	29818.5	44576.5	21473.2	18567.8	27102.3	65524.4	243637	268221	232907	42613	251677	750036	241302	39048.3	313588	417099	129383	142629	508850	416799	36278.3
	C25 H50 N O7 P	Full match	No results	No results	No results		507.333	8.63	665773	0	0	0		7	6	3			No MS2	519849	468709	548673	539113	470678	556961	623020	525977	525952	479279	510713	296643	405878	474502	657184	602605	650723	622696	693700	629592	600535	710894
	C8 H10 O4 S	Full match	No results	No results	No results		202.03	5.368	662207	0	0	0		7	2	2			No MS2	342949	2931.2	324159	1710.13	27694.1	6108.98	385030	234207	261381	8887.75	663887	59438.6	54020.7	19117.1	757.819	8480.53	13185.1	16224.6	2695.21	7124.18	24898	1351.39
	C27 H54 N O9 P	Full match	No results	No results	No results		567.354	8.508	642500	0	0	0		7	6	3			No MS2	499104	450676	528305	519542	452248	537945	599432	508204	505841	460910	491137	285617	391281	457601	122847	110187	625910	601284	108451	97705.7	579352	686724
	C18 H34 O5	Full match	No results	No results	No results		330.241	6.463	633872	0	0	0		7	3	3			No MS2	8426.89	368967	85372.4	269259	329616	281077	7819.25	46303.2	140693	111222	39394.1	319048	638181	170733	185266	85494.6	36193.9	64551.1	155079	14402.3	4303.85	156294
	C24 H40 O5	Full match	No results	No results	No results		408.288	6.743	592935	0	0	0		7	6	2			No MS2	19344	12226.3	228554	32930.8	51997	10070.2	36151.6	221283	229560	598596	97710.8	66509.2	91112.5	42245.2	70831.2	127970	131861	83451.3	85929.5	138517	118875	22863.1
	C23 H51 N O5 P2 S	Full match	No results	No results	No results		515.293	5.724	547339	0	0	0		7	6	4			No MS2	52397.8	5490.8	532954	14673	8723.88	21131.7	101143	124992	123765	86441.7	148898	212902	55780.4	9608.97	20119.4	30134.6	18559.1	34529.8	28451	51241.8	81970.2	14490.8
	C9 H16 O7	Full match	No results	No results	No results		236.09	1.875	537455	0	0	0		7	17	13			No MS2	9143.67	20643.3	6436.2	8119.21	30508.7	25281.4	5804.07	13120.9	19654	72269.2	7608.99	79414.1	175649	135917	71817.8	581382	229067	133918	88419.8	172332	236420	95786.2
	C2 H2 N10 O S	Full match	No results	No results	No results		214.013	3.636	478920	0	0	0		7	17	17			No MS2	107531	56880.9	70592.7	55722.5	34795.8	58930.8	112699	243944	357111	220582	142750	126553	23219	248651	66892.1	262743	73431.1	265269	195868	482705	357922	157927
	C25 H34 N4 O	Full match	No results	No results	No results		406.273	6.716	460180	0	0	0		7	4	2			No MS2	1695.94	3539.89	93291.1	37030.4	39893.9	10705.2	1369.45	93688	102211	463211	16081.1	52307.4	55599.1	17800.1	37324.4	37788.5	69258.2	47760.9	44845.9	62261.9	67147	12287.1
(9S)-HPODE	C18 H32 O4	Full match	No results	Full match	No results		312.23	7.896	449666	0	0	1	Superpathway of lipoxygenase	7	20	16			No MS2	5903.87	279190	83305.1	218375	380537	139498	3732.47	45766.2	136960	107890	32931.6	200463	465053	139404	212036	134059	41288.7	67345.7	165115	12779.4	1724.94	154343
	C27 H56 N O9 P	Full match	No results	No results	No results		569.37	9.078	445949	0	0	0		7	12	9			No MS2	109436	194212	86297.9	128423	130075	217476	111278	96109.6	419069	396167	121264	455938	100329	110609	162021	104814	113887	98343.3	158563	98512.8	90471	244797
11,12-Epoxy-(5Z,8Z,11Z)-icosatrienoic acid	C20 H32 O3	Full match	Full match	No results	No results		320.235	8.989	437966	0	7	0		7	7	3	88.9		ddMS2 for preferred ion	8254.03	8132.88	9012.15	48591	6656.69	10684.8	31548.1	185056	131241	337809	5574.72	121249	5924.23	33300.3	16852.6	456201	267281	181573	175508	233569	82166.3	199774
(9S)-HPODE	C18 H32 O4	Full match	No results	Full match	No results		312.23	8.022	409731	0	0	1	Superpathway of lipoxygenase	7	4	4			No MS2	6425.51	216250	90992	154022	213244	159395	4270.38	21541.4	95361.1	77108.1	18699.7	195900	412862	99120.4	144742	58985.7	31829.8	44875.8	100709	10007.5	1341.77	103718
9(S)-HPOTE	C18 H30 O4	Full match	Invalid mass	Full match	No results		310.215	8.354	403754	0	9	1	Superpathway of lipoxygenase	7	12	12		97.3	ddMS2 for preferred ion	6878.93	179761	66696.3	171132	165903	131219	5018.84	54020.6	146809	135107	30116.6	161485	404634	103560	120880	92827.6	37973.8	59420	125946	9261.58	1776.9	71685.2
	C10 H9 N O	Full match	No results	No results	No results		159.069	5.135	400393	0	0	0		7	2	2			No MS2	90022.9	95047.1	98364.3	59320.7	62992.2	55454.5	113903	228896	248612	156980	127059	223235	86300.1	169066	117527	255286	297528	275180	264285	368685	404249	165778
(9S)-HPODE	C18 H32 O4	Full match	No results	Full match	No results		312.231	8.818	397186	0	0	1	Superpathway of lipoxygenase	7	19	19			No MS2	2049.71	21490.2	2338.93	2495.04	4010.81	43568	933.182	24383	3284.44	2932.61	14358.8	396053	159487	51050.8	33539.3	54774.8	25866.7	3592.57	4848.4	1488.97	1711.95	54399.3
	C5 H10 O3	Full match	No results	No results	No results		118.063	2.79	394938	0	0	0		7	11	10			No MS2	40553.6	174315	57319	136082	147381	155849	52806.3	256416	243070	195764	57605	236765	309531	203437	233702	235995	268009	260960	296404	344025	370241	226894
	C24 H40 O5	Full match	No results	No results	No results		408.288	6.537	378346	0	0	0		7	3	2			No MS2	29282.7	19952.8	113654	61488.5	78887.9	19485.1	44330.8	210129	216867	379854	108830	45904.9	98320.7	22017.3	57278.3	75922.8	167851	60700.9	56284.6	113553	61625.7	15671.1
Phenol	C6 H6 O	Full match	No results	Full match	No results		94.0423	2.869	376417	0	0	1	Other	7	29	19			No MS2	110674	105268	113628	152364	67020	65145.8	106748	244997	307050	224159	204478	234647	250822	176793	127508	125466	113183	325774	118456	168209	157200	56805.3
	C5 H10 O3	Full match	No results	No results	No results		118.063	2.944	365335	0	0	0		5	14	13			No MS2	13558.1	175370	57884.2	136736	147909	156219	53259.1	256719	26915.9	7129.66	58025.7	24348.6	30160.4	202278	231859	233881	265324	258071	292815	352719	19624.1	8921.66
	C27 H48 N O7 P	Full match	No results	No results	No results		529.317	8.205	363920	0	0	0		7	4	2			No MS2	307938	16186.6	256149	120879	23378.8	23917.9	355696	151554	126986	185312	294816	26170.3	12893.7	99156.4	71078.7	222639	263903	280884	187931	284409	298105	179010
	C17 H35 N2 O P	Full match	No results	No results	No results		314.246	8.703	359068	0	0	0		7	5	2			No MS2	19939.5	352160	108762	321468	319905	322718	20361.4	63649.1	196070	159680	59562.5	333943	249047	191660	148316	124365	57620.1	72305.1	182760	29976.3	7290.7	197052
	C18 H32 O3	Full match	No results	No results	No results		296.235	8.701	356927	0	0	0		7	5	2			No MS2	20292	350019	109476	321021	316658	320969	20701.6	63931.3	196900	159788	59706.2	327980	245747	191826	145939	123609	56528.9	69999.6	181308	29983.1	7681.24	194107
	C29 H52 N O9 P	Full match	No results	No results	No results		589.338	8.19	352555	0	0	0		7	4	2			No MS2	296815	2783.15	248495	117377	4528.35	4806.2	344646	147031	122898	58898.1	285497	4593.04	2084.36	96047.1	68965.9	214916	255936	272098	182274	275036	288177	174609
	C18 H41 N4 O5 P	Full match	No results	No results	No results		424.284	6.727	347390	0	0	0		7	4	2			No MS2	2096.21	2423.87	73228.3	29003.7	32150.5	7889.25	2565.88	72135.6	79126.4	349200	15943.3	41289.2	42676.6	13685.5	31362.8	29860.7	60688.1	35848.2	33787.5	46893.9	50814.1	9607.08
Colneleate	C18 H30 O3	Full match	No results	Full match	No results		294.22	8.814	344311	0	0	1	Superpathway of lipoxygenase	7	13	13			No MS2	2842.6	36795.5	3293.96	4332.16	6017.94	61240	753.882	4568.51	5914.03	3695.68	4328.95	344283	107535	34430.5	53047.5	6518.9	3669.72	6625.88	9053.75	1941.96	1567.96	78836
	C17 H19 N5 O3 S	Full match	No results	No results	No results		373.12	4.207	339714	0	0	0		7	6	3			No MS2	48533.1	215133	33901.8	177051	197308	194571	12525.2	186986	200789	155233	19240.8	61198.7	71265.5	272587	133623	88973.8	157131	61280	147360	122457	214750	360935
	C8 H17 N O4 S	Full match	No results	No results	No results		223.088	4.344	336982	0	0	0		7	6	6			No MS2	15786	101301	7789.08	52784.8	77227.7	61525.8	15934.5	82546.5	111110	35468.7	25743.2	331765	339100	44303.1	115811	33015.2	21177	20259.2	51655.5	6438.23	11440.1	70835.6
	C23 H52 N O3 P3 S	Full match	No results	No results	No results		515.293	6.162	335611	0	0	0		7	5	2			No MS2	70015.3	8650.55	326555	23705.2	11655.7	56912.5	131750	79322.3	82023.1	64615	151335	115703	50924.6	8654.95	21213.2	16378.5	12485.5	50324.2	24728.6	62405.9	64667.5	16994.6
		No results	No results	No results	No results		95.9327	0.401	333277	0	0	0		7	5	4			No MS2	237201	239692	232776	235242	223396	231215	247725	142407	218487	188476	243475	166348	216430	295503	329172	177418	187373	193878	201306	193879	171169	215856
Psilocybin	C12 H17 N2 O4 P	No match	Full match	No match	No results		284.09	4.812	327401	0	1	1	Other	7	3	2	77		ddMS2 for preferred ion	98608.7	84294.7	44083.4	32552	99483.6	80010.5	39128	243255	259028	196629	91582.6	328942	234943	181938	157376	186128	198533	326062	91098.7	252634	297163	126978
Psilocybin	C12 H17 N2 O4 P	No results	Invalid mass	No results	No results		170.097	4.81	325902	0	1	0		7	3	2	77		ddMS2 for other ion	98084.4	83823.9	43675.2	32134.2	99020	79578.6	38707.9	241915	257809	195753	91118.1	327440	233827	181261	156565	185422	197559	324239	90684.9	251185	295770	126564
	C12 H20 O	Full match	No results	No results	No results		180.152	7.957	321795	0	0	0		7	2	1			No MS2	195205	81152.3	100619	36079.3	28909.7	23997.5	126928	92072.5	86704.7	199052	318708	98200.2	43705.1	85450	31698.4	49220.7	69311.8	90061.9	80016.5	84873.8	31645.8	91884
	C26 H44 N5 O3 P	Full match	No results	No results	No results		505.317	8.061	321401	0	0	0		7	13	11			ddMS2 for other ion	238542	98277.5	264047	144149	88115.1	130695	308728	185481	192140	226450	243398	75396	75049.1	168456	153314	199871	301200	284722	228688	295862	308749	240679
	C20 H34 N6 O3	Full match	No results	No results	No results		406.273	7.067	317544	0	0	0		7	4	3			No MS2	7654.52	6315.23	132734	10097	15799.7	3800.08	20439.4	40600.6	45602.6	318490	60259.5	28885.7	22368	7250.68	10900.7	20102.7	28968.3	8588.51	13927	23232	11272.8	7583.31
(9S)-HPODE	C18 H32 O4	Full match	No results	Full match	No results		312.23	7.84	313027	0	0	1	Superpathway of lipoxygenase	7	14	10			No MS2	2401.76	181524	31906.3	94720.2	103385	204647	1147.75	22749.8	68706	60583.9	22390	87308.2	323359	66779.2	91122.3	35674.8	21940.8	35425.6	103448	5096.01	408.94	76732.6
	C28 H48 N5 O5 P	Full match	No results	No results	No results		565.338	8.059	309835	0	0	0		7	14	11			ddMS2 for preferred ion	226537	94855.7	254724	138554	85083	126318	297565	177622	183652	216822	232225	72837.1	72446.6	160978	147593	190678	290833	274789	218655	285095	297820	234582
	C25 H54 N5 O5 P3	Full match	No results	No results	No results		597.329	6.538	304942	0	0	0		7	15	15			ddMS2 for preferred ion	6845.53	191716	67356.9	163656	54093.6	135633	3298.15	28919.5	52818.6	34827.6	33819.3	80720.2	305988	85359.5	214865	104903	51719.2	25303.1	150904	9841.35	564.17	107540
	C8 H12 O	Full match	No results	No results	No results		124.089	6.641	296836	0	0	0		7	2	2			No MS2	2565.39	181658	11358.2	105298	175429	102455	1196.96	12311.1	25055.2	24049.9	9698.23	297611	198734	47028.4	94610	20102.7	21429.6	23440.9	45754.7	5684.96	1400.9	115652
	C9 H14 O3	Full match	No results	No results	No results		170.095	6.641	293596	0	0	0		7	2	2			No MS2	1900.17	178545	10782.2	103146	172059	100724	539.648	11605.1	24290.2	23203.7	8675.01	294176	195665	45655.9	92709.2	19314.9	20242.4	22377	44267	4909.23	793.297	112622
	C15 H14 O6 S	Full match	No results	No results	No results		322.052	5.509	290055	0	0	0		7	4	4			No MS2	187937	1465.41	127770	2933.23	6492.03	7061.3	157244	60638.2	55385.6	39949.6	289499	34370	7683.14	11175.8	2054.39	8233.85	8159.51	7348.27	4823.78	13094.1	12936.6	1067.42
	C25 H40 O7	Full match	No results	No results	No results		452.278	7.08	283186	0	0	0		7	4	4			No MS2	6213.27	5057.34	101491	8334.65	13164.1	3129.6	16304.8	32380.2	37062.4	284342	4013.29	23133.2	18643.3	5880.14	9216.46	16772.8	22273.4	7461.74	11395.8	19307.5	9381.92	6077.86
	C24 H40 O4	Full match	No results	No results	No results		392.294	7.229	275957	0	0	0		7	4	2			No MS2	16677.6	6497.45	21794.3	12663.1	24625.4	4373.76	2712.24	77216.4	83763.5	277487	18787.8	13175.7	33217.2	36795.5	64351.8	72639.3	67155.3	76691.4	61683.9	85938.3	59754.4	23280.3
Succinate	C4 H6 O4	Full match	No results	Full match	No results		118.027	0.853	267660	0	0	45	Superpathway of gibberellin biosynthesis;Superpathway of aromatic compound degradation via 3-oxoadipate;Superpathway of L-lysine degradation;Superpathway of the 3-hydroxypropanoate cycle;Other	7	10	9			No MS2	72936	76317.6	180986	111131	197504	145979	111990	216259	267251	227511	97706	155297	131687	93194.8	166516	165142	103490	59020.6	92164.5	148529	177413	65006.3
	C22 H39 N2 O2 P	Full match	No results	No results	No results		394.273	6.533	263561	0	0	0		7	4	1			No MS2	20589.7	14127.3	78935.3	43571.8	53530.8	13768.1	30573.2	147311	151086	265200	75068.3	32531.9	67528	15670.9	43765.9	57096.8	124812	43503.3	41609	85854.7	45616.4	12312.4
[Similar to: 15(R),19(R)-Hydroxy prostaglandin F1α; ΔMass: 62.0366 Da]	C17 H31 N2 O P	Full match	Invalid mass	No match	No results		310.215	8.416	262026	0	9	1	Superpathway of lipoxygenase	7	18	18		97.3	ddMS2 for preferred ion	1975.84	84294.3	22386.9	53466	97163.7	60522.6	1614.39	18315	35057.1	37116	10858.8	72352.1	259847	21758.5	41871.2	32723.4	12916.7	20717	43720.6	2838.74	824.827	26824.9
	C17 H12 N4	Full match	No results	No results	No results		272.108	4.101	258756	0	0	0		7	4	1			No MS2	211422	248909	137175	165239	180123	171191	139236	170306	187402	156343	99272.7	157491	147287	233587	136130	170777	230069	128909	177026	166308	189826	271343
	C22 H47 N3 O4 P2	Full match	No results	No results	No results		479.302	7.921	241288	0	0	0		7	4	2			No MS2	136107	170842	169382	184192	178633	201467	175612	139377	160174	180141	135028	109539	117612	165609	217904	184588	222905	139079	235291	174660	163762	252362
	C9 H16 O4	Full match	No results	No results	No results		188.105	5.406	237084	0	0	0		7	5	3			No MS2	51905.4	161307	44737.8	89214	139147	82378.8	95998.1	146519	130332	175551	38199.5	237703	240714	120805	77155	79336.3	75565.5	98635.6	75896.3	68519.5	47185.8	84802.3
	C10 H11 N O3	Full match	No results	No results	No results		193.074	4.595	235841	0	0	0		7	18	10			No MS2	98478.6	33307	118055	34090.3	45598.3	35203.9	103211	215299	238851	193718	121443	122903	147755	165793	82078.2	107300	136118	145143	88028	200618	211235	68738.9
	C10 H14 O6 S	Full match	No results	No results	No results		262.051	5.933	235710	0	0	0		7	3	3			No MS2	37732.9	11599	30931.7	14763.2	9411.28	4650.27	41817.3	189247	198086	144501	43585.3	235834	40570	113275	13030.9	136993	156884	102800	65593.2	104189	139335	31612
	C2 H Br Cl3 N2 P	Full match	No results	No results	No results		267.812	0.409	231850	0	0	0		7	20	15			No MS2	184422	168166	213078	157530	133607	188437	208599	115193	111086	115097	173003	114534	180378	189240	141207	130808	129252	140678	109797	138131	178431	207194
	C25 H44 N O7 P	Full match	No results	No results	No results		501.286	8.161	227868	0	0	0		7	5	1			No MS2	71334.6	3838.29	42074.7	11063.3	5445.89	4152.47	74397.8	41358.1	39176.2	77913.6	32170.6	9684.43	2468.58	33850.7	7202.88	123011	145503	108364	81295.2	241969	210565	30070.1
	C26 H48 N5 O3 P	Full match	No results	No results	No results		509.348	9.059	227089	0	0	0		7	12	9			No MS2	114115	200989	90601.7	132998	136254	223914	116509	99964.3	86095.9	87186.1	125727	102726	104135	114816	168898	108486	118153	102132	163897	102389	93853.1	250993
	C14 H27 O6 P	Full match	No results	No results	No results		322.155	6.764	226946	0	0	0		7	6	6			No MS2	65547.3	29716.5	61656.8	42497.3	44045.3	42199.3	57761.6	34224.4	37514.9	53634.8	54485.1	55147.1	54441.6	52064.1	226639	206425	77608.3	143071	124813	147226	99118.3	193687
9(S)-HPOTE	C18 H30 O4	Full match	No results	Full match	No results		310.215	8.21	212412	0	0	1	Superpathway of lipoxygenase	7	16	15			No MS2	3632.37	107933	14694.9	35697.3	93017	72297.5	4670.04	15306.5	26295.3	32701.9	14023.9	55809	216272	18768.7	18566.5	17935.3	8506.26	11665.1	26118.2	4484.41	2101.13	25136.5
	C17 H33 N2 P	Full match	No results	No results	No results		296.235	9.327	204008	0	0	0		7	6	5			No MS2	15286.6	159821	50029.1	134211	108701	84764.2	11359.5	16033.7	90188.7	61627.2	29006.2	153547	204868	104667	101062	55578.6	29757.9	30077.6	89237.9	13943.4	6100.18	63657.8
Corchorifatty acid F	C18 H32 O5	Not the top hit	Full match	No results	No results		328.226	6.854	195597	0	1	0		7	16	14	81.5		ddMS2 for preferred ion	4288.27	129760	15014.3	63848.5	139209	129479	2833.15	8892.5	38274.6	22020.3	5876.85	70286.4	190104	54774	37813.4	15210.1	9238.34	8027.88	22163.4	4348.99	1354.23	26492.1
	C23 H44 N O7 P	Full match	No results	No results	No results		477.286	8.136	194764	0	0	0		7	6	2			No MS2	97012.1	16318.6	66641.4	21037.7	14658.8	23518.5	92060.1	71079.6	72862.4	131668	60117.7	25104.7	10664.4	79744.5	16624.2	124685	134763	109228	116087	209081	170380	40037.9
	C28 H40 N5 O3 P	Full match	No results	No results	No results		525.286	8.145	193517	0	0	0		7	7	3			No MS2	131544	1892.48	59048.3	11964.5	3651.42	2222.19	104145	32969.9	32804.7	69159.8	40455.9	4855.95	765.456	21323.6	3596.56	93934.2	127315	87480.6	62104.9	195654	210551	19739.7
	C14 H33 N7 O11	Full match	No results	No results	No results		475.22	4.84	192686	0	0	0		7	5	5			No MS2	1981.85	188662	17878.5	122776	192175	148999	963.945	14816.6	26830.5	23104.5	8346.45	90776.2	62113.9	43399.4	67812.9	24368	22274.9	13543.2	46512	2754.38	750.503	83383.5
[Similar to: (12aR)-8-(5-Chloro-2-methoxyphenyl)-2-(3,3-dimethylbutanoyl)-1,3,4,12a-tetrahydropyrazino[2,1-c][1,4]benzodiazepine-6,12(2H,11H)-dione; ΔMass: 98.0724 Da]	C16 H21 N O7 S	Full match	Invalid mass	No results	No results		371.104	4.28	191954	0	1	0		7	9	8		82.6	ddMS2 for preferred ion	71234.3	122598	43625.2	147046	140055	90124.5	23486.2	158896	136898	180614	26875.5	56882.9	46057.4	189076	91762.3	118325	152732	79458.1	110389	137271	152289	173296
(S)-Malate	C4 H6 O5	Full match	No results	Full match	No results		134.022	0.479	189854	0	0	11	Superpathway of the 3-hydroxypropanoate cycle;Other	7	12	10			ddMS2 for other ion	50919	27234.2	48068.2	41410.1	88893.3	55341.6	42015.4	174895	157939	155774	47146.7	108653	121646	77743.1	66959.6	182125	97599.4	66119.7	72483.5	156092	175541	29597.9
	C13 H22 O2	Full match	No results	No results	No results		210.163	6.981	188182	0	0	0		7	5	5			No MS2	17452.5	14120.1	9251.79	6986.95	3491.45	6155.42	6706.91	28428.2	36631.1	188522	11718.5	105781	64648.6	27620.9	10888.3	33510	47242.7	26439.9	44110	37883.6	9248.26	33321.6
Taurine	C2 H7 N O3 S	Full match	No results	Full match	No results		125.015	0.42	185442	0	0	1	Other	7	5	5			No MS2	30636.4	41157.1	29782.8	140417	40863.3	36372.7	29983.5	68248.5	70843.3	85952.8	21482.8	184977	80144.4	76998.1	50191.7	121537	92538.8	42001.1	79961.1	91621.6	78970.6	75326.6
	C14 H24 O4	Full match	No results	No results	No results		256.168	7.149	182457	0	0	0		7	4	4			No MS2	17039.8	13179.1	17913.4	6490	6018.59	5658.77	8559.96	24706.9	32904.1	182675	32238	103126	61086.8	25343.2	10531.1	31683.5	45597.9	23992.3	43043	36909.5	7347.18	31300.3
	C29 H48 N2 O11	Full match	No results	No results	No results		600.329	13.985	178531	0	0	0		7	25	19			No MS2	7173.68	152357	24570.3	64557.2	102569	111744	4803.9	36000.7	31219.9	35358.9	33749.9	42161.3	70749.4	54816.6	115475	13714.7	31772.2	30180.7	43326.7	5019.76	3559.15	240838
	C23 H52 N O4 P3 S	Full match	No results	No results	No results		531.288	5.82	174697	0	0	0		7	4	3			No MS2	12201.2	16226.8	172812	9719.37	15423.2	26729.4	34673.4	47125.6	39697.5	41970.2	60454.2	57188.9	21333.4	5274.74	15035.1	9465.72	6868.82	19062	8401.66	20271.4	33530.4	7427.2
	C21 H40 N9 O2 P S	Full match	No results	No results	No results		513.278	5.828	174200	0	0	0		7	3	3			No MS2	11958.7	15981.1	172001	9487.54	15187.4	26493.3	34404.5	44709.9	37224	39992.5	59095.1	56152.1	21130.6	5058.51	13869.3	9259.42	6660.11	17465.1	15341.2	19335.2	32432.2	13305.5
	C23 H52 N O3 P3 S	Full match	No results	No results	No results		515.293	5.636	172106	0	0	0		7	11	11			No MS2	18764.6	10813	87140.7	24270.4	18350.2	22519.8	43769.2	165192	171890	87132	67712.8	93602.8	64850.7	20802.9	42956	59547.5	54496.8	85964.9	69619.2	79539	67020.9	30136.5
Benzyl alcohol	C7 H8 O	Full match	No results	Full match	No results		108.058	4.641	170612	0	0	8	Other	7	4	4			No MS2	55247.2	71540.9	50806.6	23789.5	49101	50032.9	51446.3	88117.7	107393	69873.3	103805	170010	117374	80010.4	70921	90925	114614	114865	63733.5	112292	106900	65561.1
	C8 H15 N O3	Full match	No results	No results	No results		173.106	4.984	164678	0	0	0		7	3	3			No MS2	164121	34601.7	151958	32362.4	36901.2	24082.1	150303	48664.7	48980.3	162339	155424	104109	65655.9	62951.9	65153.5	85533.2	112122	93660.9	78582.4	108857	84222.2	69350.7
	C16 H32 N O8 P	Full match	No results	No results	No results		397.188	4.84	160578	0	0	0		7	7	7			No MS2	1981.3	155887	14317.2	102176	160242	121147	930.942	12247.1	20658.5	18872.1	6457.28	73899.9	51173.3	34850.5	55793.9	19407.4	18176.1	11391.4	37264.6	2612.34	811.011	68973.2
	C13 H24 O2	Full match	No results	No results	No results		212.178	7.417	159771	0	0	0		7	4	4			No MS2	26238.2	13079.9	26590.2	10740.3	7610.1	9194.03	13748.3	34156.1	37802.5	160335	43013.4	88229.9	51146.5	19353.3	16575.2	23604.6	27419.1	18100.9	27316.9	27250	11379.3	28155.9
	C17 H35 N2 P	Full match	No results	No results	No results		298.251	8.906	159748	0	0	0		7	7	6			No MS2	10389.5	69398.7	12292.2	75862.6	66373.1	36288.5	13222.5	13070.3	19656.4	19902.1	12220.4	161632	114179	24771	31521	17451.4	12769.7	19654.4	26729.7	4918.16	2637.03	43743.8
	C8 H14 O3	Full match	No results	No results	No results		158.095	4.873	158614	0	0	0		7	3	2			No MS2	14006.2	32814.7	4904.12	7701.96	12305.9	6740.9	5004.28	39283.9	43221	146238	11928.8	117028	104529	159557	33504.3	133930	159871	108341	125146	147025	57144.7	89464.9
	C14 H26 O4	Full match	No results	No results	No results		258.184	7.424	157576	0	0	0		7	5	4			No MS2	25519.2	11973.1	25280.8	9800.47	6793.99	8378.4	12419.5	32686.1	35777.8	158098	41608.3	86447.5	48654.1	18018.2	13245.5	19606.8	24829.4	15101.6	23423.9	23536.3	11074.4	25056.7
4-Hydroxy-2-oxopentanoate	C5 H8 O4	Full match	No results	Full match	No results		132.043	1.419	157006	0	0	23	Superpathway of aromatic compound degradation via 3-oxoadipate;Superpathway of aromatic compound degradation via 2-oxopent-4-enoate;Superpathway of branched chain amino acid biosynthesis;Superpathway of L-lysine degradation;Other	7	15	14			No MS2	20570.6	52124.5	48304.7	50526.5	103538	106023	48845	22216.8	31278.6	46858	66530.1	52101.5	63273.6	18832.2	152641	60313.2	13835	17200.3	35968.3	28368.3	50376.9	30239.9
	C25 H36 N4	Full match	No results	No results	No results		392.294	8.102	153363	0	0	0		7	4	2			No MS2	22509.4	32822.2	76733.7	31990.8	59133	24330.6	31679.1	43725.2	48283.9	154424	110841	19931.4	35892.4	27074.2	66040.4	26184.8	20659.7	65915.5	35664.6	66296.8	33857.4	44768.5
	C27 H48 N O7 P	Full match	No results	No results	No results		529.317	8.099	152832	0	0	0		7	12	9			No MS2	100867	2953.43	86886.7	34258.4	4707.04	4997.58	146012	47586.5	31039.3	61086.2	119134	4944.75	2349.19	26567.8	17082.6	78091.7	101597	78735.9	63620.4	109649	118407	60034
Colneleate	C18 H30 O3	Full match	No results	Full match	No results		294.22	8.99	150819	0	0	1	Superpathway of lipoxygenase	7	9	6			No MS2	2239.65	119769	31889.1	84209.4	99978.8	100806	1495.96	11423.1	56999.2	32593.2	12984.7	78292.1	154261	74140.5	61511.7	22332.2	11427.1	18453.1	51899.5	3357.23	601.539	51455.1
2-Deoxy-L-scyllo-inosose	C6 H10 O5	Full match	No results	Full match	No results		162.053	0.978	150424	0	0	4	Other	7	14	12			ddMS2 for preferred ion	31107.6	42852.5	21314.5	44996.7	59937.4	46749.8	31423.9	24546.4	30446.1	84651.6	41140.7	112704	106547	90709	112552	157257	125115	103848	140805	110451	78675.3	110170
	C18 H36 N O10 P	Full match	No results	No results	No results		457.209	4.839	149633	0	0	0		7	7	7			No MS2	1596.75	145730	13719.6	94262.4	149391	111667	546.196	11541.4	18944	17716.6	6070.44	67989.6	47199.8	32803.6	51716.7	18243.3	17327.9	10925.7	35080.7	2207.21	436.51	63418.5
	C11 H21 O10 P3	Full match	No results	No results	No results		406.037	0.695	147764	0	0	0		7	6	5			No MS2	5715.73	5452.69	4400.21	7732.84	14118.3	8299.89	4551.76	82546.1	92820.6	65960	4470.53	89985.2	83464.1	87221.2	26185.3	126882	144603	105609	96030	112272	140788	35539
3-Methyl-2-oxobutanoate	C5 H8 O3	Full match	No results	Full match	No results		116.048	1.367	146710	0	0	6	Superpathway of coenzyme A biosynthesis II (plants);Superpathway of branched chain amino acid biosynthesis;Superpathway of L-lysine degradation;Other	7	19	18			No MS2	92910	12269	62748.4	60569.5	23771.1	12064.9	148248	56403.7	55647.2	72195.8	114280	37090	29378.8	29671.8	25746.6	56506.6	51335.2	125509	29937.9	78121.3	64466.6	30979
	C28 H57 N3 O7 P2	Full match	No results	No results	No results		609.365	8.648	145680	0	0	0		7	4	2			ddMS2 for preferred ion	4135.99	122817	12395.9	71037.4	100402	79635	3403.28	17845.9	24990.4	32210.7	17248.2	146724	118372	57556.5	84835.3	20009.9	20323.4	29355.1	46975.1	2580.5	4893.85	86951.5
	C10 H18 O5	Full match	No results	No results	No results		218.116	4.871	144454	0	0	0		7	3	3			No MS2	12872.6	27621.9	4290.1	6789.82	10995.1	6019.83	4522.91	33321.5	38986.5	130000	10721.5	100960	90550.6	145336	29477.7	121370	145391	94263.8	113708	134230	50980.1	80625.9
	C28 H54 N O10 P	Full match	No results	No results	No results		595.35	8.6	143207	0	0	0		7	6	3			ddMS2 for preferred ion	1855.04	119127	14104.7	75444.8	102399	83238.8	941.107	16570.1	26042.8	30013.8	15359.7	145316	125164	61992.2	85395.5	24621.9	23459.8	29312.2	50731.2	3271.29	1153.34	90194.6
	C23 H39 N3 O6	Full match	No results	No results	No results		453.286	8.377	142940	0	0	0		7	6	3			No MS2	136816	48182.4	81531.5	50655.7	44694.6	68775	131290	73622.2	74077.6	66985.8	57216.8	44850.6	25429.7	61029.8	34638.1	79034.4	94543.1	54977.8	93527.2	139645	141050	54943.8
		No results	No results	No results	No results		116.928	10.276	142031	0	0	0		7	19	19			No MS2	95837.7	54393.1	42577.6	12684.1	36627.6	21229.2	122272	54133.8	27399.8	52462.8	144499	35211.6	24119.2	22897.3	20480.8	22716.6	67558	66435.1	89977.6	62463.7	17055.6	69908.2
14(S)-HDHA	C22 H32 O3	Full match	Full match	No results	No results		344.236	8.925	140589	0	3	0		7	6	4	85.5		ddMS2 for preferred ion	4002.32	2116.2	7570.59	4648.06	2356.34	1144.81	9357.49	81323	55546.3	141772	5327.41	25403.8	1745.77	8071.04	3141.05	64480.3	40909.6	46277.7	23073.7	41427.2	17549.2	37240.4
(9S)-HPODE	C18 H32 O4	Full match	No results	Full match	No results		312.231	8.536	140455	0	0	1	Superpathway of lipoxygenase	7	5	5			No MS2	28468.7	13098	30031.4	13015.6	12379	11391.6	17051.2	71323.5	77865.6	140748	82461.5	56051.3	54533.8	31106.6	11772.6	24247.7	33145.7	28154.9	26359.6	35374.6	9552.36	20221.1
Phosphate	H3 O4 P	No results	No results	Full match	No results		97.9773	0.493	139574	0	0	156	Superpathway of chorismate metabolism;Homolactic fermentation;Superpathway of anaerobic sucrose degradation;Superpathway of aromatic amino acid biosynthesis;Superpathway of glucose and xylose degradation;L-alanine fermentation to propanoate and acetate;Superpathway of L-lysine degradation;Superpathway of the 3-hydroxypropanoate cycle;Superpathway of L-threonine metabolism;Hexitol fermentation to …	7	10	8			No MS2	16053.8	25361.1	35919.6	57144.6	67533.3	53667.7	38174.3	51222.3	49081	77358	49759.2	137440	62796.4	88989.3	27612	111942	96059	62873.8	82456.4	70207	88188.3	40999.7
	C24 H47 N3 O6 P2	Full match	No results	No results	No results		535.292	6.84	139486	0	0	0		7	6	4			No MS2	4080.12	106037	34812.4	103088	104682	87796.7	1312.77	35152.1	69558	53217.9	24773.3	73281	142059	75810.5	106828	61865.6	49686.8	46628.3	94648.9	8236.25	503.793	72227.1
	C25 H49 N3 O6 P2	Full match	No results	No results	No results		549.308	6.841	138911	0	0	0		7	7	4			No MS2	4340.18	103816	35209.2	102272	103219	88099.6	1534.4	36068.4	68483	52582	25534	73186.8	141774	77064.3	106695	62549.6	50388.9	46855.1	94515.9	8061.01	754.313	71003.7
Xanthine	C5 H4 N4 O2	Full match	No results	Full match	No results		152.034	0.772	137912	0	0	6	Other	7	8	8			No MS2	524.126	514.52	520.952	11069.2	524.869	524.38	519.371	517.235	515.051	504.474	518.443	137006	505.572	503.835	977.555	104355	63362	496.802	90056.9	496.657	496.965	1624.06
	C28 H42 N5 O3 P	Full match	No results	No results	No results		527.303	7.841	137260	0	0	0		7	7	3			No MS2	87440.9	602.08	71582.2	7438.64	718.925	586.313	132109	67828.5	52108.2	72101.1	97149.8	4106.95	969.777	20002.5	4060.19	30324.4	43980.2	59193.3	17413.5	52189.9	50532.8	20208.9
	C26 H51 N3 O8 P2	Full match	No results	No results	No results		595.313	6.84	134309	0	0	0		7	7	4			No MS2	3848.28	100383	33308.2	98433.4	98955.4	84701.3	1087.3	34437.5	65278.5	50741.3	24038.5	70925.6	136969	73717.8	102865	60288.5	48330.8	44384.2	91067.5	7530.68	255.492	68618.6
	C17 H31 N2 P	Full match	No results	No match	No results		294.22	8.892	134274	0	0	1	Superpathway of lipoxygenase	7	4	3			No MS2	2820.9	132567	27959.9	88494.1	112437	114902	2158.94	24061.1	56312.6	37951.2	11329.5	94236.7	111431	77263.5	52091.9	56073.9	25978	23874.7	55409.8	4115.8	1497.27	66130.4
	C24 H49 N3 O5 P2	Full match	No results	No results	No results		521.313	6.965	134068	0	0	0		7	10	10			No MS2	8110.33	128262	38723.4	121422	126196	133100	7134.96	20145.3	56585.2	41080.4	24983.3	92637.9	65498.9	84214	105828	58618.2	38384.5	31251.7	89017.4	10773	2325.46	98251.2
	C23 H53 N9 P2 S2	Full match	No results	No results	No results		581.334	6.778	133946	0	0	0		7	11	10			No MS2	862.177	131576	39016.6	120901	130813	13043.7	7018.06	22186.1	59120.2	2409.28	25244.5	88710.8	65353.5	83290.9	103748	58739.8	39278	31609.5	90580.5	11015.8	2496.09	104131
	C33 H64 N O10 P	Full match	No results	No results	No results		665.428	9.15	132828	0	0	0		7	9	2			No MS2	689.21	112130	3389.15	51101.1	85510.4	62980.4	439.632	6842.8	11907.5	14429.6	4261.95	135832	104182	26373.9	43504.9	10211.3	8898.01	11068.9	26579.5	2106.97	686.538	42517
	C26 H53 N3 O7 P2	Full match	No results	No results	No results		581.334	6.965	129285	0	0	0		7	11	10			No MS2	7547.35	122300	36732.7	115811	122131	128376	6633.15	19597.1	54963.9	39913.1	24472.8	87876.6	61752.3	79083.1	99794.2	56937.6	36198.6	30619.6	86414.3	10595.5	2072.15	95280
	C7 H5 N O7	Full match	No results	No results	No results		215.006	3.943	128299	0	0	0		7	14	14			No MS2	37929	21728	26253.6	18338.7	15339.7	29996.1	36320.5	99748.3	87828.3	66027.1	54548	80023.3	18393.5	68305.3	42873.7	104429	89796	134426	66441.3	114533	97912.9	51531.7
	C17 H34 N O9 P	Full match	No results	No results	No results		427.198	4.72	128136	0	0	0		7	2	2			No MS2	794.695	128522	7134.66	67682.8	128013	100636	435.127	7210.37	13647.5	11332	2725.06	65013.8	64167.7	22240.4	49247.1	8187.66	8682.44	6230.71	20466.4	1041.87	408.758	58750
		No results	No results	No results	No results		621.303	8.793	123240	0	0	0		7	30	13			No MS2	101425	1749.94	51753.6	11478.5	2783.91	4077.23	87037.3	19982.1	19800.8	47800.3	58914.6	2654.97	2132.46	21947.9	5068.2	42688.2	60690.8	63561.2	31874.3	85161.3	87857.7	33714.6
	C16 H27 N2 O P	Full match	No results	No results	No results		294.184	7.395	120983	0	0	0		7	18	7			No MS2	84964.6	38783.3	108828	26486	17969.9	15671.5	50355.5	26439.8	67343	31510	12405.8	86631.6	85670.5	22801.5	20017.4	20687.9	85374.2	43503.7	20308.8	35751.5	79644.4	111023
Indole-3-acetyl-L-alanine	C13 H14 N2 O3	Full match	No results	Full match	No results		246.101	5.158	120619	0	0	1	Other	7	2	1			No MS2	32215.5	41180.4	64506.7	51594.1	40998.8	43428.9	56763.5	75352.4	82867	71453.2	42962.8	49743.8	30498.3	63872.6	72729.4	122297	68860.5	70942.7	62093.2	110381	107379	41815.5
12,13-Epoxytrichothec-9-ene	C15 H22 O2	Full match	No results	Full match	No results		234.163	7.394	118360	0	0	1	Other	7	18	7			No MS2	82900.2	38293.8	106685	26109.5	17823.7	14349.7	48923	26067.4	66180.1	30913.4	12143	85302.5	84482.2	22449.1	19738.6	20521.2	83316.8	42755	20084.3	34934.8	77611.6	108919
	C28 H49 N3 O4 P2	Full match	No results	No results	No results		553.318	8.188	118306	0	0	0		7	5	1			No MS2	112882	4379.34	80423.7	32997.6	6582.21	5742.03	114969	35407.8	38281.8	45086.6	73439.3	7731.7	3860.27	26184	15496.7	61374.8	71891.9	78124.9	29345.9	73760.9	83411.4	40161.1
	C10 H16 O4	Full match	No results	No results	No results		200.105	5.635	117261	0	0	0		7	4	4			No MS2	14470.6	27016.5	9847.67	6767.9	10449.6	5748.69	8418.09	29720.2	27723.6	117230	17733.4	79250.5	51256.8	90405.6	24552.5	87878.8	84630.1	55560.2	74106.3	96758	34997	43061.4
	C25 H50 N O10 P	Full match	No results	No results	No results		555.319	5.67	116593	0	0	0		7	6	4			No MS2	2814.03	114310	24000.5	73797.5	98320.9	99747.1	1784.99	18984	33536	24335.2	16193.4	41889.7	101089	53293.3	94974.8	36144.7	23761.7	24390.4	56185.6	4574.83	843.347	70367.8
	C9 H14 O2	Full match	No results	No results	No results		154.1	5.592	116132	0	0	0		7	4	4			No MS2	14263.5	26731.6	9636.94	6548.36	10117	5523.03	8205.72	29483.5	15158	116086	17526.7	78725.5	15499.2	89449.9	24281.5	87081.8	83795.4	19062.7	73242.2	95890.8	34757	42443.9
	C26 H55 N3 O9 P2	Full match	No results	No results	No results		615.34	5.671	115179	0	0	0		7	6	4			No MS2	2529.82	112923	23711.6	72034.8	96331.8	97607.2	1498.14	18653.7	32996.8	24008.5	15898.6	41318.9	99011.4	52298	93369.1	35584.1	23455.7	24075.9	54751.3	4264.57	506.042	68872.5
9(S)-HPOTE	C18 H30 O4	Full match	Invalid mass	Full match	No results		310.215	8.547	115167	0	10	1	Superpathway of lipoxygenase	7	19	17		91.9	ddMS2 for preferred ion	3177.87	50632.2	14672.2	37138.3	86441.1	60820.9	2119.16	25713.6	80708.8	66200.7	13289.6	83439.2	117565	29456.5	51609	82667.7	14437.6	26905.8	31214.6	3900.2	1011.33	71606.1
	C23 H52 N O2 P3 S	Full match	No results	No results	No results		499.298	6.108	114935	0	0	0		7	5	2			No MS2	54746.3	6958.94	44244.7	16367.4	11487.6	25507.5	20139	74746.4	77756	42188.5	37439.6	36543	53154.3	38589.8	47463	47260.7	21028.7	103088	56280.9	113302	120615	32273.5
	C32 H48 N5 O5 P	Full match	No results	No results	No results		613.339	8.187	113906	0	0	0		7	6	3			No MS2	108254	1479.53	76089.1	29235.9	3820.95	2627.17	110433	34153.3	37583.4	42155.3	69856.5	6113.7	1892.29	25799.1	12234.4	59882.5	69159.4	76657.1	27294.2	72104.5	81626.4	39757.8
Gluconic acid	C6 H12 O7	No match	Invalid mass	No match	No results		136.038	0.476	112359	0	5	5	Other	7	6	6	68.6		ddMS2 for other ion	24519.8	35037	34074.1	38437.8	42781.8	49743	21703.7	54332.2	58988.5	71318.8	29471.4	86288.4	44754.8	50901.5	39606.2	68891.4	73851.5	58551.1	77697.6	73821.3	109559	47667.8
	C11 H13 N O3	Full match	No results	No results	No results		207.09	5.003	111236	0	0	0		7	2	2			No MS2	19508	33233.9	36641.3	32572.5	26920	25461.3	30439.2	88099.9	97752.5	97208	24697.6	85730.1	79557.9	91653.8	51943.4	93323.5	85385.6	112419	71307.9	86505.8	111036	52028.5
	C25 H48 N O8 P	Full match	No results	No results	No results		521.313	7.041	111156	0	0	0		7	24	17			ddMS2 for other ion	5571.44	75979.2	21356.2	73937.1	76432.5	87357.6	3934.89	9304.99	37848.5	21336.6	12143.6	51196.2	42542.9	53330.9	121740	39759.2	38578	21626.1	62341.5	6776.3	1021.35	75008.3
	C25 H46 N O9 P	Full match	No results	No results	No results		535.292	6.764	109082	0	0	0		7	5	2			ddMS2 for other ion	2967.49	82092.4	21374.7	67542	74769.6	84740.8	1188.41	23908.5	43156.4	12908.9	19448.6	42410.3	110742	52513.8	55408.9	34804.6	32134.7	30606	61373	4536.18	494.103	49666
	C18 H48 N7 O5 P3	Full match	No results	No results	No results		535.292	6.611	109082	0	0	0		7	6	3			No MS2	2905.61	20116.5	21267.9	67450.2	17341.9	83683	416.969	4251.64	43171.4	4594.5	19409.3	42454.7	110898	51227.3	14211.1	34903.7	32238.1	30715.7	61616.1	4498.1	407.589	48730.9
	C27 H49 N7 O3 P2	Full match	No results	No results	No results		581.334	7.04	108998	0	0	0		7	25	18			ddMS2 for preferred ion	5347.8	73976.3	20744.1	71934.8	74511.7	85121.5	6530.7	8957.17	36609.8	20417.3	11828.3	49484.6	41798.3	51735.7	119872	38439.3	38322.9	21227.1	61367.8	11373.6	1491.82	73927
	C23 H50 N7 O9 P	Full match	No results	No results	No results		599.344	7.04	108998	0	0	0		7	25	18			ddMS2 for other ion	5347.8	73976.3	20744.1	71934.8	74511.7	85121.5	6231.32	8957.17	36609.8	20417.3	11828.3	49484.6	41798.3	51735.7	119872	38439.3	38322.9	21227.1	61367.8	12148	2404.23	73927
Ent-7α-hydroxykaur-16-en-19-oate	C20 H30 O3	Full match	No results	Full match	No results		318.22	8.585	108638	0	0	3	Superpathway of gibberellin biosynthesis;Kauralexin biosynthesis;Other	7	7	6			No MS2	1496.71	1162.82	2396.05	2617.7	607.518	627.29	2531.34	45412.8	28943.1	109460	2024.09	29026.6	1295.58	4899.57	1135.17	23042	16107.6	16247.8	7348.11	14203	5337.72	11004.8
	C23 H50 N5 O2 P3	Full match	No results	No results	No results		521.313	7.423	108515	0	0	0		7	21	21			No MS2	883.695	47281.1	11790	49394.8	105759	61331.8	904.478	15665.6	12563.9	18016.1	5837.1	29767.8	53846.7	35323.2	91829.1	32496.6	27485.6	26159.4	44628	3701.18	2505.69	46317.6
Urate	C5 H4 N4 O3	Full match	No results	Full match	No results		168.029	0.653	108514	0	0	6	Other	7	16	16			No MS2	64128.5	405.643	48394.3	26532.1	1389.4	477.76	87445.7	108697	67465.7	22460.7	29830.2	37289.5	15970	7058.86	35049.7	68368.1	49691.4	40911	20218.8	87992.7	26489.2	16854.4
	C9 H11 N2 O4 P S	Full match	No results	No results	No results		274.016	4.317	107853	0	0	0		7	8	7			No MS2	1116.51	1156.62	2606.74	1785.49	3251.36	445.732	467.357	108122	65897	18621.5	2604.2	16311.8	7943.58	13359.5	6686.89	14355.6	18917.7	26647.5	6851.84	12613.1	33805.2	2327.75
L-Tryptophan	C11 H12 N2 O2	Full match	No results	Full match	No results		204.09	3.729	107177	0	0	14	Superpathway of chorismate metabolism;Superpathway of aromatic compound degradation via 3-oxoadipate;Superpathway of aromatic compound degradation via 2-oxopent-4-enoate;Superpathway of aromatic amino acid biosynthesis;Other	7	9	7			No MS2	63849.5	40793.2	103239	96904.7	38415.2	61221.3	101835	12568.6	15569.2	23410.4	56219.7	6589.39	4128.47	16987.3	30663.3	34995.3	11909.6	21406.8	11665.8	23918.5	15208.1	23406.8
	C26 H48 N O8 P	Full match	No results	No results	No results		533.313	7.057	107094	0	0	0		7	10	9			No MS2	3622.61	90112.8	21323.3	89973.5	80782	106608	2718.37	12240.5	40453.8	18322	10857	65971.7	76164.2	69183.3	70671.4	44604.9	28224.3	23038.6	60261.7	5118.24	868.828	62322.2
	C14 H26 O3	Full match	No results	No results	No results		242.189	8.419	106497	0	0	0		7	4	3			No MS2	56000.4	33213.9	39811.3	20602.7	17689.8	16088.3	41461	40092.6	40160.5	81692.9	105445	62594.1	59022.5	50253.8	35355	55545.5	52923.6	68313.8	65327.7	67006.6	34831.8	57749
	C26 H51 N3 O8 P2	Full match	No results	No results	No results		595.313	6.763	106158	0	0	0		7	6	3			ddMS2 for preferred ion	2743.5	79182.1	20630.9	65271.8	72462.4	83107.6	1962.08	23269.6	41504.2	22930.9	18442.1	41249.4	108030	50825.2	93637.8	34097.3	31481.5	30115.3	60024.9	4339.24	521.102	48632.4
	C22 H47 N9 O6 P2	Full match	No results	No results	No results		595.313	6.601	106158	0	0	0		7	6	3			No MS2	2743.5	17417.4	20630.9	65271.8	16602.2	83107.6	249.527	806.724	41504.2	8557.37	18442.1	41249.4	108030	50825.2	21921.2	34097.3	31481.5	30115.3	60024.9	4339.24	225.947	48632.4
	C26 H52 N O P3 S	Full match	No results	No results	No results		519.297	7.057	105747	0	0	0		7	9	9			No MS2	3272.14	89351.3	20844.7	90234.6	81345.1	105436	2360.23	11859.9	39830.2	17417	10553.5	65504.4	74534.9	67946	69804.6	45015.2	27518.1	22224.1	58624.2	4639.11	465.86	60824.1
	C17 H35 N2 P	Full match	No results	No results	No results		298.251	9.101	104315	0	0	0		7	9	8			No MS2	1558.29	45892.6	6757.24	66289	46569	23041.2	2337.89	4744.12	13384.6	16729.6	5813.86	105251	50109.2	17066	38610.8	21201.2	10375	11350	27119.6	2416.2	936.953	47939.9
	C4 H8 O4	Full match	No results	No results	No results		120.043	0.419	103213	0	0	0		7	8	6			No MS2	44196.6	55500	23962.2	64367	70508.5	84244.8	32849.3	62866.4	72388.6	45591.5	32119.5	61815	44953.9	46829.3	50155.2	53376.6	76152.9	59555.1	48553.7	62939	97233.9	55210.9
	C14 H16 N3 O5 P	Full match	No results	No results	No results		337.081	4.33	102868	0	0	0		7	4	4			No MS2	14386.4	319.066	4086.01	1601.93	721.851	273.569	13813.9	78808.1	102968	19109	20774.6	32026.1	32955.3	6114.89	576.798	6669.17	9323.96	4481.28	2454.82	3019.62	8268.29	945.304
	C27 H50 N O10 P	Full match	No results	No results	No results		579.319	7.057	102683	0	0	0		7	10	9			No MS2	3047.6	86230.6	20463.9	87355.8	77716.6	102370	2138.09	11627.8	38961.9	16915.4	10279.8	63488.7	72853.9	65990.8	67155.3	42931.8	26595.5	21581.6	56940.6	4381.41	240.032	58762.5
	C7 H14 O2	Full match	No results	No results	No results		130.1	5.241	101221	0	0	0		7	28	20			ddMS2 for other ion	2540.69	63999.2	8326.61	28468.8	46900.7	104315	934.593	5694.22	13349.8	11812.3	3924.42	49337.8	37635.3	31954	48599	10065.4	6087.82	8727.43	26990.3	2618.15	591.044	51902.2
	C23 H38 O4	Full match	No results	No results	No results		378.278	7.621	100248	0	0	0		7	6	3			No MS2	2296.52	23143.4	1610.35	10042.8	35399.5	5866.98	2251.7	93962.3	100699	82549.4	3706.58	27540.2	31056.1	34892.9	35349.8	56411.5	55841.8	36365.6	40635	60715.9	27689	32156.3
	C12 H11 N3 O	Full match	No results	No results	No results		213.091	5.101	99531.2	0	0	0		7	23	15			No MS2	5728.4	52876.4	4113.37	50068.6	26917.2	49993.2	417.145	34610.7	30164.2	28450.7	1926.99	46590.2	21189.1	78513	55108.3	40058.1	29825.1	10189.2	39501	54450.3	54779.2	126331
	C11 H24 Cl N2 O8 P	Full match	No results	No results	No results		378.094	0.484	99396.4	0	0	0		7	15	14			ddMS2 for preferred ion	31309.4	42129.2	35849	57583.1	52775.5	35177.5	22308.2	46279.8	35925.7	33945.3	32771.9	52011.3	54084.1	50604.9	39653.2	64967.7	73032.2	40969.8	59391.9	65838.1	41215.2	92261.8
Mesaconate	C5 H6 O4	Full match	No results	Full match	No results		130.027	0.704	98712.4	0	0	4	Superpathway of microbial D-galacturonate and D-glucuronate degradation;Other	7	8	7			No MS2	13019.1	12253.1	10815.2	14055	18567.8	15361.2	10790.2	71040.9	64346	56390.4	9779.19	85055.7	65426.6	58172.1	31392.7	93936.4	95438.7	73304.4	79192	78418.7	86289.2	40461.4
	C9 H18 O4	Full match	No results	No results	No results		190.121	5.241	98347.3	0	0	0		7	4	4			ddMS2 for preferred ion	1061.3	54817.4	6882.55	25038.6	41483.3	98411.9	409.731	4583.88	12201.3	11336.2	3280.7	41889.8	36253	33005.6	51017.2	10645.7	6276.11	9078.81	30331.9	1525.92	400.281	60382.7
	C24 H41 N2 O4 P	Full match	No results	No results	No results		452.279	6.892	97760.3	0	0	0		7	13	13			No MS2	325.99	239.294	9854.05	1216.4	482.468	383.717	298.196	3134.03	3349.12	97113.6	3283.2	1208.6	521.721	365.364	549.346	990.091	787.504	942.12	593.401	1192.55	1216.49	229.102
	C29 H49 O12 P	Full match	No results	No results	No results		620.298	8.744	97633.9	0	0	0		7	24	22			No MS2	88278.1	2853.6	39539.1	24118.9	4233.07	1772.95	95312.7	34526	11924.6	33117.5	36567.7	6434.25	1688.22	26602.4	9471.33	57273.1	72427.4	71768.5	34926.5	84201.5	86675.2	32524.7
	C19 H34 N5 O P	Full match	No results	No results	No results		379.25	7.649	91592.9	0	0	0		7	4	4			No MS2	62636.4	40192.2	52276.8	46158.1	35949.2	50137	73126.6	59173.2	67214.2	58716.2	52460.7	41539	34781.1	51571.8	41823.9	65968.2	62859.1	76583	64905.7	73734	89644.1	65496.5
	C15 H29 N2 O P	Full match	No results	No results	No results		284.199	7.822	91521.7	0	0	0		7	12	9			No MS2	11647.3	5665.63	15487.8	2467.31	3459.65	1893.49	4903.2	21410.4	25659.7	92695.6	26972.5	56323.3	28293.9	12116	5620.27	12650.7	16879.9	15888.3	19623.5	17352.1	3918.42	9121.52
	C23 H48 N7 O9 P	Full match	No results	No results	No results		597.329	7.169	89980.7	0	0	0		7	4	2			No MS2	2732.74	87773.5	20216.9	63150.4	74656.5	88098.3	1271.43	12308.4	34693.6	20093	10196.4	86031.3	91125	58871.1	80705.3	35377.2	25300.1	23965.1	57495	5322.66	1048.22	68757.2
Phenylacetate	C8 H8 O2	Full match	No results	Full match	No results		136.053	3.768	89351.6	0	0	2	Other	7	16	15			No MS2	16627.6	23833.4	25280.6	20751.4	22550.3	19236.2	21503.7	46672.3	39922.1	53200.6	22761.1	62019.2	73661.2	59139.9	34348.8	85607.5	94948.1	48221.6	71836.9	72412.1	95904.8	43075
	C21 H41 N7 O8	Full match	No results	No results	No results		519.297	7.189	88982.8	0	0	0		7	5	2			No MS2	2403.47	87291.4	20243.9	65107	76804.1	80398.9	1245.94	11799.1	35794.8	20258.1	10089.6	49703.2	58415	51977.2	72779.5	35647.4	24968.2	21609.3	57264.1	5352.16	541.017	58282.2
	C27 H39 N3 O6	Full match	No results	No results	No results		501.286	8.071	88683.8	0	0	0		7	7	7			No MS2	30120.8	822.397	13793.7	3180.72	1419.31	1095.14	22846.9	10469.4	11559.6	30255.3	12284.7	2255.95	625.37	10184.6	2564.02	43190.3	54137.1	40752.8	20852.9	90448.5	67526.5	10169.5
	C25 H46 N5 O3 P	Full match	No results	No results	No results		495.334	8.801	88614.6	0	0	0		7	6	2			No MS2	48818.6	86458.9	45368	70097.8	73844.3	80419.2	54060	50981.9	53652.8	39486	63861.9	33805.9	38603.8	42903	54210.1	28916.3	36985.3	38889.7	45744.8	32756.3	29544.4	60358.4
	C5 H10 O	Full match	No results	No results	No results		86.0737	4.494	88583.2	0	0	0		7	9	6			No MS2	8261.03	21133.1	14805	11606	14535.9	15397.8	8219.44	74025.4	78935.8	51640.9	10202	46683.9	61815.6	11341.9	34522.7	45865.6	64128.7	51225.4	38286.5	68164	81759.9	22624.9
	C21 H32 O5	Full match	No results	No results	No results		364.226	6.477	88548.4	0	0	0		7	3	1			No MS2	17348	12045	27094.8	17578.4	16083.9	15263.5	18737.7	76797.9	77376	60346	40388.3	48847.8	35169.7	37764.7	31351.9	30203.6	52319.8	90547.3	29615.7	57349.6	73026	23311.5
(Z)-3-Hexanal	C6 H10 O	Full match	No results	Full match	No results		98.0737	5.398	87581.1	0	0	1	Superpathway of lipoxygenase	7	5	5			No MS2	1216.88	73056.6	8452.26	54124.6	87940.9	53676.9	712.047	9951.68	14520.1	22188.8	6405.81	80030.3	40068.5	27957.4	43590.7	12334	17651.1	17309.7	28045.6	2874.93	602.673	45495.9
[Similar to: L-Ascorbic acid 2-sulfate; ΔMass: 45.9146 Da]	C7 H14 O7	Full match	Invalid mass	No results	No results		210.074	0.442	87508.1	0	1	0		7	4	3		99.3	ddMS2 for other ion	47409.5	52884.7	7364.32	86881.1	74018.8	78501.3	49241.4	85428.9	87530.1	69293.7	39998.2	26842.2	17038.8	34969.6	69282.6	26416.8	62437.9	53292.6	55779.3	64585.1	60100.2	64773.3
	C7 H12 O3	Full match	No results	No results	No results		144.079	5.4	87385.6	0	0	0		7	5	5			No MS2	1028.39	72806.9	8262.59	53880.2	87743.7	53480.8	437.582	9763.42	14323.6	21908.3	6214.32	79573.1	39803.9	27767	43404.4	12141.1	17464.5	17123.3	27857.4	2690.2	418.048	45307.6
		No results	No results	No results	No results		382.237	6.578	87319.6	0	0	0		7	3	1			No MS2	16721.5	11605.8	26528.1	198.408	14323.5	14720.5	18259.9	75721.9	76483.1	59447.4	39696.2	48120.3	34751.4	36901	30811.4	29739.3	51917.3	89366.1	29174	56761.8	72452.9	22902.5
	C6 H12 O3	Full match	No results	No results	No results		132.079	4.494	86862.8	0	0	0		7	9	6			No MS2	7823.43	20703.2	14377.6	11178.5	14104.5	14961.4	7782.89	73245.5	77586.6	51101.5	9779.45	45967.5	60808.7	64337.8	34050.1	45155.2	63032.9	50511.4	37751	67127.6	80017.9	22190.5
	C21 H47 N10 O8 P	Full match	No results	No results	No results		598.333	6.523	86581.8	0	0	0		7	14	11			No MS2	3652.47	41730.4	27299.4	30205.2	80011.3	77426.4	1099.65	19184.3	36977.7	23251.2	16591.1	41502.9	77540.5	55220.3	91362.9	39750.5	28923.3	28164.4	72113.1	5440.6	506.495	60726.7
		No results	No results	No results	No results		103.965	0.396	85770	0	0	0		7	5	5			No MS2	78468.6	82608.1	68868	80525.2	78705.6	81493.1	74198.9	80533.1	85741.7	78278.4	70339.7	59586.6	74265.1	83228.6	75450	67737.3	59913.1	78162.7	76086.7	74696	75312.4	82353.9
	C25 H52 N5 O4 P3	Full match	No results	No results	No results		579.318	7.19	85745.5	0	0	0		7	5	3			No MS2	2204.07	84278.8	19928.4	62756	74277	77535.6	2143.97	11609.4	34321.8	19865.2	9903.33	47826.4	56234.7	49729.2	70204.3	34419.3	24301.4	20991.5	55229.7	5097.02	640.527	55917.3
	C23 H48 N O7 P	Full match	No results	No results	No results		481.318	9.165	85509.8	0	0	0		7	12	12			No MS2	82527.3	21767.9	27802.9	19943.7	18091.6	37127.6	77801.4	26125.5	33076.1	24597.3	24795.9	12501	11103	24450.7	15485.4	32929.1	37555.3	20581.5	41887.3	77645.7	65876.9	26762.6
	C9 H18 O9	Full match	No results	No results	No results		270.095	0.439	85418.3	0	0	0		7	3	3			No MS2	46257.1	50014.7	6624.25	84945.5	71891.4	75984.7	48497.9	83955	85244.3	67170.2	39007.8	24775.5	13542.4	33213.1	66222.5	23770.1	59722	50004.9	53540	61379.7	57626.5	61303.5
	C10 H24 N3 O3 P S	Full match	No results	No results	No results		297.125	5.005	85018.8	0	0	0		7	4	4			No MS2	620.808	30193	1704.46	33771.6	29380.4	13058.2	518.036	11587.6	22893.9	38612.5	1599.35	84756	58794.6	31427.1	21783	21618.5	25917.8	26587.6	23419.2	1084.04	595.567	41406.1
	C25 H55 N3 O6 P2	Full match	No results	No results	No results		555.355	8.803	84942.9	0	0	0		7	6	2			No MS2	46822.1	82811.5	43396	67165	70637.9	77255.7	51938.2	48767.9	51697.6	38085.3	61228.9	32551.1	37391.6	41460.7	52355.9	28240	35874.5	37878.7	44360.8	31762.3	28522.2	58592.9
	C5 H4 O3	Full match	No results	No results	No results		112.017	0.695	82901.1	0	0	0		7	9	7			No MS2	9994.39	9142.62	8931.51	11921.3	15711.8	11606.6	9054.11	60619.4	56078.6	47495.8	9495.81	68926.9	53300.5	49094.8	25961.4	74783.7	80039.7	60753.4	65241.8	64018.1	71213.6	31242.5
	C48 H80 O10	Full match	No results	No results	No results		816.577	7.098	81654.3	0	0	0		7	9	7			No MS2	340.52	353.346	8955.74	950.826	1307.29	359.803	353.18	6575.32	7692.02	82425.7	1626.34	2831.17	1828.02	382.507	2080.94	1482.93	869.971	2287.01	3091.77	8610.06	5820.32	396.447
[Similar to: 3-Hydroxybutyric acid; ΔMass: -67.9882 Da]	C3 H4 N6 O3	Full match	Invalid mass	No match	No results		172.036	0.898	81597.2	0	1	9	Superpathway of chorismate metabolism;Superpathway of aromatic compound degradation via 3-oxoadipate;Superpathway of aromatic compound degradation via 2-oxopent-4-enoate;Superpathway of aromatic amino acid biosynthesis;Other	7	19	17		61	ddMS2 for preferred ion	62313.5	73369.3	23449.2	31634.1	66692.6	57812	38669.9	24128.7	31397.1	31763.7	46122.6	35974.8	64870.1	68028.9	76523.2	55754.5	75530.8	55852.4	70297.3	88559	56336.1	89787.9
	C12 H22 O3	Full match	No results	No results	No results		214.158	7.435	80232.1	0	0	0		7	26	22			No MS2	52647.8	22148.7	27549.5	8890.92	9691.32	8099.49	35691.5	13989.8	15389.2	57861	84863	22778.7	26278.8	17178	9313.8	8359.23	10654	14362.4	15348.6	14194.7	4615.14	16353.2
	C24 H38 O4	Full match	No results	No results	No results		390.278	7.413	79410.3	0	0	0		7	8	8			No MS2	1132.28	706.163	1542.11	2161.8	4628.56	713.674	645.907	18510.3	19522.3	79371.9	2387.89	677.138	6555.56	4963.48	11685.5	11679.4	12414.2	13642.3	7394.97	15574.7	13536.7	2342.97
	C9 H18 O4	Full match	No results	No results	No results		190.121	5.302	78450.5	0	0	0		7	7	7			No MS2	1040.06	66907	9619.83	30122.1	47851.8	49554.1	763.888	7989.59	16888	15835.6	5009.17	68461.5	48178.6	41729.5	64102.2	14566	9688.52	14454.2	40420.5	3981.45	828.426	80782.3
	C20 H34 N5 P	Full match	No results	No results	No results		375.253	7.727	78446.5	0	0	0		5	22	22			No MS2	935.262	456.692	854.649	813.71	753.259	642.369	530.832	72100	77527.7	36130.5	773.853	434.632	8870.6	10090.9	14306.8	50924.3	13776.4	13253.4	11719	41993.8	2211.14	7796.85
	C7 H14 O2	Full match	No results	No results	No results		130.1	5.302	78175.4	0	0	0		7	7	7			No MS2	886.748	66742.6	9359.65	29677	47390.5	49710.5	623.178	7782.11	16737.1	15426.4	4759.45	67998.5	47813.6	41689.3	63859.6	14281.6	9430.7	14147.6	40337.3	3685.85	644.814	80463.6
		No results	No results	No results	No results		80.965	3.921	78040.3	0	0	0		7	11	10			No MS2	21345.1	17412.6	11516.1	17160.5	9306.98	18238.3	20511.4	77808.8	62123.8	37495	54505.2	52052.2	9130.21	34450.5	33796.3	49627.9	49786.2	74542.2	42462.5	65729.8	63976	27061.6
	C13 H17 N2 O P	Full match	No results	No match	No results		248.105	6.586	77309.8	0	0	1	Other	7	5	4			No MS2	220.797	223.176	220.652	221.331	226.308	226.742	216.212	256.709	374.139	2936.05	221.054	41825.3	19964.2	77920.5	227.836	236.245	226.033	225.52	229.01	230.94	227.364	235.336
	C23 H46 N O7 P	Full match	No results	No results	No results		479.302	8.593	76398.2	0	0	0		7	6	2			No MS2	47675.3	14013	29073.4	14529.3	15687.9	21895	49028.3	33940.3	35154.4	32126.3	19997.7	13623.6	9883.04	22676.2	11850.7	39577.8	45666.4	28453.1	48854.3	81929.2	70480.7	19858.3
	C8 H15 N O3	Full match	No results	No results	No results		173.106	4.761	75363.4	0	0	0		7	2	2			No MS2	22058.2	27634.2	68305.8	32343	23171.9	23475.7	49914	29398.7	33872.6	40021	38390.3	41314.9	48167	60145.7	54038.9	68612.9	45416.9	75515.2	66762.9	59882	46142.9	64086.8
	C16 H20 O8 S	Full match	No results	No results	No results		372.089	5.327	74618.8	0	0	0		7	6	2			No MS2	17115.7	32774.3	5842.27	24596.3	22266.8	12836.8	6260.81	50673	45641.1	30446.7	2844.36	17842.2	11200.1	46593.3	16171.7	46916.6	71412.4	31015.9	38761.9	65645.9	60906.3	79938.3
cis-Aconitic acid	C6 H6 O6	Full match	Full match	Full match	No results		174.017	0.73	74613.9	0	2	6	Other	7	6	6	66.9		ddMS2 for preferred ion	4117.5	6969.25	7307.85	7362.64	13470.2	8605.89	7375.5	41437.9	45536.7	38591.7	6521.56	65413.3	50014.4	42170.5	22713.7	74066.7	68348	48263.6	44414.3	50656.9	65113.2	29887.8
18-Hydroxycorticosterone	C21 H30 O5	Full match	No results	Full match	No results		362.21	6.143	74489.4	0	0	2	Bitter acids biosynthesis;Other	7	5	4			No MS2	20568.5	12182.6	22954	22597.1	16462.7	14893	18704.3	62420.7	65230.5	74873.8	21025.3	48820.4	33744.7	18831.9	26428.8	49207	37778.8	65790.8	16775	40595.5	34253.6	22621
	C13 H14 N4 S	Full match	No results	No results	No results		258.092	3.519	74166.9	0	0	0		7	12	11			No MS2	8387.5	21773.9	9620.41	28610.1	31993.9	34549.5	7173.57	23178.2	45674.3	19242.8	9427.74	11395.9	18620.9	32013	26271.6	19340.7	32058.2	15193.6	40337.8	19638.1	19662.1	69287.3
	C9 H14 N3 O2 P S2	Full match	No results	No results	No results		291.024	3.91	74151.9	0	0	0		7	21	14			No MS2	17267.7	9718.33	13817.3	6111.78	6861.27	4931.42	5642.55	55985.5	75236.5	32632.5	7155.81	13004.1	12498.5	50010.1	25437.4	28230.1	43987.3	14789.2	22414.6	45629.1	31110.2	30744.9
	C H3 Cl2 P S3	Full match	No results	No results	No results		211.85	0.418	73069	0	0	0		7	12	12			No MS2	60648.5	58474.8	72977.9	46500.4	56718.4	58974.3	56339.2	47103.6	50666.4	36582.6	64115.9	35463.4	20732.5	53912.6	66910.6	44951.4	34387.4	39715.5	37151.5	38572.4	46716.4	50288.5
	C29 H48 N O7 P	Full match	No results	No results	No results		553.318	8.096	72694.4	0	0	0		7	11	4			No MS2	67297.1	1075.54	33789.2	9505.74	952.867	1396.92	61951.1	18162.9	15604.9	25129.2	27046.1	1395.88	480.822	9570.52	3759.86	29875	36696.2	39078.3	17868.4	44653	47985.8	16337.9
	C35 H54 N O2 P3	Full match	No results	No results	No results		613.339	8.095	70817.5	0	0	0		7	11	5			No MS2	65517.5	907.596	33288.4	9282.84	753.793	1009.69	60532.1	17942.5	15403.6	24888.8	26431.2	1187.22	257.53	9345	3546.12	29309.8	36105.7	38445.9	17662.9	43916	47138.3	16124.3
	C27 H44 N O7 P	Full match	No results	No results	No results		525.286	8.069	70813.5	0	0	0		7	11	7			No MS2	37227.1	361.344	17161.5	2547.8	739.196	523.229	31211.5	8256.59	7522.98	19858.7	11446.9	1078.3	250.771	5288.58	1097.68	26190.4	41038.3	22957.6	18074.5	75161.8	78639.3	5272.01
		No results	No results	No results	No results		80.965	0.472	70672.6	0	0	0		7	20	19			No MS2	20884.4	33111.4	20071.6	52005.3	33101.8	24779.6	18024.2	17523.1	16494.8	16467.1	5848.59	38523.2	24802.9	38166.9	33868.2	21638.8	19153.3	67609.5	18653.9	39380.2	36061.6	29232.5
	C26 H42 N5 O3 P	Full match	No results	No results	No results		503.303	7.873	70248.8	0	0	0		7	6	2			No MS2	63641.3	2934.52	39411.2	11914.1	2893.87	4502.42	56374	10119.5	8578.87	27636.6	54403.9	2645.38	1506.78	15155.7	13054.8	37934.3	49669.1	37710.4	41864.5	75312.5	51275.2	37259.9
	C13 H23 N O3	Full match	No results	No results	No results		241.168	7.225	70198.5	0	0	0		7	8	7			No MS2	28908.6	1611.53	44916	3256.01	1994.82	1671.32	29229.9	7110.83	7104.4	3702.55	69067.9	6296.33	2215.95	1282.17	2161.06	1652.28	1371.3	2685.2	1203.2	2307.89	1894.27	1398.96
	C9 H18 O4	Full match	No results	No results	No results		190.121	5.776	69569	0	0	0		7	22	21			No MS2	3442.96	58259.6	7369	26109.4	43048	32352	2261.97	6384.88	16758.3	12444.6	3886.52	70573.8	37746.8	14476.8	14075.3	11386.3	5756.6	5398.1	14342.1	5261.76	3080.38	16268.6
	C28 H51 N3 O6 P2	Full match	No results	No results	No results		587.324	7.761	69032.2	0	0	0		7	7	5			No MS2	14839.8	376.166	11473.6	7171.31	491.43	356.824	22236.4	10082.6	8324.01	69700	17251.2	3860.91	734.66	2873.93	3794.79	4263.03	5813.75	8035.73	2396.54	7307.88	6530.01	2461.5
	C23 H28 N4 O2	Full match	No results	No results	No results		392.221	6.471	68796.9	0	0	0		7	3	1			No MS2	53738.6	25882.6	52846.9	34522	27636.3	30951.4	67731.9	35751.1	31034.6	29408.5	59363.4	14719.3	8393.03	21209.7	31311	26162.2	32857	39828.2	32237.7	45543.5	43580.7	31114.9
	C31 H60 N O10 P	Full match	No results	No results	No results		637.397	9.404	68777.5	0	0	0		7	15	8			ddMS2 for preferred ion	640.587	48317.9	5399.32	28589	41058.1	33076.1	403.929	10180	10801.5	16359.2	10503.8	71033.3	56919.1	27910.3	53638.6	12053.3	14519.3	24304.6	33339.1	1506.6	509.503	65565.3
	C12 H18 O5	Full match	No results	No results	No results		242.116	5.837	67911.4	0	0	0		7	13	13			No MS2	1725.75	30708.1	5396.22	24280.6	40587.7	14827.4	2369.46	1899.87	4573.41	7135.04	1007.9	68226.6	34441.9	4638.89	12140.6	7903.78	6072.26	7294.48	8401.24	6422.64	636.368	15014
	C10 H6 N4 O2 S	Full match	No results	No results	No results		246.021	4.305	67877.8	0	0	0		7	11	11			No MS2	5313.88	1286.99	7696.99	2568.58	3177.32	2651.76	7012.74	67921.3	46775.9	44530.1	6426.44	17523.8	56797.8	28944.4	2396.03	9279.17	12986.4	9705.48	8975.65	15790.1	19390.7	3754.4
	C26 H49 N3 O8 S	Full match	No results	No results	No results		563.324	7.872	66538.7	0	0	0		7	6	2			No MS2	59851.6	2722.63	37538.9	11678.6	2679.84	4074.92	53766.7	9676.34	8359.26	26287.4	52420.9	2416.95	1013.26	14725.6	12651.8	36404.3	47649.8	35721.1	40247.1	71203.6	48196.2	36012.5
	C22 H30 N4	Full match	No results	No results	No results		350.247	7.274	66049.2	0	0	0		7	3	2			No MS2	40406.7	21593.4	45076.1	26799.6	34641.5	30395.3	33120.8	41431.7	44314.6	38753.2	65218.4	20967.5	13228.4	19710.3	46685.8	27568.9	29882.6	32628.9	20442.8	24819.4	32969.2	25063.6
	C10 H13 N O4 S2	Full match	No results	No results	No results		275.029	4.751	65861.4	0	0	0		7	5	4			No MS2	42186.7	65086.6	19848.9	25379.8	35514.9	20503.6	8918.09	34424.9	36097.4	13184.4	15048	19866.4	12429.9	20171.3	30943.1	17903.5	29432	21856.3	10800.4	26381.9	43849.4	28028.5
	C16 H31 N2 P	Full match	No results	No results	No results		282.22	8.123	65111.5	0	0	0		7	8	5			No MS2	612.451	33888.2	671.287	1405.03	1436.21	34999.1	613.108	1024.22	1847.21	665.05	1404.63	66224.6	54292.3	60187.5	23928.9	1023.84	680.168	1829.28	6199.2	698.601	708.934	43069.3
Enolaldehyde	C3 H4 O2	Full match	No results	Full match	No results		72.0215	0.753	65093.8	0	0	7	Superpathway of L-threonine metabolism;Other	7	19	18			No MS2	2996.8	47323.9	9316.83	63200.1	40561.2	40792.9	3790.23	30524.6	26122.7	34665	25032.6	34177.2	48391	46868.5	22584.5	25552.7	28358.9	33850.1	42804.1	5451.85	5001.13	54726.8
(Z)-Hex-3-en-ol	C6 H12 O	Full match	No results	Full match	No results		100.089	5.491	65062.8	0	0	2	Superpathway of lipoxygenase;Other	7	3	3			No MS2	1462.42	54988.5	3707.06	21866.2	43133.4	33776.5	1738.63	4485.99	6851.56	6156.26	2195.03	65332.9	56102.4	12137.6	31593.1	5531.55	5429.02	5159.07	11020.4	1671.3	1183.08	32013.4
	C10 H17 N O5	Full match	No results	No results	No results		231.111	4.371	64710.7	0	0	0		7	4	3			No MS2	11725.7	9752.57	7556.2	7337.01	8698.01	5017.44	6291.58	12264.8	14982.4	65075.7	11844.1	57611.9	27252.1	40660.8	16930	45827.9	58580.8	41756.9	36701.4	48400.7	25499	26401.9
		No results	No results	No results	No results		582.339	7.428	64235.8	0	0	0		7	6	3			No MS2	1024.36	56971.2	7678.35	58577.4	63272.7	47082.6	1041.68	5015.61	17017.1	12049.3	4455.47	43399.1	46826.5	20490.6	59257.5	20148.1	18938.4	15738.1	33297.3	1653.92	1175.08	47420
		No results	No results	No results	No results		81.9826	0.462	63717.6	0	0	0		7	18	16			No MS2	42715.6	48794.7	51705.7	51620.2	51549.6	39762.7	36330.8	27120.6	44319.3	33553.2	55162.5	27635.9	36175.3	65365.9	52892.9	60635.7	48506.3	55440.2	42639.5	37248	38072.4	42611.5
	C9 H17 N2 O3 P S	Full match	No results	No results	No results		264.067	6.303	63280.7	0	0	0		7	5	5			No MS2	3759.56	1395.19	4914.26	1399.73	1112.73	383.331	3777.86	51163.6	63406.6	21311.7	5116.36	59780.5	10390.9	21113.1	2423.54	22741.1	23638.3	19702.6	9553.51	16504.2	19478.2	5901.73
	C9 H14 O4	Full match	No results	No results	No results		186.09	5.966	63049.8	0	0	0		7	13	11			No MS2	480.5	61686.8	2829.85	16858.5	43736.7	40971.1	822.67	1926.09	7700.89	4127.85	2405.38	18635.8	30253.8	8657.85	23325.6	1250.9	2049.2	4256.04	11910.8	1058.34	970.16	31444.8
	C7 H14 O3	Full match	No results	No results	No results		146.095	5.49	62819.1	0	0	0		7	3	3			No MS2	1263.1	52536.4	3503.66	21256.8	41374	32311	1535.2	4278.13	6647.76	5952.38	1985.96	63117.4	54495.7	11852.9	30643.9	5333.57	5230.95	4957.42	10727.9	1464.37	976.545	30893.5
Cinnamoylglycine	C11 H11 N O3	No match	Invalid mass	No results	No results		145.053	5.32	62339.2	0	3	0		7	9	9	89.7		ddMS2 for other ion	51600.5	27190.4	61544.2	29437.3	36785.3	24521.4	42489.6	52909.5	52292	47264.6	52379.6	43175	32601.6	30112	30999	34814.8	28010.8	37002.9	30153.1	30292.2	35704.8	17342.3
		No results	No results	No results	No results		297.239	9.336	62268.3	0	0	0		7	13	9			No MS2	4136.74	48681.2	3497.53	35909.4	45442.3	27706.8	2858.17	5931.9	8028.33	21411.1	9218.58	50937	64173	10993.7	31208	18790.1	12604.3	12379.5	25646.8	5447.54	1581.6	31811
L-Ascorbic acid 2-sulfate	C6 H8 O9 S	Full match	Full match	No results	No results		255.99	0.464	62161.9	0	1	0		7	16	15	87.3		ddMS2 for preferred ion	5377.01	4372.84	6604.43	6594.75	7721.91	2654.53	4791.68	37482.5	62319.9	53769	4049.57	55024.4	32747.8	28945.8	11749.6	51042.9	43596.2	34260.8	27306.7	23626.7	18616.8	21190.1
	C26 H51 N3 O4 P2	Full match	No results	No results	No results		531.334	8.459	61608	0	0	0		7	13	12			No MS2	42376.1	629.411	34568.6	2965.97	682.346	836.325	59694.5	20207.5	17704.2	21943.2	36413.2	1243.58	554.372	7867.78	3309.99	26589.7	30415.2	21777	18380.6	37987.1	45617.1	8519.32
	C13 H16 N4	Full match	No results	No results	No results		228.137	5.682	60574.8	0	0	0		7	6	4			No MS2	1009.15	59601	5074.39	45362.7	50181.1	24897.9	711.318	2195.35	13397.8	10588.2	2643.66	49743.5	21905.3	13585.9	15354.8	7641.19	4031.58	8487.48	10076.2	1258.73	695.11	10898.1
	C25 H50 N7 O7 P	Full match	No results	No results	No results		591.355	8.461	60077.2	0	0	0		7	13	12			No MS2	41452.3	457.025	33845	2789.27	507.336	657.324	58199.6	20028.1	17512.6	21695.1	35605.7	1058.59	370.279	7682.85	3121.67	26260.2	30028.6	21597.6	18490.8	37464.4	44727.7	8273.42
	C17 H26 N4	Full match	No results	No results	No results		286.215	8.179	59926.5	0	0	0		7	9	8			No MS2	8903.28	10196.6	12218.5	5022.45	5369.88	6435.5	9269.46	15976.4	19025.3	56389.3	31064.7	60601.2	30315.1	13026	5699.96	8939.5	8220.02	8614.21	8724.19	8434.66	5089.68	9230.15
	C23 H52 N O2 P3 S	Full match	No results	No results	No results		499.298	6.804	59826.2	0	0	0		7	16	7			No MS2	11014.1	12191.2	54614.1	8802.06	7252.51	23658.1	54992	8351.44	8579.19	13599.2	37143.2	11045.6	13735.5	4334.77	7088.24	5357.92	1543.29	12749.8	5679.84	17425.3	11526.4	5716.64
	C23 H41 N7 P2	Full match	No results	No results	No results		477.286	8.028	59651.6	0	0	0		7	3	3			No MS2	30228	2825.89	17980.6	4375.67	2580.93	4300.15	27167.4	15659.2	13822.1	31400.1	15984.9	4124.6	2050.7	16363.7	3155.98	30093.8	37353.1	25272.7	28081.6	59778	53040.3	8064.11
		No results	No results	No results	No results		80.965	4.641	59311.1	0	0	0		7	13	12			No MS2	13705.3	29673.2	20511.6	9985.13	21737.8	20291.3	19414.2	53493.8	59589.8	34128	48734	58888.6	57443.9	46258.5	26087.3	50283.9	40505.3	54832.9	29355.6	62037.5	44566	28835.4
	C17 H40 N6 O3 S	Full match	No results	No results	No results		408.289	6.897	59123.3	0	0	0		7	5	5			No MS2	450.277	455.846	3233.26	1480.06	1722.87	458.623	575.055	13150.8	13483.9	59322.1	1656.43	1403.97	2385.39	1003.3	4766.44	6809.46	11118	6491.66	4403.96	7504.7	9626.43	1054.29
	C14 H30 N2 O4 P2	Full match	No results	No results	No results		352.166	6.531	59058.5	0	0	0		7	4	4			No MS2	33900.9	8319.93	46183.1	8269.88	6069.8	8442.65	58503.5	7194.18	9043.49	13737.2	39521.1	8067.96	5781.1	15401.8	3155.35	4028.48	5867.04	3188.28	4655.55	6488.67	6864.7	5911.32
(S)-(+)-Allantoin	C4 H6 N4 O3	Full match	No results	Full match	No results		158.045	0.48	58390.9	0	0	8	Other	7	5	4			ddMS2 for preferred ion	13605.5	14222.3	11297.9	17981	16890.3	12393.3	14811.3	37543.3	32832.8	39538.2	15191.9	44517.6	36186.9	34839.1	23671.5	49946.9	49869.1	47091.5	40289.5	49869.9	56833	24554
		No results	No results	No results	No results		139.883	0.426	56871.1	0	0	0		7	11	11			ddMS2 for other ion	46689.8	48803.2	55467.7	32049.6	26154.2	22766.2	20306.2	16611	36627.6	28781.6	42579.3	13862.1	42921.7	45190.1	45371.4	23133.2	27818.4	22773.2	30024.3	32101.9	23147.9	29515.5
	C18 H30 O5	Full match	No results	No results	No results		326.21	7.55	56545.9	0	0	0		7	11	10			No MS2	1320.19	27785.2	4992.08	35572.3	47398.9	15719.4	815.773	3443.88	9692.83	10411.1	1943.25	56122.7	55670.4	12652.2	15201.8	3152.9	3788.4	5275.98	14823.3	868.307	1186.21	20286.7
	C12 H14 O7	Full match	No results	No results	No results		270.075	4.073	56464.8	0	0	0		7	10	10			No MS2	4459.12	3143.02	2121.7	6988.63	8098.81	2513.46	4054.75	46541.8	51156.8	55975.5	3146.59	26784.2	27061.1	21397.9	7668.06	8755.69	15570.9	16107	8981.8	15878	17017.4	5428.13
	C3 H2 Br2 Cl2 N2 S	Full match	No results	No results	No results		325.771	0.432	56186.6	0	0	0		7	12	7			ddMS2 for preferred ion	51356.4	51060.5	60070.3	33266.3	48071	22985.2	21575.2	16505.5	35921.7	47457.2	45039.9	35104.8	40783.6	42471.5	41726.5	32200.2	24903.4	37177.5	26335.2	27557.4	29966.2	24788.3
	C51 H83 N2 P3	Full match	No results	No results	No results		816.577	6.743	56075.6	0	0	0		7	14	10			No MS2	156.701	161.549	8335.65	165.141	244.127	165.619	188.557	6979.96	7705.99	56876.3	1426.4	643.537	1169.34	240.419	408.612	1772.41	2254.28	908.04	831.986	2748.86	1761.8	186.289
	C H Cl N6 O	Full match	No results	No results	No results		147.991	0.629	55653.1	0	0	0		5	20	11			No MS2	2882.26	37021.7	2836.55	45024.5	36540.2	51060.5	4602.91	45819.2	30154.4	20888.1	60426.2	1463.6	25058.9	20611.3	40127.1	23743.6	22045.4	25896.2	25439.3	24590.5	1278.39	28984.7
	C9 H17 N O5 S	Full match	No results	No results	No results		251.083	5.249	55258	0	0	0		7	4	3			No MS2	325.578	6608.19	461.608	6548.47	5642.01	3565.88	328.317	528.858	1511.53	4306.13	327.066	54886.7	8373.36	5444.94	7578.93	10847.7	3663.19	4302.31	13006.6	311.144	308.183	9763.56
	C15 H35 N3 O6 P2	Full match	No results	No results	No results		415.199	4.837	55191.5	0	0	0		7	4	3			No MS2	1367.89	54271.7	5355.3	37194.8	54882.1	48077.2	1406.53	4468.33	10118.6	7037.71	2806.35	29182.9	19569.5	13205.2	20987.5	7773.55	6274.23	3556.33	14150.1	1521.63	1436.71	25943
3-Methyl-2-oxobutanoate	C5 H8 O3	Full match	No results	Full match	No results		116.048	1.011	55041.5	0	0	6	Superpathway of coenzyme A biosynthesis II (plants);Superpathway of branched chain amino acid biosynthesis;Superpathway of L-lysine degradation;Other	7	20	5			No MS2	29701.6	726.754	26155.9	22985.2	9342.74	1706.25	49287.2	14816.9	27340	25660	49615.6	12436	16529.4	15781.9	14310.1	24780.2	17229.2	15000.1	25434.6	17062.5	28642.2	16106.7
Colneleate	C18 H30 O3	Full match	No results	Full match	No results		294.22	9.077	54651.3	0	0	1	Superpathway of lipoxygenase	7	8	6			No MS2	7175.05	26042.7	7518.29	13183.2	16497	16599.9	4053.47	23759	10348.9	17925.8	12900.9	23598.4	22242.8	12311.2	8813.29	56437.7	26096.9	8892.69	13261.7	9628.6	4212.28	12636.9
Phenylacetaldehyde	C8 H8 O	Full match	No results	Full match	No results		120.058	4.936	54262.6	0	0	2	Other	7	3	3			No MS2	5807.6	8873.02	8520.67	7274.69	10037	9398.45	6795.08	22802.1	24078	19666.1	8825.52	23366.3	20638.2	19618.2	12892.4	23621.5	28261.1	25869.3	22162.1	32147.9	54836.4	14091
		No results	No results	No results	No results		163.848	0.404	54198	0	0	0		7	5	5			No MS2	53466.2	48432.7	42945.6	38405.5	42339.3	46961	45971.3	37423.6	40539.9	38480.2	45072	24043.8	42919.6	40042.3	44865.8	32989.4	34122.7	37618.3	36060.6	51048.4	35786.4	46083.2
	C2 H4 Cl4 O3 P2	Full match	No results	No results	No results		277.841	0.397	53863.3	0	0	0		7	5	4			No MS2	53097.2	48118.6	42428	37658.4	41666.3	46216.4	45729.3	37104	40205.3	38183	44579.7	23670.1	42610.5	39751.4	44206.5	32675.9	33845	37385.4	35811.8	41510.8	35062.6	45792.6
	C26 H36 N4 O2	Full match	No results	No results	No results		436.284	7.415	53395.3	0	0	0		7	7	4			No MS2	1284.59	541.54	1092.36	1400.87	3383.64	582.21	444.516	12770.5	13685.1	53897.1	1490.45	532.685	3491.11	2668.73	8172.16	8419.44	8844.87	9191.78	4964.44	10732	10001.3	1784.88
	C21 H34 N7 O2 P S	Full match	No results	No results	No results		479.22	6.258	53269.9	0	0	0		7	12	7			No MS2	274.71	2841.1	395.104	716.28	2439.54	1517.59	275.398	291.41	356.478	345.708	273.057	2240.14	55173.4	1041.54	4057.98	809.508	319.534	326.774	1316.9	326.64	332.983	352.533
	C32 H62 N O10 P	Full match	No results	No results	No results		651.413	8.998	53135.8	0	0	0		7	6	4			ddMS2 for preferred ion	563.61	33801.4	1792.16	16354.6	26252.7	19660.5	571.45	2631.71	3622.61	4786.77	3132.1	53829.4	35378.5	11878.8	25848.2	2033.8	3344.41	5693.87	10512.3	973.69	900.928	24556.8
	C22 H46 N O7 P	Full match	No results	No results	No results		467.303	8.048	52536.9	0	0	0		7	3	3			No MS2	22033.5	52067.1	27379.4	44407.5	42346.9	45126.6	25614.1	27277.6	33368.2	21073.1	29205	24292.3	27793.8	23377.4	31708	14970.7	16897.6	23766.3	21307.2	16194.9	13719.3	29260.3
	C10 H20 O7	Full match	No results	No results	No results		252.122	3.958	52382.7	0	0	0		7	6	6			No MS2	5641.21	12824.3	7984.53	17420.7	10923	9223.97	6840.89	4688.33	5530.91	10061.9	6557.46	28044.9	52463.1	16986.6	7905.93	12164.2	9889.93	10084.1	10029.8	10256	8607.65	11808.7
	C21 H44 N O7 P	Full match	No results	No results	No results		453.287	7.702	52044.6	0	0	0		7	6	3			No MS2	38244.8	48357.5	41199.4	46345.6	44285	51575.5	42102.9	33280.3	39727.5	42822.9	46069.7	36880.8	37848.2	39579.4	53456.4	42558.1	46773.7	52775.6	50288.8	45938.6	38045.8	52294.2
	C2 H Br Cl O4 P3 S	Full match	No results	No results	No results		327.768	0.422	50915.1	0	0	0		7	10	9			ddMS2 for preferred ion	45442.9	46753.4	45924	34482.2	38447.5	50553.8	39039	33218.5	31648.7	41076.3	40217.2	5587.58	40714	39041.4	40972.9	27532.6	28491.9	24902.6	29642.7	31148.6	26764.8	38358.5
	C11 H21 N2 O2 P	Full match	No results	No results	No results		244.132	5.502	50200.1	0	0	0		7	15	12			No MS2	3181.75	19547.1	1592.24	4212.37	4052.26	4932.13	640.34	8388.13	10304.4	50775.6	3438.9	36891	37934.4	36859.2	2982.24	17868.8	19799.7	12206.9	8516.48	11407.1	3484.25	24289.4
	C10 H16 O3	Full match	No results	No results	No results		184.111	5.508	49968.2	0	0	0		7	17	16			No MS2	3477.17	28974	1623.3	15803.6	24177	12308.7	3270.06	9266.15	13063.9	43353.3	5672.2	50599.3	42149.7	42198.9	10719.3	13083.6	21013.2	15427.1	19009.9	12869.5	1893.31	22140.6
	C35 H81 N10 O5 P3	Full match	No results	No results	No results		814.561	6.735	49626.4	0	0	0		7	14	11			No MS2	171.144	179.65	4009.39	185.159	262.964	182.092	177.2	3505.86	4181.77	50306.1	443.098	530.941	879.674	187.989	346.856	667.28	1098.53	649.005	487.374	1839.82	1669.61	202.407
Gluconic acid	C6 H12 O7	No match	Invalid mass	No match	No results		150.053	0.471	49435	0	5	6	Superpathway of glucose and xylose degradation;Other	7	6	6	68.6		ddMS2 for other ion	7755.53	16200.3	6461.24	15983.7	18413.3	17954.1	6728.59	21842.9	21957.6	26949.4	7379.94	49310.9	24237.3	25694.7	18722.3	40212.9	37370.3	26344.3	38946.6	37845.1	47672.6	26595.8
	C10 H17 O4 P	Full match	No results	No results	No results		232.085	4.906	49247.3	0	0	0		7	3	2			No MS2	11069.7	1360.82	14501.7	3685.77	3814	1701.42	15572.3	45865.7	49345.2	34753.3	22837.9	39117.8	25153	22340.9	2907.3	17833.4	19515.3	11286	7401.72	31989.6	49361.3	3975.33
9-Oxo-nonanoate	C9 H16 O3	Full match	No results	Full match	No results		172.111	5.776	48740.5	0	0	1	Superpathway of lipoxygenase	7	16	16			No MS2	2946.98	41944.1	6901.41	20787.5	35520.3	22911.7	1761.67	5852.88	13341.5	9666.34	3380.75	49295.3	32131.9	10524	12450.8	8989.72	5521.15	3918.33	11235.1	3867.06	2471.82	9975.76
	C8 H15 O5 P S	Full match	No results	No results	No results		254.037	3.96	48682.7	0	0	0		7	10	10			No MS2	613.144	17006.4	709.317	5834.9	10250.6	8617.25	621.018	1525.79	4079.9	9351.2	629.159	22585.5	48107.8	7311.46	10002.1	6157.06	2632.44	5170.56	11514.2	578.902	578.507	9720.59
	C10 H18 O4	Full match	No results	No results	No results		202.121	5.771	48588.3	0	0	0		7	3	1			No MS2	5370.82	6832.65	35760.8	6306.24	15977.4	3468.05	16193.5	19145.9	29108	40696	23395.8	27004.7	33569.5	31204.6	20235.6	31284.2	37729.7	49626.6	28661.2	49817.6	20979	14612.6
	C7 H14 O8	Full match	No results	No results	No results		226.069	0.411	48044.9	0	0	0		7	9	8			ddMS2 for preferred ion	29692	45224.5	17570.1	48749.8	43926	44455.7	26211.6	42568.6	42280.8	30257.3	23835.5	18716.6	14993.7	27100	36739	3452.05	23102.6	25235.4	29352.4	28681.7	24294.8	36674.2
	C22 H32 O2	Full match	No results	No results	No results		328.241	10.227	47903.9	0	0	0		7	19	10			No MS2	42209.2	3007.47	31431.7	8201.4	2870.46	1751.05	33740.7	28416.8	35087.6	38489	34871.2	2876.83	422.027	8760.11	3431.66	16040.6	18475	39792.5	17243.9	28698.9	22505	13891.8
	C12 H18 O4	Full match	No results	No results	No results		226.121	6.214	47012.7	0	0	0		7	9	6			No MS2	4809.46	10676.2	1633.96	4581.3	3341.08	1283.85	1373.05	8253.32	13129.6	36551.9	5861.93	47699.3	22604.3	20306.6	1118.81	21065.4	27318.9	24094.6	17554.5	18636.9	4326.62	6926.8
HBOA	C8 H7 N O3	Full match	No results	Full match	No results		165.043	5.039	46893.6	0	0	1	Other	7	2	2			No MS2	3731.25	24132.6	6752.65	6072.57	15169.6	14656.2	3970.42	14273.9	22203	10963.7	6462.49	16647.8	46980.7	12113.5	21926.1	8031.57	6870.71	12696.1	13702.7	7149.09	5821.94	11780
	C10 H18 O5	Full match	No results	No results	No results		218.116	5.236	46635.3	0	0	0		7	3	3			No MS2	276.193	14433.5	2054.47	8377.61	12132.4	10729.4	282.849	2993.11	3851.45	4860.26	1999.7	46530.9	21836	9953.26	9184.8	5607.92	4806.85	5207.39	7964.92	431.979	273.957	26040.9
	C15 H28 N3 O2 P S	Full match	No results	No results	No results		345.162	6.995	46169.9	0	0	0		7	21	13			No MS2	40921.8	349.206	15535	1794.48	385.047	362.987	27536	8410.2	6379.5	9340.07	22472.7	1386.89	403.3	1321.42	413.856	4512.29	2202.97	8335.07	487.343	5596.78	8142.52	988.279
	C5 H15 O7 P3 S	Full match	No results	No results	No results		311.977	0.694	46054.5	0	0	0		7	7	7			No MS2	9334.89	9692.4	8400.51	10974.6	14734.5	12044.2	6858.92	32338	46059.9	29575.1	9651.89	31306.3	33023.7	35067.2	18986.1	36289.1	38043.2	38118.9	30681.2	37688.1	33130.7	19676.1
	C13 H26 S2	Full match	No results	No results	No results		246.148	5.673	45986.7	0	0	0		7	17	17			No MS2	1883.95	45621.3	5193.16	27047.7	34174.4	15045	1838.24	9665.15	6823.74	15442.3	4240.28	37231.8	19206.1	11671.9	10800.1	6474.59	7253.91	6633.8	9198.52	9435.52	830.726	11433.3
	C8 H14 O4	Full match	No results	No results	No results		174.09	4.928	45298.5	0	0	0		7	8	5			No MS2	25292.9	23943.1	17889.6	13360.6	23464.3	12380.4	31976.2	42377.5	36384.4	45757.6	20422	45765.4	38087.9	42585.3	21025.6	36512.4	40120.4	32780.2	27878	36065.9	25087.6	26335.6
	C14 H22 O4	Full match	No results	No results	No results		254.153	6.88	44761.4	0	0	0		7	4	3			No MS2	10166.1	10700.4	8916.22	5563.04	6360.79	4930.7	7482.13	11681.4	11860.5	44843.5	18087.7	25710.5	21012.3	19169.4	8107.67	11277.8	15151.5	16719.2	14856.3	13970.5	2686.35	12823.4
	C4 H4 Cl3 P S	Full match	No results	No results	No results		219.882	0.4	44344.2	0	0	0		7	6	4			No MS2	42820.1	42111.3	42819.9	33497.8	38087.2	39263.4	40752.3	28348.3	33323.5	34316.3	34273.4	22629.1	35135.2	35085.7	43038.8	29656.2	25071.6	34954.7	31809.1	37739.3	31064.4	40660.2
	C10 H22 N3 O3 P S	Full match	No results	No results	No results		295.11	4.443	44169.9	0	0	0		7	21	18			No MS2	1183.56	9493.13	1323.69	5220.33	9269.72	5449.58	228.582	872.731	1915.57	3411.26	442.573	31194.4	45873.8	3015.37	4311.94	10428.6	2371.59	389.975	2835.72	479.979	643.975	4590.55
	C20 H31 N2 O3 P	Full match	No results	No results	No results		378.205	5.35	44037.2	0	0	0		7	5	1			No MS2	4672.96	2480.66	8284.31	4289.6	4955.74	3521.45	4626.25	25675.6	27234.4	39900.6	3994.4	26482.4	15614.8	14406.9	17279.1	12516	28529.6	32009.8	15640.7	29752.3	46930	9870.95
	C19 H34 N O7 P3	Full match	No results	No results	No results		481.151	5.146	43872.1	0	0	0		7	3	3			No MS2	1056.39	24901.5	543.282	8619.27	11286.9	34088.3	382.597	3928.37	4997.62	3743.67	383.893	1318.32	1929.63	23224.8	4701.29	1366.95	9170.77	1420.9	11277.6	3207.15	12015.9	44067.1
	C19 H26 N4	Full match	No results	No match	No results		310.215	7.407	43756.5	0	0	1	Superpathway of lipoxygenase	7	5	2			No MS2	555.039	42562	2710.28	29037.1	43273.5	24748.3	750.956	3424.8	5553.66	5235.2	5844.47	42391.2	34876	8200.13	10464.2	3851	1529.17	2058.82	5976.53	745.901	623.754	9771.63
	C25 H54 N5 O6 P3	Full match	No results	No results	No results		613.324	6.688	43380	0	0	0		7	15	12			ddMS2 for preferred ion	321.341	10740.1	347.835	708.44	458.873	25771.9	331.989	1101.03	903.929	353.119	1351.84	31103.2	44798.3	24090.8	22203.3	580.099	374.298	3423.62	5736.01	397.301	389.574	35947.8
	C7 H11 N O3	Full match	No results	No results	No results		157.075	3.548	42681	0	0	0		7	19	15			No MS2	5475.46	2149.08	7388.21	1186.08	974.53	1441.44	5113.94	7489.64	13469.6	27357.6	7347.29	41565.7	26578.9	24060.3	468.191	33029.9	7225.03	20052.3	22690.6	24502	17544.1	10304.8
	C26 H49 N3 O P2 S	Full match	No results	No results	No results		513.308	7.577	42259.7	0	0	0		7	8	3			No MS2	5813.13	6543.95	6136.88	6193.27	41410.6	7298.37	6337.79	4478.86	5631.57	6229.03	6093.43	4979.32	4638.63	5591.01	7364.15	5840.6	7019.45	7043.9	7022.81	6404.7	5467.13	7818.89
		No results	No results	No results	No results		119.95	0.37	41812	0	0	0		7	5	5			No MS2	14362.1	13224.9	12818.7	13363.8	14781.9	14011.2	12253.6	17496.7	21158.5	22298.1	15935.7	21955.5	41795.7	15034.5	16586.7	14634.4	25081.2	19361.3	14582	19344.7	17545	14651.2
	C13 H22 O3 P2	Full match	No results	No results	No results		288.103	3.761	41719.3	0	0	0		7	14	13			No MS2	29113.1	36163.7	24154.1	26664.7	27458.4	31998.9	40470.5	17275.3	15523.6	27899.6	18208.4	15311.2	22458.2	40925.8	16267.2	9064.59	18784.3	8055.19	21104.2	7758.28	17581	32471.7
	C21 H45 N10 O8 P	Full match	No results	No results	No results		596.317	6.771	41668.8	0	0	0		7	6	3			No MS2	1084.53	29534.8	8093.99	24588.3	27395.5	27535.6	350.352	9232.29	15205.7	5632.24	7149.54	15497.8	42421.8	20093.4	27450.9	12424.1	11223.8	11911.2	22917.7	1880.55	262.796	18320.9
	C6 H Cl2 P3	Full match	No results	No results	No results		235.867	0.496	41625.7	0	0	0		6	22	22			No MS2	33721.2	26019	33713.1	1232.56	30567.5	41179.8	31985.5	29303.4	25704.5	25045.4	36612	11127.5	18608.4	27278.7	30648.7	10810.4	9647.27	24898.8	20223	25643.6	13540.7	27799.8
	C12 H13 N5 O2 S	Full match	No results	No results	No results		291.079	3.985	41318.7	0	0	0		7	20	18			No MS2	416.844	6099.18	426.979	510.574	2416.27	2879.4	430.819	442.173	447.358	778.27	427.319	1191.22	42501.8	1741.4	13045	1363.44	694.734	485.817	745.519	804.51	494.541	3562.93
	C20 H53 N10 O4 P3	Full match	No results	No results	No results		590.342	8.1	41000	0	0	0		7	6	6			No MS2	37688.2	707.387	24200.6	9459.68	1052.22	1328.14	40853.6	13324	10913.5	16946.6	26368.8	1068.63	395.004	7074.99	4622.58	19565	26912.5	27243.6	17306.4	28182	29096.6	14023.1
	C10 H18 O4	Full match	No results	No results	No results		202.121	4.772	40969.1	0	0	0		7	22	22			No MS2	17202.3	8122.95	20947.1	13821.5	14638.6	4579.53	18625.4	27195.9	29164.3	30023.7	24658.1	27958	36099.6	40957.9	5870.31	12212.4	16308.3	14839	12789.3	13371.3	6932.56	9023.89
	C18 H34 O6	Full match	No results	No results	No results		346.237	6.732	40915.2	0	0	0		7	7	6			No MS2	313.434	22328.6	323.76	972.758	837.014	15625.9	322.084	321.685	329.441	328.427	319.556	32785.2	41363.5	6079.13	5638	336.07	332.273	646.379	1418.98	333.784	338.991	7429.45
(9S)-HPODE	C18 H32 O4	Full match	No results	Full match	No results		312.231	8.372	40683	0	0	1	Superpathway of lipoxygenase	7	17	16			No MS2	1546.73	1761.54	2964.84	1142.96	1244.9	1248.56	2226.69	2002.61	2746.22	3044.25	2737.48	6659.89	3992.1	41501.2	923.913	2203.79	2166.11	1368.99	810.575	771.012	4049.7	1281.14
	C12 H16 O3	Full match	No results	No results	No results		208.111	6.222	39923.7	0	0	0		7	3	2			No MS2	23565.4	5446.87	15853.3	8810.54	6084.01	4344.65	16261.8	11978.6	13057.9	12422	39416	11828	4768.71	7749.56	5383.74	5154.43	4325.73	7973.46	5020.09	10652.6	4002.89	3850.79
	C3 H2 P2	Full match	No results	No results	No results		99.9637	0.37	39758.7	0	0	0		7	14	13			No MS2	18290.1	13642	19541.5	39437.6	22462.7	15860.4	11205.6	27047.7	16421.2	18824.3	20125.3	27020.4	24899.2	21241.7	21131	13225	25665.6	29278.6	23246.3	25116.9	19493.5	20498.1
	C13 H22 O2 P2	Full match	No results	No results	No results		272.108	4.2	39702.4	0	0	0		7	14	14			No MS2	15539.9	21311.9	12648.4	16174.7	13257	16532.9	14190.1	11654.9	13221.9	12985.8	8272.22	30349	39836.9	24183	10325.6	15338.6	20975.7	13638.4	14625.4	13467.4	16683.3	26562.3
	C12 H19 N2 O2 P	Full match	No results	No results	No results		254.116	6.216	39539.8	0	0	0		7	4	2			No MS2	22989.2	4331.75	15320.2	7582.19	5227.54	3581.93	15742.3	11144.8	12067	11213.8	38874.8	5965.03	460.635	7278.69	1321.98	4300.83	3714.88	6897.57	4446.05	10280.3	3590.66	2725.4
	C5 H8 O6	Full match	No results	No results	No results		164.033	0.488	39469.7	0	0	0		7	12	10			ddMS2 for preferred ion	18784.2	2338.06	15629.9	13163.1	13636.1	3338.81	8391.88	10282.8	8863.85	7503.85	13876.6	3602.79	3097.35	4505.78	6496.31	28510.8	15393.6	9896.5	6333.67	42159.6	17484.9	3089.2
	C11 H18 O4	Full match	No results	No results	No results		214.121	5.907	39457.8	0	0	0		7	16	15			No MS2	9987.94	5492.47	6435.68	5480.25	4994.88	4320.71	5217.26	23915.3	35667.7	33871.6	14250.6	29404.9	27722.6	37441.8	10825.9	25146.5	31502.8	40949.7	26016.4	31146.9	15002.4	12475.3
	C8 H6 O7	Full match	No results	No match	No results		214.01	0.702	39454.5	0	0	1	Other	7	14	14			ddMS2 for preferred ion	11240.8	16881.8	8768.64	13588.3	20759.1	13211.5	8270.41	32643	31326.1	26262.2	10249.6	18050.1	20870.7	23815.6	18546.5	30412.5	32750.6	38684.8	31669.4	32126.1	25518	24315.6
(3Z)-Hex-3-en-1-yl acetate	C8 H14 O2	Full match	No results	Full match	No results		142.1	5.966	39332.5	0	0	1	Superpathway of lipoxygenase	7	11	9			No MS2	287.311	40701.7	841.233	16011.3	28692.2	31855.6	277.879	1093.12	2975.27	2815.67	287	11342.1	20820.7	7408.9	18087.8	448.151	663.854	772.206	5201.83	247.569	249.66	22092.5
	C11 H20 O5	Full match	No results	No results	No results		232.132	5.915	39219.2	0	0	0		7	16	15			No MS2	9826.34	8762.49	6314.48	6876.19	9928.52	7117.77	5064.57	24016.4	36119	33731	14088	29339.1	28003.3	37397.3	11244.7	25004.5	31374	40771.8	25821.3	30772.7	14881	17091.9
	C H Br Cl4 N4 S3	Full match	No results	No results	No results		383.73	0.433	38952.8	0	0	0		7	16	16			ddMS2 for preferred ion	12679.7	40064.9	30881.9	22915.9	25456.7	32752.2	37507.9	20274.9	20956.8	22458.1	30276.3	8135.01	26625.6	25554.4	30493.2	18694.9	22454.1	24986.5	16124.2	17260.7	16498.6	25228.4
5-Oxo-L-proline	C5 H7 N O3	Full match	No results	Full match	No results		129.043	0.735	38796.7	0	0	2	Other	7	21	17			No MS2	10414.5	20812.9	13233.2	40362.2	35794.9	19680.2	10447.1	24459.1	21299.1	27902.7	10836.2	32918.5	35458.7	15351.9	23242.2	21721.3	20578.5	26341.5	22676	17177.4	11697.2	25444.8
	C2 H Cl4 O4 P3 S2	Full match	No results	No results	No results		385.726	0.432	38564	0	0	0		7	1	1			No MS2	38455.4	18373.4	32984.7	34047.8	34545.7	30924.9	26810.1	22692.7	22551.4	18102.2	29603.2	11508.6	25424.8	26745.5	28542.5	17856.3	12547.5	21747.2	18475.9	21156.1	17915.6	24823.5
	C23 H54 N5 P3	Full match	No results	No results	No results		493.355	8.808	38440.9	0	0	0		7	7	5			No MS2	8381.72	16197.1	11071.8	17465.2	18066.3	21335.6	7428.16	24816.9	18729	9493.68	11904.5	5881.38	7487.52	12495.2	29416.4	15878.7	14434	14966	27012.6	11366.1	9987.81	41535.4
	C29 H58 N5 O6 P S	Full match	No results	No results	No results		635.382	8.83	38233	0	0	0		7	7	4			ddMS2 for preferred ion	271.385	31201.6	4723.63	22460.6	26663.6	24765.5	327.75	8843.47	14580.9	11494.4	2897.33	25787.1	37652.7	20899.1	37970.6	10573.3	8546.84	13671.9	24983.9	828.775	305.255	41337.2
	C24 H40 O5	Full match	No results	No results	No results		408.288	6.332	37965.2	0	0	0		7	22	22			No MS2	659.526	682.278	1877.37	999.968	1344.4	675.813	657.41	7860.24	8374	38104.2	748.882	2570.5	3781.17	1043.63	1862.46	2055.3	4372.46	2585.66	3858.55	4407	3597.57	884.352
	C10 H18 O4	Full match	No results	No results	No results		202.121	5.809	37890	0	0	0		6	8	8			No MS2	9117.85	1376.93	38102	739.277	1533.9	870.683	13049.8	15692.4	15263.8	3153.44	20323.4	13497.8	6009.64	20162.6	1235.82	1876.52	5348.6	2576.68	1749.41	5181.75	1391.9	12927.6
	C25 H42 N O7 P	Full match	No results	No results	No results		499.271	7.814	37876.5	0	0	0		7	8	2			No MS2	23593.2	259.196	14495.8	761.815	231.61	315.484	26012.7	19692.6	16185.5	38421.1	12880.8	1418.62	278.701	8379.69	395.972	16909.2	24034.1	23553.1	9601.61	40919.7	33652	4229.02
	C17 H41 N3 O2 P2	Full match	No results	No results	No results		381.265	7.796	37476.9	0	0	0		7	7	7			No MS2	15913.7	11629.9	14718.9	15439	12174.4	16854	20096.2	20859.8	24713.1	19303	15192.3	16593	11535.2	16741.7	16776.7	27686.6	20150.3	27728.7	22741.4	26671.1	36728.9	25709.3
	C11 H18 N3 O2 P S2	Full match	No results	No results	No results		319.056	4.001	37326.5	0	0	0		7	12	11			No MS2	21243.4	2952.99	20690.4	5741.93	3950.12	1657.92	7994	11265.5	22123.5	21326.3	6103.57	24108.2	35015.9	15939.6	12615.5	13799.6	22725.8	8186.06	10596.8	22101.2	39217.9	4425.72
	C8 H14 O	Full match	No results	No results	No results		126.105	6.641	37048	0	0	0		7	5	5			No MS2	455.007	21374.1	2219.09	13242	22801.9	13515.1	237.311	2005.07	5580.4	5463.51	1527.29	37202.6	25390.7	5482.52	11643.9	3899.52	3779.95	5067.78	5228.79	255.123	251.941	13870.7
	C10 H16 O5	Full match	No results	No results	No results		216.1	5.219	36991.8	0	0	0		7	3	3			No MS2	12927.5	8625.04	15643.1	6095.4	10661	6813.38	13900.2	16857.9	19864	28274.6	16945.7	24839.2	20432.1	23871.9	17489.8	32940.6	32626.1	23781.6	23372.9	37130.4	28084	17310.9
	C18 H28 O4	Full match	No results	No results	No results		308.2	7.89	36918.2	0	0	0		7	9	6			No MS2	392.783	31359.7	3047.05	15679.8	34429.2	16617	504.259	944.785	4735.13	4950.7	654.833	35012.8	37871.2	5914.92	8021.58	3433.39	1328.16	1558.16	5070.47	820.673	495.575	7012.84
cis-2,3-Dihydroxy-2,3-dihydro-p-cumate	C10 H14 O4	Full match	No results	Full match	No results		198.09	5.221	36903.6	0	0	2	Other	7	12	8			No MS2	12062.6	15042.6	14711.6	9076.78	18762.9	10348.3	13151	16648.4	19517.5	28306.8	16162.6	22595.6	24646	24483	16449.8	34846.5	34432.2	25526.8	25440.7	40863.3	31130.9	22000.1
	C26 H55 N7 O11	Full match	No results	No results	No results		641.392	9.362	36810.7	0	0	0		7	15	6			No MS2	396.645	24630.7	3019.28	12244.8	18558.2	17203.2	402.401	4453.53	4916.43	9396.07	4460.77	38204.7	27613.5	17178.7	22042.6	7219.07	8701.27	11091.9	18887.1	1126.99	523	27943
	C22 H51 N3 O3 P2	Full match	No results	No results	No results		467.339	8.596	36660.9	0	0	0		7	3	3			No MS2	20957.6	32433.4	21315.7	28982.2	34782.2	36590.5	18624.6	31024.6	26081.9	16363.8	25260.8	13779.3	15510.8	20146.9	26780.9	13974.3	15912.7	19137	22649.6	14347.1	14612	33065.1
	C16 H27 O8 P	Full match	No results	No results	No results		378.144	4.703	36576.4	0	0	0		7	4	3			No MS2	702.264	25687.8	5597.87	28529.7	36736.3	23583.9	758.239	5395.93	6867.45	13529.5	4110.11	11574.9	14919.9	10530.8	14598.9	6329.44	6713.49	7403.92	14798.6	1741.58	835.902	22187.5
	C10 H18 O2	Full match	No results	No results	No results		170.131	6.571	36508	0	0	0		7	11	10			No MS2	6814.17	7981.16	8510.03	1372.43	4690.97	4938.23	14235	10384.4	11820.8	36868.7	18707.1	26511.6	18949.4	8399.01	7417.23	11936.7	14419.3	13540.9	10025.7	14409.8	8937.6	2693.58
	C30 H58 N O10 P	Full match	No results	No results	No results		623.382	9.363	36385.2	0	0	0		7	15	6			No MS2	233.505	24429.1	2840.89	12018.8	18358.6	17006.7	236.942	4255.83	4721.37	9203.16	4278.41	37777.4	27401.7	16983.2	21791.6	7013.46	8492.67	10884.4	18652.6	904.296	308.827	27654
	C12 H22 O4	Full match	No results	No results	No results		230.153	6.663	36378.7	0	0	0		7	11	9			No MS2	9834.43	6726.27	8504.54	4036.27	3184	4390.08	14293.5	13344.3	10106.8	36736.7	14332.7	24249.5	15930.1	7492.85	5052.85	10160.5	12332	11485.5	7994.78	12497.7	6155.54	7334.08
	C11 H27 N2 O7 P S	Full match	No results	No results	No results		362.126	3.963	36232.7	0	0	0		7	18	13			No MS2	1975.88	6753.61	2703.41	15887.6	10913.4	4419.28	2180.92	3595.7	5212	4635.52	2070.65	10509.4	37668.4	6327.53	10745.5	3917.44	4458.77	8529.77	1899.52	2548.79	5117.46	5399.77
	C11 H20 O4	Full match	No results	No results	No results		216.137	6.189	36204.1	0	0	0		7	4	4			No MS2	5264.38	9273.37	3571.47	5989.95	10062	6482.78	3186.76	13549.2	14893.3	33283	5535.44	36243.2	24180.7	23791.5	7719.56	11819.1	13703.2	30472.1	13917	24239.1	9595.44	11651.5
	C6 H Cl2 P3	Full match	No results	No results	No results		235.867	0.384	36201.3	0	0	0		6	8	4			No MS2	12882	36200.7	1556.59	11570.2	27551.3	34298.2	11167.9	13032.6	13035.8	15897.2	14587.7	13436.6	12806.1	13134.5	11991.1	11325.6	14300.8	12928.3	10332.7	16360.5	12151.7	9950.97
	C26 H57 N3 O5 P2	Full match	No results	No results	No results		553.376	8.809	36164.5	0	0	0		7	7	4			No MS2	8117.33	15420.1	10644.5	16544.9	17002.3	20293.6	7137.71	23787.6	17807.6	9045.77	11088.1	9046.01	7210.14	11912.1	28168.9	15253.8	13808.8	14308.7	25653.8	10687.1	9547.05	38875.2
Colneleate	C18 H30 O3	Full match	No results	Full match	No results		294.22	7.586	36155.1	0	0	1	Superpathway of lipoxygenase	7	16	16			No MS2	402.242	16722.8	3513.48	10890.5	16175.8	13480.8	335.046	1811.07	7927.76	5305.4	1639.56	12440.8	36745.9	9148.78	11564.8	4048.34	1696.23	2923.97	8372.92	461.4	358.243	8867.17
	C25 H42 P2	Full match	No results	No results	No results		404.279	6.202	35972	0	0	0		7	3	3			No MS2	801.775	21865.5	2732.94	7367.03	16766.1	15437.2	770.843	5405.33	9768.82	7721.56	4015.42	17968.3	35994	12705.6	14625.5	4853.59	5289.2	7518.27	8621.07	791.299	767.34	5124.89
	C9 H16 O2	Full match	No results	No results	No results		156.116	6.234	35538	0	0	0		7	12	12			No MS2	6973.28	7237.93	9235.74	8277.31	7913.64	4619.69	10464.8	12387.5	12107.2	24942.8	7471.96	35603.9	18684.8	24576.9	10197.3	10686.5	15466	32272	14686.6	26825.6	11897.2	8193.43
	C14 H15 N2 O5 P S	Full match	No results	No results	No results		354.042	5.835	34881.6	0	0	0		7	5	5			No MS2	27392.4	352.309	11633.7	345.443	348.859	345.447	27723.4	16567.5	17266.4	2827.17	34913.1	2155.84	460.188	606.538	342.021	505.639	721.581	881.843	346.528	1710.92	2579.47	345.423
	C15 H19 N3 O P2	Full match	No results	No results	No results		319.098	5.1	34875.3	0	0	0		7	21	21			No MS2	1575.87	20530.3	1286.08	14433.7	23595.4	19705.4	344.239	10596.3	19666.4	9645.77	444.747	9614.52	3804.61	25512	6560.33	5001.24	16256.3	5198.64	14681.1	8613.66	12034.4	32777.2
	C6 H Cl2 P3	Full match	No results	No results	No results		235.867	0.479	34685.9	0	0	0		6	5	4			No MS2	32512.2	1582.57	32724.8	1427.09	1068.57	1092.77	31257.8	26776.7	24366.4	22060.3	1082.1	11524.5	35357.2	27459.3	705.636	14831	9849.84	27273.5	20831.9	21904.5	9590.56	29391.2
	C12 H24 O3	Full match	No results	No results	No results		216.173	7.863	34354.9	0	0	0		7	5	3			No MS2	22305.4	9122.47	9929.01	2889.58	4511.53	3508.77	17549.5	5625.1	5753.92	19515.2	33656.2	12309.7	14483.9	9512.56	9017.64	7267.1	8591.95	8926.51	12664	11061.2	4206.85	23206.4
	C32 H62 N O12 P	Full match	No results	No results	No results		683.403	8.255	33998.7	0	0	0		7	8	5			No MS2	503.635	11773.7	1013.12	7710.05	9307.02	6149.46	507.508	953.059	2506.53	2947.94	981.849	34503.9	20186.5	9230.1	15658.5	4245.88	3195.94	3794.89	7767.52	651.59	569.632	12170.7
2-Deoxy-L-scyllo-inosose	C6 H10 O5	Full match	No results	Full match	No results		162.053	0.466	33960.9	0	0	4	Other	7	22	22			ddMS2 for other ion	3589.46	4239.6	1391.88	7132.75	6064.47	4136.17	3147.5	2811.63	3975.67	11918.5	4009.1	7353.16	8116.88	9465.97	13546.9	18925.4	19636.1	7497.77	19243.2	32071.7	9584.72	12552.1
	C11 H19 N O8 S	Full match	No results	No results	No results		325.081	1.099	33901.8	0	0	0		7	10	10			No MS2	1176.81	1199.64	1204.83	1206.63	1206.98	1207.97	1343.01	33928.3	30746	17412	1180.03	15587.9	10100.6	10657.3	1183.47	1180.51	1191.08	13488	4109.39	15163.9	8024.32	1510.04
	C11 H20 N2 O5	Full match	No results	No results	No results		260.138	3.926	33513.1	0	0	0		7	21	20			No MS2	13460.6	11443.5	17667.3	21366.8	14607.1	14667.4	17202.4	10734.7	16482.7	17265.7	10406.3	13587.1	34380.7	22167.2	20249.4	26659.4	20982.2	16482.3	12492.1	12350.5	11656.6	30715.6
	C11 H19 N O5 S	Full match	No results	No results	No results		277.099	5.374	33429.1	0	0	0		7	4	4			No MS2	264.422	5142	273.43	4543.27	4201.32	1972.58	261.524	268.544	419.365	1015.62	269.493	33465.1	20398.8	1660.73	3663.5	1324.81	578.489	792.23	3135.62	269.705	268.22	3138.5
		No results	No results	No results	No results		500.302	6.678	33275.8	0	0	0		7	18	18			No MS2	5724.01	4567.57	34138.1	633.356	924.537	1323.41	10607.5	3597.36	4972.38	1530.64	15715.2	4958.96	455.239	388.459	1013.07	389.402	380.504	1515.39	2636.27	2171.03	2260.53	2346.07
	C22 H45 N3 O6 S	Full match	No results	No results	No results		479.302	7.801	33202.4	0	0	0		7	11	11			No MS2	19713.9	29088.1	21253.6	22596.3	29004.5	28908.1	21885.8	14395.8	13618.2	20271	20314.2	14655.8	18818.2	27068.3	26314.2	17433.3	21540.6	15087	31262.9	13912.5	11673.2	32751.4
	C24 H38 O5	Full match	No results	No results	No results		406.273	6.414	32927.9	0	0	0		7	6	5			No MS2	461.586	470.433	3070.52	834.723	1717.44	486.742	539.101	2659.12	3499.94	33099.7	536.881	1093.26	2615.36	814.403	2251.25	1692.56	2592.22	2485.36	1320.16	1101.09	1673.92	506.041
Pimelate	C7 H12 O4	Full match	No results	Full match	No results		160.074	4.363	32800.6	0	0	1	Other	7	5	4			No MS2	18484.5	10188.4	17212.5	11317.9	10961	6250.64	19050.9	20746	19628.4	32998.7	21078.8	18275.6	17783.6	17460.6	10045.3	14486.4	15774.3	18572	10949.2	16244.3	10103.1	9173.22
	C42 H74 N10 O2 P2	Full match	No results	No results	No results		812.546	6.717	32755.2	0	0	0		7	15	10			No MS2	137.737	148.729	1172.84	147.874	154.83	153.609	143.665	967.205	1395.95	33403.3	144.385	159.634	279.36	162.664	165.096	164.71	168.636	202.382	173.354	390.825	387.538	179.249
	C15 H31 N2 P	Full match	No results	No results	No results		270.22	9.153	32704.6	0	0	0		7	9	4			No MS2	16570.3	6126.25	6750.67	4384.82	6452.56	3610.69	11294.5	7360.46	8591.08	33149.9	28089.3	9205.82	11013.6	15821.5	8977.46	12935.3	16913.6	16452.7	14875.8	17894.9	7502.25	16657.7
	C12 H25 N2 O P	Full match	No results	No results	No results		244.168	7.094	32630.1	0	0	0		7	4	3			No MS2	1543.3	235.528	301.409	1008.81	1065.38	1122.3	1960.15	4251.14	9602.83	2946.53	1458.38	5282.96	3722.52	2267.73	13240.4	28951.9	28464.7	26458	29715.8	33404.6	33736.7	16166.4
	C10 H18 O5	Full match	No results	No results	No results		218.116	5.082	32462.7	0	0	0		7	7	5			No MS2	4030.6	12176.9	3823.06	6056.57	10706.5	7146.05	3601.85	14261.6	17383.3	32774.6	3778.7	17687.3	27364.1	19567.2	7416.02	8722.65	10748.2	11968.1	8082.83	8549.17	3353.4	4797.35
	C18 H34 O3	Full match	No results	No results	No results		298.252	8.801	32395.1	0	0	0		7	9	6			No MS2	16406.6	21603.4	7533.08	13012	17951	11828.7	12948.6	10426.9	10978	32764.3	21703.7	28409.1	26121	11706.4	10309.9	9762.33	11634.5	13920.2	16443.8	7883.34	3815.52	21092.5
	C11 H12 N2 O16	Full match	No results	No results	No results		428.019	0.695	32394.7	0	0	0		7	10	10			No MS2	2663.93	2881.99	2048.4	3300.86	6211	3880.21	2079.1	23340.1	27021.4	18861.5	2058.73	17067.7	21883.2	27558.7	11392.4	32389.9	31650.8	27469.1	27912.5	31332.4	16900.3	13786.2
	C11 H17 N5 S	Full match	No results	No results	No results		251.12	4.762	32339.3	0	0	0		7	4	3			No MS2	484.9	11263.3	3229.92	18546.4	12190	8509.58	259.764	6334.88	7964.16	17762.3	2989.24	20892.1	13018	11369.5	13033.2	19114.6	18162.9	15317.8	31776.1	2223.34	919.732	24933.9
	C H4 N6 O3 P2	Full match	No results	No results	No results		209.982	0.579	32335.7	0	0	0		7	9	8			No MS2	24040.3	15708.7	23553.9	24328.4	25256	21575.4	23975.7	19651.7	18595.1	16663.7	33008.8	15752.8	16638.1	12577.5	23617.6	19315.7	14679.3	20694.9	14049.4	16855	12576.5	13577
	C2 H6 Br Cl3 N2 P2 S	Full match	No results	No results	No results		335.8	0.396	32225.7	0	0	0		7	15	15			ddMS2 for preferred ion	32458.1	27655.6	27282.7	7664.64	24200.4	17836.1	25427.4	13241.7	21279.2	18667.1	26081.5	12495.1	23248.2	23274.8	26062.3	9205.66	15874.7	14945.1	12786.2	21756.3	18350.6	20022.4
	C15 H17 N O8	Full match	No results	No results	No results		339.096	4.542	32167	0	0	0		7	9	9			No MS2	3078.71	292.007	520.095	289.776	289.272	284.958	3396.1	28980.7	32067.3	3817.99	4954.01	705.222	6970.42	2762.13	286.177	384.6	751.004	596.645	272.557	610.463	1384.1	274.599
	C6 H15 N7 O2 P2	Full match	No results	No results	No results		279.076	4.544	32167	0	0	0		7	9	9			No MS2	3078.71	225.36	520.095	223.638	223.249	218.434	3396.1	28980.7	32067.3	3332.68	4954.01	705.222	6970.42	2762.13	220.861	384.6	751.004	596.645	210.35	610.463	1349.01	211.926
	C16 H28 O3	Full match	No results	No results	No results		268.205	8.499	32061.2	0	0	0		7	7	6			No MS2	916.565	11702.8	3667.36	7686.23	14047.1	12823.4	433.801	733.091	4119.58	4654.21	2081.72	29837.2	32457.8	8825.02	7088.66	4372.76	1687.69	1634.15	7609.39	460.762	474.705	9581.69
9-Oxo-nonanoate	C9 H16 O3	Full match	No results	Full match	No results		172.111	6.82	32009.1	0	0	1	Superpathway of lipoxygenase	7	13	13			No MS2	305.451	8490.64	1060.65	4275.65	6165.86	5501.53	688.929	977.5	2091.62	1972.84	1742.44	7798.15	32224.8	2296.88	3566.95	1245.65	548.307	1291.43	2263.48	544.418	275.685	3101.32
	C20 H34 O6	Full match	No results	No results	No results		370.237	6.301	31499.9	0	0	0		7	24	22			No MS2	622.15	3787.57	1902.3	7550.26	5898.96	5555.97	393.721	4021.66	3856.88	2215.47	1250.5	21026.4	1659.95	3121.86	10369.4	33820.5	12868.1	2633.48	12785.3	4666.49	927.494	9422.79
	C9 H16 O6	Full match	No results	No results	No results		220.095	3.877	31404.8	0	0	0		7	16	10			No MS2	421.931	33071.5	1558.18	12198.1	23656.7	18903.5	376.731	1203	1199.33	1595.19	544.077	883.78	2454.48	4959.1	5415.65	917.992	1157.46	470.794	2811.95	300.555	276.732	13666.6
	C12 H20 O6	Full match	No results	No results	No results		260.127	4.46	31153	0	0	0		7	10	10			No MS2	3370.23	3541.71	5044.39	5126.28	3963	2797.85	1516.5	15301.5	18487.7	31317.5	2881.79	29435.2	18827.7	19613	5045.7	11989.2	17671.7	17888.4	11080.7	15519.3	9715.15	5179.3
	C8 H12 O3	Full match	No results	No results	No results		156.079	4.772	31009.7	0	0	0		7	5	4			No MS2	1414.48	4045.37	2637.34	1147.84	1280.83	818.538	627.364	6506.23	7019.61	16566.5	1095.04	30896.4	13409.2	23474.1	6959.77	10831.9	14220.1	13886.9	11283.4	12851.2	7104.22	7755.26
	C31 H58 N O10 P	Full match	No results	No results	No results		635.382	8.716	30957.5	0	0	0		7	12	9			No MS2	1838.42	14678.3	5364.28	16212.4	15587	8958.74	1078.58	3820.83	6524.68	9735.23	10519.7	31535.7	28896.6	11452.8	22324	13087.7	10847.6	22206.8	14549	1451.97	1194.08	18408.2
	C9 H14 O3	Full match	No results	No results	No results		170.095	4.772	30835.6	0	0	0		7	3	3			No MS2	1350.44	4037.61	2662.03	1981.44	1544.15	903.859	769.189	6761.03	7583.14	17170.1	2746.08	30879.8	13880	23534	7033.78	11343.4	13146.4	14344.3	11903.9	13514.8	7497.97	8273.14
	C10 H24 N3 O2 P S	Full match	No results	No results	No results		281.131	4.181	30664	0	0	0		7	13	13			No MS2	344.034	7956.42	1507.5	6516.73	6837.64	6414.86	335.662	729.871	1881.41	4123.99	344.536	29198.5	30816.7	6669.11	10915.3	9677.97	4104.82	4232.4	17896.9	814.608	349.845	8572.09
		No results	No results	No results	No results		606.368	8.657	30622.6	0	0	0		7	6	5			No MS2	354.438	23874.3	2734.74	14610.7	21294	16948.3	118.326	4010.11	4416.22	6900.82	4008.95	30752.7	24642.2	12267.2	17372.2	4100.46	4946.27	5562.91	9159.67	538.637	266.612	18664.4
	C10 H14 O6	Full match	No results	No results	No results		230.077	1.019	30433.9	0	0	0		7	9	8			ddMS2 for preferred ion	9912.55	19301.1	4400.07	8972.04	18806.7	20599.3	5272.44	5224.51	6135.02	10359.4	10613.7	11730.6	22781.1	20071.8	24588.8	20561.9	29486.6	26444.1	31327.9	27618.9	20866.3	31483.4
	C13 H31 N2 O8 P S2	Full match	No results	No results	No results		438.124	4.207	30424.8	0	0	0		7	9	4			No MS2	12363.4	331.564	17497.4	335.007	338.319	332.192	10129.4	342.616	340.637	347.122	29126.6	353.69	352.423	346.894	355.364	363.386	362.808	364.653	368.177	375.786	377.656	389.158
	C12 H33 N9 O6 P2	Full match	No results	No results	No results		461.204	4.406	30363.9	0	0	0		7	9	9			No MS2	886.846	30181.8	3683.85	19889.8	27176	19613.5	892.114	3276.32	5873.84	4327.04	1720.91	11815	7371.04	7228.48	11620.2	3744.09	4564.69	2785.85	7550.64	1026.39	928.169	17654.4
	C16 H28 O3	Full match	No results	No results	No results		268.205	8.646	30323.4	0	0	0		7	8	7			No MS2	17706.2	13077.5	10929.8	5406.53	8233.78	5384.35	11330.3	7162.11	7590.23	27158.9	29884.1	30113.3	10784.9	12778.9	7798.56	6603.35	5776.15	7398.29	8747.1	8364.19	2841.94	9682.08
	C10 H19 N O3	Full match	No results	No results	No results		201.137	6.239	29977.2	0	0	0		7	8	8			No MS2	22292.7	1281.37	18382	2306.04	1922.23	1064.21	18785.4	4125.24	6959.56	13798.1	29904.1	8000.11	2921.14	2082.44	4844.5	8026.67	7020.77	4756.44	3822.92	7406.93	3828.49	2130.79
	C11 H12 N4 O	Full match	No results	No results	No results		216.101	4.771	29958	0	0	0		7	5	5			No MS2	981.399	3347.42	2413.06	923.656	1050.73	596.448	419.486	6204.89	6691.86	15719.4	868.904	29876.4	12753.7	22462	6467.49	10300.3	11969.6	13116.7	10706.3	12242.7	6846.02	7371.41
	C9 H17 N2 O2 P	Invalid mass	No results	No results	No results		216.101	4.95	29958	0	0	0		7	5	5			No MS2	1108.91	9482.01	2413.06	6742.99	11724.6	4789.91	283.435	5660.46	7063.19	15719.4	356.58	29876.4	12753.7	10506.8	6467.49	10300.3	11969.6	13116.7	10706.3	12242.7	6846.02	7371.41
	C7 H24 N6 O P2	Full match	No results	No results	No results		270.148	5.765	29881.8	0	0	0		7	7	7			No MS2	3133.48	17289.1	7680.01	10124.7	14534	16175.6	1550.2	8749.55	15967.6	14786.8	13325.7	20040.9	30075	14639.4	13539.7	6520.27	7352.37	13431.9	11333.6	4689.43	1756.28	11326.7
	C20 H42 N4 O5 S	Full match	No results	No results	No results		450.284	6.202	29604.1	0	0	0		7	3	3			No MS2	304.485	17327.9	2013.21	5887.15	13925.9	12775.9	277.165	4440.46	7925.76	5971.35	3362.6	15386	29534	9994.3	12217.8	3835.76	4278.44	5925.6	7417.91	279.578	270.912	4160.59
	C12 H19 N5 O S	Full match	No results	No results	No results		281.131	4.721	29484.2	0	0	0		7	13	10			No MS2	537.444	3633.06	1623.29	1976.47	2279	3533.43	528.602	591.338	765.856	1728.9	518.038	15191.9	28644.5	3110.73	14092.9	5365.17	1099.77	1175.62	7257.41	462.444	448.436	2420.52
L-Tryptophan	C11 H12 N2 O2	Full match	No results	Full match	No results		204.091	4.785	29479.5	0	0	14	Superpathway of chorismate metabolism;Superpathway of aromatic compound degradation via 3-oxoadipate;Superpathway of aromatic compound degradation via 2-oxopent-4-enoate;Superpathway of aromatic amino acid biosynthesis;Other	7	1	1			No MS2	8755.84	9042.21	10015.2	7418.93	7240.31	6765.45	13026.6	28177.1	29494.8	23906.1	9434.5	18904.7	13401.1	24779.5	11293.1	16457.5	16556	18679.7	14370.4	21107.3	25899	17887.2
	C12 H14 N2 O4	Full match	No results	No results	No results		250.096	4.781	29479.5	0	0	0		7	1	1			No MS2	8755.84	9042.21	10015.2	7418.93	7240.31	6765.45	13026.6	28177.1	29494.8	23906.1	9434.5	18904.7	13401.1	24779.5	11293.1	16457.5	16556	18679.7	14370.4	21107.3	25899	17887.2
	C2 H3 Br Cl3 O6 P3 S5	Full match	No results	No results	No results		559.603	0.426	29390.5	0	0	0		7	17	16			ddMS2 for preferred ion	23987.3	29012.4	26585.4	15998.7	21283.2	11130.3	6194.01	17522.2	13984.6	20720.9	30204	6502.52	18782.9	11530.9	19219.6	6445.18	11921.6	23079.1	14270.2	5554.04	11032.4	16487.9
	C14 H18 N2 O5	Full match	No results	No results	No results		294.122	4.169	29347.4	0	0	0		7	9	9			No MS2	17770.1	10793.6	14110.5	17631.4	14960	14574.5	12563.8	20420.4	23803.6	21467.2	11463.4	21439.1	22058.2	16904.7	18816.3	18687.8	12425	20264.1	15869.7	25481.6	28748	14902.2
	C14 H24 N3 O3 P S	Full match	No results	No results	No results		345.126	5.476	29340.6	0	0	0		7	9	6			No MS2	290.744	10666.5	291.729	1044.91	6397.87	4815.34	278.998	276.551	277.199	275.671	284.707	409.909	28710	578.711	5235.19	266.094	264.514	260.65	458.541	261.728	255.784	2272.88
	C11 H20 O4	Full match	No results	No results	No results		216.137	6.264	29216.7	0	0	0		7	10	10			No MS2	6885.94	6802.61	8992.76	8418.87	8163.35	4628.15	10522.5	11620.3	11336.7	23878.2	7248.06	29152.5	18804.3	11019.7	9601.81	8945.99	11255.1	14089.1	9804.51	8188.8	7146.6	7366.95
	C17 H35 N2 P	Full match	No results	No results	No results		298.251	9.006	29207.9	0	0	0		7	10	6			No MS2	951.694	26993.1	1658.49	15925.3	20082.5	10938.9	918.234	1433.49	2564.05	2785.6	2070.87	24918.8	30033.7	4404.31	11360	3904.82	2130.59	3185.81	7408.65	452.31	532.357	11930
	C13 H23 N2 O2 P	Full match	No results	No results	No results		270.148	5.988	29201.6	0	0	0		7	5	4			No MS2	2568.3	6699.19	2246.97	1985.12	2279.71	1885.88	1650.16	4519.68	9066.48	29349.8	4417.51	27347.5	23345.6	12328.9	3197.85	6100.9	5810.19	4591.34	7076.84	5817.29	1432.9	7894.04
	C30 H57 N3 O8 P2	Full match	No results	No results	No results		649.361	8.525	28970.9	0	0	0		7	7	5			ddMS2 for preferred ion	261.318	18707.7	1931.2	16791.2	19960.9	11273.5	260.348	2715.68	3992.62	4676.9	2404.53	29361.8	20799.3	7987.56	12601.2	4194.35	4590.87	5725.73	7947.24	952.048	293.502	13229.8
	C12 H15 N O4	Full match	No results	No results	No results		237.101	5.114	28724.9	0	0	0		7	3	2			No MS2	3657.95	2643.59	6630.46	9315.79	4606.92	2176.42	6853.11	12756.5	13930.4	10497.6	7223.79	5638.32	4692.3	4994.55	8550.07	12760.1	10525.9	10276.4	6506.13	13473	28126.7	2256.32
		No results	No results	No results	No results		445.683	0.432	28635.9	0	0	0		7	7	7			ddMS2 for preferred ion	25140.1	24404.7	28823.5	26998.4	20260.9	21886.3	22530.1	16203.4	15765.4	14280.1	23220.9	8635.55	13346.2	19069.1	21461	13988.4	12581.2	17643.7	13329.1	16438	10608.6	20368.1
	C15 H20 N4 O	Full match	No results	No results	No results		272.163	6.723	28624.2	0	0	0		7	5	5			No MS2	7932.67	5354.13	5564.35	5209.48	6071.79	1981.24	4590.97	12493.1	12899.1	25404.6	11540.4	28703.9	18520.6	10014.3	5086.23	10734.5	14695.4	8390.91	10723.2	9725.38	5342.48	10788.1
	C11 H20 Cl P3	Full match	No results	No results	No results		280.047	0.811	28550.5	0	0	0		7	15	15			No MS2	13569.5	11240.8	10670.3	8836.89	15187.2	17675.5	13983	12629.5	22290.2	28566.8	11683.8	16416.2	11830.8	12299.4	13045.3	21492.8	13080.6	14620.7	16425.2	10656.6	3501.34	20581
		No results	No results	No results	No results		213.847	0.423	28496.1	0	0	0		7	17	17			ddMS2 for preferred ion	21564.8	23961.3	29083.7	17455.8	23032.1	22333	20115.3	16428.5	21924.5	11149.7	23755.5	10395	17241.2	17656.3	23732.4	13116.5	12652.1	14894	17307.7	14418.8	12435.3	17642.4
	C9 H23 N2 O6 P S	Full match	No results	No results	No results		318.099	3.598	28319.9	0	0	0		7	28	21			No MS2	1422.67	6912.71	4457.85	10569.1	6134.06	3764	3732.75	2701.94	2814.63	2124.94	345.74	8173.7	26764.1	4877.32	4326.84	2238.02	2435.81	5745.33	1016.73	1300.37	265.394	2851.92
	C19 H30 N4 O2	Full match	No results	No results	No results		346.237	5.836	28253.2	0	0	0		7	13	13			No MS2	959.117	23552	2181.43	12776.8	10353.8	12990.5	946.096	2785.04	3805.28	2709.17	959.804	14755.4	28511.7	4167.57	6080.75	1011.87	1011.08	1009.04	3029.7	1016.87	1029.66	4716.34
	C20 H32 O9	Full match	No results	No results	No results		416.206	5.955	28188.7	0	0	0		7	6	6			No MS2	23416.8	1165.38	24106	3959.34	2540.31	928.179	23440.6	3685.25	3902	7203.22	27965.6	5302.15	888.427	3818.84	449.122	3041.95	3908.98	5960.23	4321.26	5716.75	5366.1	1250.16
	C13 H12 N4 O	Full match	No results	No results	No results		240.101	5.918	28150.6	0	0	0		7	12	12			No MS2	6041.87	3908.92	12080.9	3499.15	5334.49	3700.91	5262.11	9266.31	9810.17	23580.2	7029.04	12001.8	1438.82	11056.4	1030.5	6774.86	8705.34	10537	7790.35	29448.3	11808	3926.23
	C6 H16 N6 O5 P2	Full match	No results	No results	No results		314.065	2.927	28121.5	0	0	0		7	15	14			No MS2	925.413	944.018	944.111	953.568	944.844	946.129	922.58	28048	968.531	5278.31	945.45	1282.57	7736.16	5133.43	960.797	12985.2	5996.26	25664.3	5139.18	7729.26	11714.5	983.149
2-Oxoadipate	C6 H8 O5	Full match	No results	Full match	No results		160.038	0.748	28081.5	0	0	12	Superpathway of aromatic compound degradation via 3-oxoadipate;Superpathway of L-lysine degradation;Other	7	9	8			No MS2	22723.2	2733.67	15332	9709.69	13596.3	5339.24	28700.9	3750.25	3696.4	7785.53	22276.4	2421.8	1662.19	2115.73	12090.6	10392.3	6683.87	6507.76	7013.56	15937.1	7389.62	3689.35
L-Glutamine	C5 H10 N2 O3	Full match	No results	Full match	No results		146.07	0.422	28040.5	0	0	45	Superpathway of chorismate metabolism;Superpathway of aromatic amino acid biosynthesis;Other	7	6	6			No MS2	20849.1	21487.2	27259	14789.7	18521.3	23640.8	19212.8	22824.5	25811.4	22094.9	8543.88	26799.4	24196.4	21151.8	23180.5	14273.7	22330.7	27364.1	27463.3	24274.5	22561.8	14612.1
	C20 H45 N3 O4 P2	Full match	No results	No results	No results		453.286	8.248	28005.1	0	0	0		7	5	4			No MS2	27543.7	11521.1	18017.6	12469.4	11812.9	16808.5	23947.7	17183.2	15412.7	14113.3	10572.9	8646.56	5308.51	12990.5	7601.97	15396.9	19609.5	10650.5	19273	24851.5	25794.8	11821.9
		No results	No results	No results	No results		329.765	0.443	27928.5	0	0	0		7	7	7			ddMS2 for preferred ion	26092.3	26741.5	28285.8	18961.5	13027.3	22575	21045.4	17437.4	16710.8	24077.7	22327.7	11350	20427.7	22644.3	21102	20389.4	14369.2	23557	14611.6	15736.3	12897.4	18549.9
	C8 H16 O2	Full match	No results	No results	No results		144.116	5.674	27846.3	0	0	0		7	2	2			No MS2	233.898	27556.1	1975.65	11148.2	19060.8	20727.7	234.445	1628.41	4772.91	5228.52	1192.1	23294.7	25147.2	14159.6	25673.7	4052.87	2739.12	3988.83	13376.6	440.271	233.365	28017.2
	C16 H15 N O	Full match	No results	No results	No results		237.113	7.395	27797	0	0	0		7	17	9			No MS2	18909.9	9018.67	25412.6	5912.79	4170.72	3314.43	11434.2	5553.53	15116.8	6801.52	2130.83	20477.9	19860.6	5348.22	4385.8	4780.25	19307.6	10047.5	4267.67	7550.35	16442.5	24391.7
8-Amino-7-oxononanoate	C9 H17 N O3	Full match	No results	Full match	No results		187.122	5.522	27746	0	0	2	Other	7	6	6			No MS2	15897.9	6801.03	17694.6	4184.13	4152.42	5164.38	14088	8716	9656.4	27856.3	16028	11654.2	8707.09	8095.28	7569.22	10766.2	12060.7	11158.1	9320.31	18689.7	8768.81	5824.62
		No results	No results	No results	No results		503.641	0.409	27642	0	0	0		7	10	8			ddMS2 for preferred ion	24831.1	22129.7	28659.5	15419.4	17164.7	19182.9	21399.4	15093.2	13448.3	12710.6	21062.9	7421.43	19093	17496.9	18275.8	11776.9	14646.6	14773.2	11512.7	15419.1	11057.3	15448.4
	C9 H13 N5 O4 S	Full match	No results	No results	No results		287.068	0.496	27628.5	0	0	0		7	8	7			No MS2	447.679	776.566	1695.12	2092.73	607.152	1053.17	437.381	1341.12	2139.78	2603.78	441.546	27463.1	3464.44	1938.36	1504.92	6026.51	10145.9	3884.03	8396.46	2104.94	3915.36	1088.69
	C14 H23 N4 P3 S	Full match	No results	No results	No results		372.089	5.17	27617.7	0	0	0		7	3	3			No MS2	8427.32	13082.3	2730.92	9313.18	8211.01	4901.81	2854.35	20860.9	18963.4	11694.8	1515.16	8351.03	5592.32	17786.4	6021.9	18661.4	25730.9	11947.4	13505.2	22988	23475.9	27783.5
	C8 H15 N O3	Full match	No results	No results	No results		173.106	4.892	27616.9	0	0	0		7	3	3			No MS2	15835.2	1503.03	27386.2	2150.22	2353.64	1029.42	17733.5	10354.4	11645.3	23259	24975.1	13566.6	6067.35	5003.89	3462.16	7157.79	8016.62	7295.99	4221.55	10554	7313.43	3071.63
	C5 H20 N7 O2 P S	Full match	No results	No results	No results		273.111	4.196	27473	0	0	0		7	13	13			No MS2	4525.7	3041.56	2183.11	3602.03	1957.68	3153.94	3501.82	17673.2	19132.3	12424.2	4327.67	12805.1	6309.98	7648.04	3499.11	10956.8	17388.7	27514	9946.79	17397.6	14213.2	5496.22
	C31 H54 N O6 P3	Full match	No results	No results	No results		629.32	5.809	27443.9	0	0	0		7	16	11			No MS2	934.222	14275.7	939.006	12374.3	26621.3	20518	926.798	2318.46	3504.02	1463.4	2288.03	20215.6	13365.2	7945.65	20445.1	2894.2	1128.61	1146.46	5483.65	1177.99	1174.48	12859.7
	C2 H8 N6 O S	Full match	No results	No match	No results		164.048	4.473	27302	0	0	6	Superpathway of chorismate metabolism;Superpathway of aromatic amino acid biosynthesis;Other	7	7	4			No MS2	18397	1918.57	14432.2	10147.1	4971.53	1931.02	26329.1	7898.4	4578.94	10643.2	11592.5	3497.35	2102.77	3173.83	4331.9	10072.4	9393.11	14703.8	3805.73	12662.6	16874.3	2140.6
	C10 H6 S	Full match	No results	No results	No results		158.02	0.479	27071.5	0	0	0		7	14	13			ddMS2 for preferred ion	14837	16114.2	13205.6	23302.6	6572.99	26910.2	226.374	13048.5	13225.5	11180.9	14481.3	7224.54	7880.82	10964.8	18244.6	10716.9	13007.5	14818.1	14083.5	14326.8	7608.53	12806.7
	C8 H12 O2	Full match	No results	No results	No results		140.084	5.217	26889	0	0	0		7	22	21			No MS2	16761.5	1440.24	14266.7	1220.75	1407.7	1831.68	14197.6	11783.7	12040.3	6596.42	28247.7	6996.23	4825.34	3003.37	1776.93	4629.55	9123.31	7656.19	3893.04	6800.68	5749.38	2682.47
	C H4 Cl3 N2 O2 P3 S2	Full match	No results	No results	No results		337.797	0.405	26772.5	0	0	0		7	16	16			ddMS2 for preferred ion	22965.2	19681.6	26941.1	15389.3	18080.9	19042.6	14191.8	15118.1	13747.9	14782.6	22444.3	8992.86	17094.9	17441.1	19133.2	13009.7	12822.6	15755	13957.7	16188.3	13389.2	21564.9
	C11 H21 N O5 S	Full match	No results	No results	No results		279.115	5.474	26712.2	0	0	0		7	18	11			No MS2	213.949	3329.28	218.434	1065.32	564.514	4125.89	212.576	494.641	535.967	869.888	220.776	27786.1	17651.6	3936.83	5208.05	704.166	282.353	843.595	3068.66	290.922	290.266	7192.72
	C25 H48 N3 O P3	Full match	No results	No results	No results		499.298	5.883	26709.1	0	0	0		7	3	1			No MS2	8052.44	520.583	12066.4	2427.37	2851.98	2716.07	5405.95	17289.2	18945.4	15624.8	8229.34	6238.43	11991.5	3776.59	16418.2	11876.2	9725.2	19309.9	13290.5	27065.1	27688.6	7191.59
	C51 H83 N2 P3	Full match	No results	No results	No results		816.577	6.538	26588.6	0	0	0		7	8	6			No MS2	156.417	158.13	2058.99	462.529	1036.34	163.441	154.709	6931.13	7695.77	26819.8	2022.76	282.374	1543.84	167.526	352.642	764.553	4133.41	359.328	357.88	2009.27	407.662	176.806
Phosphate	H3 O4 P	No results	No results	Full match	No results		97.9773	0.378	26526.2	0	0	156	Superpathway of chorismate metabolism;Homolactic fermentation;Superpathway of anaerobic sucrose degradation;Superpathway of aromatic amino acid biosynthesis;Superpathway of glucose and xylose degradation;L-alanine fermentation to propanoate and acetate;Superpathway of L-lysine degradation;Superpathway of the 3-hydroxypropanoate cycle;Superpathway of L-threonine metabolism;Hexitol fermentation to …	7	16	13			No MS2	682.147	1028.43	1852.3	5237.23	6550.35	3690.55	2903.07	5039.73	4144.21	8502.37	3207.44	25885.7	8515.59	8895.82	1955.87	17538.1	16722.3	8229.8	12236	10650.6	14401.5	4033.2
	C17 H12 N4 O	Full match	No results	No results	No results		288.103	4.586	26416.7	0	0	0		7	11	5			No MS2	8058.12	19572.8	5372.77	10575.2	12335.3	19148.3	5808.04	10278.9	11375.8	9793.31	3146.93	4342.78	6318.96	15932.8	7835.41	5821.12	8016.38	5759.17	10827.4	5851.17	9710.97	30281.8
	C29 H44 O4	Full match	No results	No results	No results		456.325	8.595	26344.7	0	0	0		7	20	20			No MS2	6374.77	622.33	5396.61	1473.38	3405	648.448	3732.53	880.755	775.202	741.5	26279.6	446.926	431.617	430.885	470.118	439.989	536.114	482.582	432.02	428.629	426.397	438.695
	C13 H29 N8 O2 P S2	Full match	No results	No results	No results		424.162	4.169	26312.1	0	0	0		7	12	5			No MS2	1677.12	4681.66	2578.84	5865.21	3915.05	2491.26	2026.4	3240.2	4834.33	3522.52	2873.01	6355.47	27408.9	5524.33	4934.5	3850.08	3255.42	7758.45	1909.52	2722.18	3089.45	3326.26
	C14 H26 O3	Full match	No results	No results	No results		242.189	8.258	26185.6	0	0	0		7	4	2			No MS2	14737.3	11347	7875.7	2672.19	3171.16	2621.88	10010.1	5834.1	10721.6	26331.2	24290.8	21645.9	18854.3	14041.4	5394.38	8283.69	10388.2	8360.28	11444.6	8180.66	1904.75	17485.8
(1S,2R)-3-Methylcyclohexa-3,5-diene-1,2-diol	C7 H10 O2	Full match	No results	Full match	No results		126.069	4.759	26182.8	0	0	3	Superpathway of aromatic compound degradation via 2-oxopent-4-enoate;Other	7	5	3			No MS2	7563.03	5734.42	5694.74	6284.26	7879.25	6946.72	4631.83	8173.76	9130.87	26316.9	9214.74	18978	13886.7	22338.8	8709.91	17584.1	18030.4	14918.4	17172.8	23313.8	10888.8	10112.5
	C14 H18 N8 O S	Full match	No results	No results	No results		346.131	4.162	26158	0	0	0		7	13	5			No MS2	1393.66	4747.74	2434.76	6002.97	3923.5	3582.57	2764.69	3085.26	4687.95	3374.02	2727.26	6122.29	27297.7	5458.37	4792.69	4032	5373.42	7632.32	1755.18	2616.04	2939.8	4876.12
	C10 H19 N O3	Full match	No results	No results	No results		201.137	6.028	26134.6	0	0	0		7	5	4			No MS2	6212.89	13146.5	11557	13181.3	7541.62	9068.02	7577.24	21630.7	25839.8	26276.9	8515.4	20334.5	23081.8	22816.5	13114.4	13460.2	13197.4	23118.7	12018.3	10437.7	9136.51	18909.7
	C13 H31 N2 O8 P S	Full match	No results	No results	No results		406.152	4.165	26036.4	0	0	0		7	13	5			No MS2	1279.92	4410.67	2320.33	5590.26	3645.5	2191.61	2650.24	2966.81	4566.8	3250.66	2612.6	5762.95	27190	5257.63	4669.51	3906.03	3009.11	7505.96	1623.38	2484.15	2806.56	3141.08
	C24 H40 O4	Full match	No results	No results	No results		392.294	7.042	25804.4	0	0	0		7	6	4			No MS2	424.68	431.977	797.173	453.708	1059.61	439.341	428.516	4812.69	4984.32	25998.9	670.798	445.087	1266.24	1542.64	3670.69	4470.16	5954.86	3859	3215.48	7011.05	4082.92	1289.3
	C14 H28 O3	Full match	No results	No results	No results		244.205	8.784	25720	0	0	0		7	7	7			No MS2	16997.4	5981.88	8891.29	2943.32	3506.95	2718.52	15193.2	5827.97	6301.24	17689.8	25621.9	8193.96	10650.7	8914.48	5602.09	6925.73	7090.46	6246.65	9112.35	7786.84	3817.99	12336.1
	C15 H21 N O3	Full match	No results	No results	No results		263.153	6.78	25698.2	0	0	0		7	4	4			No MS2	223.284	9144.37	748.672	2693.04	7433.82	6933.83	226.936	229.263	952.054	818.193	283.102	6392.14	25776.3	2460.34	13429.8	718.273	225.538	395.704	2347.5	226.447	229.284	3957.19
[Similar to: (12aR)-8-(5-Chloro-2-methoxyphenyl)-2-(3,3-dimethylbutanoyl)-1,3,4,12a-tetrahydropyrazino[2,1-c][1,4]benzodiazepine-6,12(2H,11H)-dione; ΔMass: 98.0720 Da]	C17 H17 N5 O3 S	Full match	Invalid mass	No results	No results		371.105	4.735	25657.5	0	1	0		7	3	3		85.3	ddMS2 for preferred ion	11418.7	11411.2	7901.77	17571.7	15754.1	11004.2	4263.93	22149.4	21094.6	24169.8	4701.99	9014.73	6489.16	23546.1	12822.6	14611.4	19117.5	11869.5	16706	21045.1	25702.2	25200.2
	C2 H2 N6 O3	Full match	No results	No results	No results		158.02	0.659	25618.3	0	0	0		7	8	8			No MS2	15262.7	21826.7	13542.5	23599.9	18033.3	25628.1	20651.1	14518.7	12511.7	12589.5	14758.4	7155.19	7779.92	10789.4	20570	10442.3	13461.6	13624.3	17983.4	13220.2	9399.3	12191.4
		No results	No results	No results	No results		227.819	0.438	25538.7	0	0	0		7	8	7			ddMS2 for other ion	19145.7	26016.6	19055.7	12922.8	13487.6	20989.5	16262.2	12193.4	11454.2	10342.7	18471.3	4819.79	22098.5	14061.7	19483.5	13078.9	9681.97	11984.2	8365.71	10686.2	9110.95	11636.7
9-Oxo-nonanoate	C9 H16 O3	Full match	No results	Full match	No results		172.111	6.894	25355.5	0	0	1	Superpathway of lipoxygenase	7	10	8			No MS2	704.276	22096.5	2516.03	9604.43	10321.5	10472.4	583.608	1622.01	3014.97	2867.72	1364.25	25730.4	23293.7	3667.98	10885	2688.25	1599.86	2464.64	4321.6	1480.37	661.468	4817.87
	C14 H22 O4	Full match	No results	No results	No results		254.153	6.724	25240.1	0	0	0		7	5	4			No MS2	7547.16	3949.29	5513.12	1644.33	1550.28	1593.49	4494.5	12070.1	12824.9	25342.9	11119	24582.3	16544.7	8502.22	4675.52	11081.8	14893.6	8311.3	10504	9700.59	5397.49	9696.16
Fumarate	C4 H4 O4	Full match	No results	Full match	No results		116.012	0.767	25105.3	0	0	22	Other	7	7	7			No MS2	5346.35	3365.11	6586.49	12738.9	10648.8	5680.85	7673.79	19721.7	22752.4	19286.6	5555.35	13492.5	9911.99	6102.1	8538.04	16847.9	13736.9	7921.05	7139.79	18257.5	25234.7	3351.28
	C43 H56 O4 P2	Full match	No results	No results	No results		698.367	14.013	25082.2	0	0	0		7	15	14			No MS2	2304.3	25591.6	2146.87	18343.2	20741.2	18628.2	1226.21	7033.92	5026.5	6793.22	4003.53	24301.2	24269.6	17088.4	20757.2	9390.36	7538.56	8915.54	8815.94	2125.24	1122.88	15534.9
	C32 H42 Cl N5	Full match	No results	No results	No results		531.311	8.415	24981.7	0	0	0		7	18	16			No MS2	23168.6	22345	21476.6	21286.9	24577	20325.9	21082.1	18624	19141.1	18833.9	22472.5	15910	8638.49	17937.6	16377.5	19118.6	15085.4	18890.2	16698.5	12219.2	24289.7	19492.1
	C10 H22 N3 O3 P S	Full match	No results	No results	No results		295.109	4.28	24973.7	0	0	0		7	19	17			No MS2	312.075	2839.67	316.527	1877.5	2937.08	2315.17	314.456	339.435	381.566	348.418	322.492	2320.79	25885	528.124	2706.37	373.34	492.211	375.976	472.446	388.586	388.821	1508.26
	C16 H11 N8 O P S2	Full match	No results	No match	No results		426.021	3.797	24861.4	0	0	2	Other	7	16	15			No MS2	1351.02	1321.89	1385.02	1328.35	1323.56	1311.96	1335.66	25007.3	12684.7	7667.57	3967.63	7729.62	1274.21	4975.5	1234.78	8376.26	6046.17	15765.8	4701.34	18895.8	19345	1171.21
	C7 H5 Br Cl4 O S4	Full match	No results	No results	No results		451.718	0.395	24834.1	0	0	0		7	6	5			No MS2	17509.1	23561.1	20151.1	2575.85	21506.9	23826.2	25201.8	13993.3	16744.4	17133.3	21521.3	9799.06	19370.1	20173.4	21840.9	4976.96	13724.6	17409.3	15466.9	18592	15149	19960.6
Shikimate	C7 H10 O5	Full match	No results	Full match	No results		174.054	0.992	24775.7	0	0	10	Superpathway of chorismate metabolism;Superpathway of aromatic compound degradation via 3-oxoadipate;Superpathway of aromatic compound degradation via 2-oxopent-4-enoate;Superpathway of branched chain amino acid biosynthesis;Superpathway of aromatic amino acid biosynthesis;Other	7	17	17			ddMS2 for preferred ion	1259	24762.7	2907	11763.3	15029.9	15765.9	1263.01	1310.91	5077.09	1274.02	1318.52	8991.19	11253.9	12957	11472.7	1306.88	2661.67	1309.54	6206.34	1308.21	1271.97	15007.3
	C26 H40 O3 S	Full match	No results	No results	No results		432.274	7.46	24749.9	0	0	0		7	7	5			No MS2	778.768	20994.3	2807.36	7306.48	16556.5	17244.7	294.206	7781.86	14003.5	8040.68	3419.85	23167.2	25247.4	11374.9	11156	6061.94	5320.25	9690.61	11354.4	611.517	319.615	5052.12
		No results	No results	No results	No results		165.844	0.573	24721.7	0	0	0		7	9	7			No MS2	25373.9	15530.3	15636.7	11962.6	17322.1	12091.5	13232.2	19702.3	18235.9	8336.83	13086.6	15435.4	24298.1	20143.4	21447.5	15032.3	19442.6	21210.3	22809.6	16085.6	12151.1	23011.2
Palmitoleate	C16 H30 O2	Full match	No results	Full match	No results		254.225	7.814	24705.3	0	0	2	Other	7	22	21			No MS2	19820.7	7784.44	15481.1	9126.97	7953.65	4542.9	14482.1	9074.81	8248.37	20222.9	25423	15648	12977.8	7569.67	6568.23	6763.25	10858.4	8088.1	8907.67	8672.43	3494.38	6760.7
		No results	No results	No results	No results		321.24	8.818	24597.7	0	0	0		7	10	9			No MS2	261.069	1193.97	1292.29	2427.42	1167.5	1374.85	9674.32	708.943	1485.22	1528.48	930.528	253.316	1616.18	1314.43	1652.25	2009.79	1645.48	1416.64	2581.65	856.748	25917.5	1235.86
	C35 H60 N O6 P S	Full match	No results	No results	No results		653.392	8.756	24543	0	0	0		7	13	6			No MS2	542.481	7660.06	1301.49	7712.13	8221.14	5735.66	541.696	1174.92	3209.48	3892.52	2772.42	25285.5	18396.8	5725.5	11886.5	7454.09	5220.07	11861.4	9358.94	1118.93	676.998	7947.65
Leucodopachrome	C9 H9 N O4	Full match	No results	Full match	No results		195.054	3.208	24271.2	0	0	1	Other	7	14	13			No MS2	745.69	670.329	663.239	667.743	660.052	672.675	993.468	24352.9	23896.1	3391.59	1484.42	13974.6	3440.76	3179.86	921.42	8437.42	637.523	11464.3	1955.19	2025.29	7035.47	631.627
	C9 H7 N O	Full match	No results	No results	No results		145.053	5.406	24090.5	0	0	0		7	8	8			No MS2	596.377	833.506	650.442	569.369	575.7	623.598	712.654	419.986	410.043	547.381	779.216	563.977	24005.7	619.477	568.387	478.697	481.045	414.1	472.51	510.784	499.846	541.487
	C12 H14 N4	Full match	No results	No results	No results		214.121	5.965	24087.5	0	0	0		7	13	12			No MS2	4580.48	5742.08	3884.69	4438.78	5015.25	4511.3	3184.87	10818.4	6788.54	18907.8	2900.54	23118.2	12068.6	18159.3	7278.5	15794.1	17258.3	25288.6	14823.6	19667.8	10591	11078.3
	C10 H16 O4	Full match	No results	No results	No results		200.105	5.597	24055.4	0	0	0		7	18	14			No MS2	3404.52	2347.6	8839.58	1700.92	1405.54	5401.46	7605.43	15180.6	15330.8	22950.9	2547.19	7438.76	16231	21197.8	2056.12	5046.19	22582.9	21483.3	20248.3	28110.3	16867.2	3503.54
	C13 H17 N O4	Full match	No results	No results	No results		251.117	4.95	23976.7	0	0	0		7	2	2			No MS2	1406.15	2688.42	964.283	1038.29	2466.03	1720.07	1046.78	969.51	1113.4	4139.18	1267.97	5948.65	5138.87	6214.95	5546.82	17229.9	16483.4	9396.08	11897.5	24197.6	16090.6	8937.47
	C11 H23 N2 O3 P	Full match	No results	No results	No results		262.142	5.215	23705.8	0	0	0		7	16	11			No MS2	3015.07	18372.1	3555.3	4998.75	14006.7	10291.9	2852.79	6473.08	3806.51	5123.32	2068.7	24382.2	16873.3	8054.15	7997.3	3140.79	7024.72	4336.28	5274.6	2062.78	1776.46	5149.01
	C26 H52 O2 P2	Full match	No results	No results	No results		458.341	7.864	23641.5	0	0	0		7	11	5			No MS2	14260.3	1892.86	4982.32	7282.17	5854.56	2905.65	9753.46	1060.64	1266.68	1247.91	22492	231.874	228.922	228.732	792.866	232.996	252.875	238.317	241.398	244.609	296.547	254.09
	C23 H41 N7 O7	Full match	No results	No results	No results		527.302	7.749	23523	0	0	0		7	7	5			No MS2	15200.2	435.188	11772.4	1253.15	448.603	456.078	22779	10285.7	8621.45	12956.8	17545.5	757.673	464.578	3086.59	577.317	4472.21	6019.74	8245.67	2604.6	7579.98	6731.18	2674.02
	C8 H10 O	Full match	No results	No results	No results		122.074	5.368	23491.4	0	0	0		7	8	8			No MS2	11454.5	627.623	11218.1	1164.71	1605.95	1143.82	11626.2	9830.88	9918.87	1253.39	23197.7	3653.24	2327.62	2077.36	1620.17	1116.44	1616.03	2319.69	2064.9	657.877	1000.59	1942.17
	C H Cl3 O11 S5	Full match	No results	No results	No results		453.714	0.4	23473.5	0	0	0		7	9	8			No MS2	22879.7	20946	20311.6	15415.3	19051.7	20598.2	15336.2	12196	16163.4	11076.5	19632	5302.01	17626.4	15682.7	20516	13432.6	10121.5	16322.1	6195.96	18234.9	8055.15	19095.1
	C12 H17 N O2 S	Full match	No results	No results	No results		239.099	6.113	23453.8	0	0	0		7	11	7			No MS2	213.44	3316.85	4272.43	3111.08	249.692	228.193	4395.16	6196.37	6925.87	10206.7	2867.34	447.621	1508.77	6644.73	558.967	5868.84	6641.65	8175.5	6502.81	25936.1	10912	3699.53
	C10 H12 O3	Full match	No results	No results	No results		180.079	5.557	23368.8	0	0	0		7	4	3			No MS2	17180.7	3653.57	17826.1	5183.35	5133.55	5208.97	16055.6	11006.5	13126.5	12154.5	23048.9	11051.5	1748.04	8516.56	1387	4452.71	4847.76	8702.72	3304.88	13305.1	7700.8	2856.5
	C10 H19 N O4	Full match	No results	No results	No results		217.132	4.346	23362.7	0	0	0		7	17	16			No MS2	4892.83	5638.75	4983.93	3443.2	4929.98	3508.8	9518.13	3506.08	3547.22	23136.4	4683.81	7547.13	5233.14	8754.19	5592.19	8132	15467.5	15375.8	10262.3	12864.5	6632.83	5978.15
	C18 H34 O3	Full match	No results	No results	No results		298.252	8.75	23219.7	0	0	0		7	10	6			No MS2	21936.1	5909.69	16476.8	12261.7	4010.11	3148.41	9176.95	5476.88	5700.75	19403.8	19001.6	9298.81	7602.75	5787.48	10928.5	3240.49	4269.19	7498.09	7790.41	10287.9	5983.26	6175.47
	C11 H14 O5	Full match	No results	No results	No results		226.085	5.557	23136.1	0	0	0		7	3	3			No MS2	17056	3348.18	17437.3	4963.25	4907.82	4965.25	15900.8	10289.3	11273.9	11399.8	22907.2	9699.13	551.022	6902.25	717.068	5492.18	4538.51	8406.98	4340.47	12705.9	7003.13	2124.3
	C36 H60 N O6 P S	Full match	No results	No results	No results		665.393	8.685	23085.2	0	0	0		7	6	4			ddMS2 for preferred ion	868.092	15089.4	3580.13	12745.7	13819.9	10943.6	772.123	4320.04	4947.36	8380.67	4983.74	19955.5	23430	10089	19187.6	6054.55	6984.52	9867.45	11174.3	884.111	891.521	16681
	C13 H16 N3 O4 P	Full match	No results	No results	No results		309.086	4.19	23082.6	0	0	0		7	14	13			No MS2	2465.29	353.301	543.102	1096.09	345.334	998.25	2517.01	16051.8	17546.6	10811.6	2517.03	9701.97	997.185	5894.49	2477.48	11172.3	15860.5	24267.3	9029.95	16764.6	15267.5	3463.02
	C23 H35 N8 O2 P3 S2	Full match	No results	No match	No results		612.154	0.822	22930.4	0	0	4	Other	7	21	20			No MS2	1995.18	680.521	2638.9	1249.86	1769.83	685.826	2767.38	3522.34	10621.9	7393.53	2756.25	22559.9	10940.5	5833.81	9212.87	3432.71	8653.85	2107.71	12390.6	5502.25	4249.48	8924
	C8 H9 N2 O4 P S	Full match	No results	No results	No results		260	4.219	22842	0	0	0		7	6	6			No MS2	1041.6	893.634	1583.97	643.651	1029.9	1218.01	1152.01	22784.5	15593.6	15191.5	2163.02	6615.7	2982.59	4443.56	1936.49	6851.62	5238.95	8563.5	4524.16	6407.73	5815.22	1501.15
		No results	No results	No results	No results		313.235	7.588	22797.7	0	0	0		7	9	9			No MS2	1180.06	13314.8	1711.86	8998.51	12170	10053.5	1483.75	1234.56	4397.08	3409.29	996.731	11243.7	22909.1	5367.3	6691.36	2928.64	975.36	2017.68	5531.96	698.458	346.544	5690.27
	C14 H31 N3 O5 P2	Full match	No results	No results	No results		383.172	4.403	22756.5	0	0	0		7	9	9			No MS2	781.198	22799.1	3125.12	15360.8	21856.2	14823.4	787.227	2715.61	5048.86	3697.53	1570.42	8790.24	6457.96	5767.32	9288.6	3008.9	3304.8	2543.82	5652.39	898.127	792.066	13486.1
	C5 H14 Cl O3 P3	Full match	No results	No results	No results		249.987	0.702	22695.5	0	0	0		7	13	13			No MS2	8568.9	10866.7	6732.76	10088.5	12373.7	9765.03	6080.23	16664.7	16250.7	16211.6	7017.93	11403.4	13135.1	15265.8	12056.6	13486.3	19068.2	20431.8	18928.6	18856	8964.31	17088.2
	C9 H7 N O	Full match	No results	No results	No results		145.053	6.795	22603	0	0	0		7	6	5			No MS2	231.42	1602.65	263.6	497.945	318.9	694.736	227.114	448.17	225.522	260.62	226.494	973.272	22310.3	1707.27	1389.02	495.754	218.7	641.729	584.43	241.2	478.207	1247.4
	C10 H18 O4	Full match	No results	No results	No results		202.121	5.215	22526.6	0	0	0		7	17	11			No MS2	1564.85	18275.1	3275.58	4593.79	13337.1	9684.78	2691.71	6387.92	3776.31	4892.6	2040.5	23295.3	15961.4	8119.53	7454.72	2761.96	3494.76	2369.96	4729.67	1086.09	1037.53	4552.79
	C39 H59 N7 O6	Full match	No results	No results	No results		721.455	8.856	22498.9	0	0	0		7	8	6			No MS2	238.347	14672.2	241.932	5448.11	11815.3	8543.73	236.554	258.364	741.815	1161.72	241.155	22846.1	15894.7	2402.08	5662.74	726.055	663.374	525.56	1530.47	314.313	374.568	5653.88
	C15 H20 N4	Full match	No results	No results	No results		256.168	7.388	22451	0	0	0		7	22	19			No MS2	12496.4	1238.96	8453.21	4772.38	1495.71	1633.23	12761.6	7288.14	6589.06	17255.4	21358.5	9234.96	2790.17	6931.75	9310.26	13369.9	16748.1	20486.5	15557.8	20348.1	10308.6	13440.1
	C10 H11 N O4	Full match	No results	No results	No results		209.07	4.874	22448.7	0	0	0		7	7	7			No MS2	982.526	18272.7	3980.32	17796.9	22413.9	14207.5	949.815	4090.12	5963.77	9087.29	4290.74	13233.8	11970.6	8102.52	11532.6	6518.06	6676.68	7046.16	11832	1763.42	1108.05	15116.1
	C9 H19 N O3 S2	Full match	No results	No results	No results		253.081	6.202	22430.9	0	0	0		7	7	4			No MS2	1221.53	1149.37	1608.82	327.715	907.783	1777.28	1244.28	332.536	1487.46	9947.93	993.983	22808.9	614.511	8692.69	523.402	354.814	2338.52	557.219	2935.22	365.977	1172.74	2059.53
	C2 H7 N7 S	Full match	No results	No match	No results		161.048	4.229	22425.1	0	0	1	Other	7	10	10			No MS2	7371.31	638.855	9233.61	748.452	923.582	1887.4	9585.61	20347.2	22150.5	22483	10681	7839.92	4383.16	3116.18	2615.92	5554.52	15542	3471.99	5394.34	5252.18	9555.09	1024.64
	C5 H5 Cl N2 O9	Full match	No results	No results	No results		271.969	0.709	22362.2	0	0	0		7	19	16			ddMS2 for preferred ion	8206.15	11927.3	9977.8	11924.9	15078.9	11970.9	8083.71	19022.8	15817.9	9759.46	7399.44	5965.36	15501.7	11206.8	16824.4	7073.04	24435.5	19466.5	21930.6	16010.8	7232.34	16453.2
	C17 H42 N6 O2 P2	Full match	No results	No results	No results		424.284	6.411	22304.1	0	0	0		7	5	5			No MS2	237.297	239.033	2524.98	596.998	1425.35	245.142	235.063	2066.25	2474.43	22287.5	303.22	830.309	2317.84	519.635	1792.34	1409.04	1979.88	2163.96	930.065	790.052	1321.95	242.151
		No results	No results	No results	No results		140.009	0.858	22216.4	0	0	0		7	23	21			No MS2	6512.58	5303.03	23693.8	8067.53	15745.6	16169.4	11476.2	17513.9	17747.6	16571.1	8117.7	7863.01	9223.14	6262.79	11991.8	10306.2	6233.28	3292.4	5075.21	8630.47	13025.4	4491.22
	C10 H11 N S3	Full match	No results	No results	No results		241.005	4.283	22107	0	0	0		7	17	17			No MS2	4846.06	449.782	2905.56	457.649	627.528	458.082	5161.15	22154.5	18163.4	3088.99	7414.26	6222.66	4961.79	1551.15	547.021	1562.97	2986.93	533.713	450.229	566.782	1760.79	438.093
	C15 H33 N9 O5 P2	Full match	No results	No results	No results		481.209	5.041	22058	0	0	0		7	8	7			ddMS2 for preferred ion	208.893	19914.1	696.869	12541.5	21894.3	11828.6	213.873	1349.26	1637.87	2069.87	352.606	14857.5	9152.06	3091.89	5177.02	1640.96	2016.54	1216.6	2773.63	226.258	224.389	10350.3
	C5 H2 P2 S	Full match	No results	No results	No results		155.936	0.498	21906.3	0	0	0		7	5	5			ddMS2 for preferred ion	4132.4	5123.05	7896.4	9037.84	14142.5	8242.41	8457.43	8902.8	9888.85	14013	11039.3	21635.4	12948.1	17059.4	7143.02	21865.2	19541.3	14422	17904.1	12950.6	18630.3	9332.98
		No results	No results	No results	No results		81.9826	0.373	21891.5	0	0	0		7	18	18			No MS2	21653.7	16930	13350.5	16109	13944.3	10941.1	17314.3	15660.6	14329.5	15587	15420.7	3264.27	14980	17278.9	13934.6	8662.33	16527.1	16344.6	19219	13856.4	13524.7	15646.3
	C27 H56 N9 O8 P	Full match	No results	No results	No results		665.393	9.105	21771.2	0	0	0		7	21	20			No MS2	618.745	4381.13	2712.76	10589.5	15260.7	4811.78	1156.42	6663.29	12808.4	10760.5	6877.59	17664.9	14610	13223.6	20539.8	5541.5	10590.5	13895.2	7656.54	2108.45	378.886	7275.96
	C15 H17 N2 O3 P S	Full match	No results	No results	No results		336.068	6.633	21618.7	0	0	0		7	12	7			No MS2	7516.18	366.854	7671.85	384.609	374.376	386.653	9880.64	383.71	392.3	521.974	20560.2	448.43	399.264	409.753	416.355	421.168	422.49	437.333	423.507	428.884	440.145	445.103
	C24 H42 S2	Full match	No results	No results	No results		394.273	6.269	21614.9	0	0	0		7	14	14			No MS2	859.953	1213.83	2867.5	3176.5	3644.7	1022.79	1345.04	13352.6	13786.6	21599.4	2606.35	5589.47	10547.9	7041.33	3451.98	10029.6	9212.1	5594.1	8654.27	9907.96	7091.61	2347.85
	C18 H40 N O3 P3 S	Full match	No results	No results	No results		443.193	4.406	21503.9	0	0	0		7	9	9			No MS2	470.449	21501.5	2799.62	14581.8	20566.9	13710.2	472.142	2369.3	4708.9	3356.53	1287.15	8298.8	6087.67	5457.13	8967.29	2735.49	3032.95	2273.72	5378.6	582.929	478.991	12114.5
	C18 H18 O7 S	Full match	No results	No results	No results		378.079	5.753	21292.6	0	0	0		7	4	3			No MS2	7360.23	10661.7	1260.15	4677.18	6423.93	4326.52	4392.64	20682.1	21349.5	12422	7126.57	5467.98	4976.98	6337.73	4876.53	2095.21	3491.61	4190.24	1563.2	10077	5154.44	2006.38
Ornithine	C5 H12 N2 O2	Full match	Full match	Full match	No results		132.09	0.445	21240.2	0	1	9	Other	7	18	18	71.9		ddMS2 for preferred ion	3541.12	3446.55	3215.13	4610.59	3499	2950.31	3088.32	11402.5	16079.5	8956.65	4948.31	8716.45	9040.94	8070.17	6499.8	18776.9	6988.17	12492.7	20255.3	16822.7	21324.5	5703.15
	C7 H6 O9	Full match	No results	No results	No results		234.001	3.543	21180.2	0	0	0		7	22	21			No MS2	2118.72	1781.52	2875.05	647.683	900.423	1375.56	3237.35	7467.42	11410.6	14777.8	3408.46	10887.8	11540.4	8688.85	2579.35	9337.23	9919.29	6307.06	8280.95	15691.5	24239.7	776.435
	C20 H38 N4 O4 S	Full match	No results	No results	No results		430.258	7.956	21122.7	0	0	0		7	21	16			No MS2	643.381	11550.2	4161.74	4392.97	9456.63	9569.2	401.934	5303.55	9895.12	7858.44	4850.14	8924.01	22118.5	16551	10180.7	5476.37	6546.47	11958.8	8078.21	599.845	528.136	5171.65
	C9 H20 O4 P2	Full match	No results	No results	No results		254.083	4.843	21113.6	0	0	0		7	6	4			No MS2	1322.62	11348	3384.1	20850.2	16454.1	6443.74	1336.57	2794.52	4687.52	5612.95	5292.12	19981.1	1459.23	11629.7	11893.8	9381.51	7177.48	12825.5	9600.48	1485.81	1431.09	18618.8
(2Z,4Z)-2-Hydroxyhexa-2,4-dienoate	C6 H8 O3	Full match	No results	Full match	No results		128.048	4.163	20908.2	0	0	3	Other	7	14	14			No MS2	917.538	17043.9	2060.93	8324.52	9837.4	5438.29	344.314	3164.95	3312.42	4029.13	2165.38	20925	6879.62	5011.01	4906.53	4312.89	3418.76	3592.63	5295.42	1660.35	1346.25	10670.2
	C10 H20 O3	Full match	No results	No results	No results		188.142	6.893	20874.4	0	0	0		7	18	17			No MS2	13079.5	5856.77	6213.7	4609.51	4522.53	3833.9	13440.9	4966.51	3084.87	10396.1	21321.5	3331.22	8427.46	3956.25	4919.93	4825.53	3470.75	6865.46	6761.6	6900.57	3518.24	6479.96
	C2 H Cl3 N2 O5 P2 S3	Full match	No results	No results	No results		395.756	0.408	20856	0	0	0		7	21	21			ddMS2 for preferred ion	18342.7	18858.4	20734.7	7468.29	18583.5	20167.3	11716.2	12647.5	13917	12624.9	17803.4	7627.82	15466.9	19287.3	13712	10978.9	6715.26	16999.8	11511.7	14938.6	11764.8	15284.2
Traumatin	C12 H20 O3	Full match	No results	Full match	No results		212.142	6.214	20850.4	0	0	1	Superpathway of lipoxygenase	7	8	8			No MS2	2209.05	5082.84	1260.17	1202	1414.62	1479.72	1085.29	2066.66	3671.99	20877.5	4591.11	14012	11944.2	4417.66	1598.63	3762.37	8234.28	3095.73	5781.72	5244.48	1625.55	6078.59
	C16 H45 N10 O2 P3	Full match	No results	No results	No results		502.29	8.068	20756.3	0	0	0		7	5	3			No MS2	7545.33	873.349	4208.98	676.402	255.251	923.603	6602.34	3312.74	2979.62	7240.18	2833.22	357.374	307.085	2362.29	370.004	10773.2	13323.7	8697.59	7210.35	21631.4	20703.5	2225.76
	C11 H23 N2 O2 P S	Full match	No results	No results	No results		278.12	6.168	20700.2	0	0	0		7	4	4			No MS2	4417.57	6359.43	4631.7	3749.41	4871.75	5335.8	2611.26	11158	14422.2	11936.6	3647.9	19719.6	11848.1	11789.5	12879.8	14863.1	21125.8	16190.9	16892.3	15116.6	18940	7909.86
	C7 H17 N10 O P	Full match	No results	No results	No results		288.133	4.483	20504.5	0	0	0		7	8	7			No MS2	642.286	582.742	562.435	566.27	583.544	587.353	660.693	16320.7	20583.7	1126.31	552.28	3635.61	2423.94	978.676	602.601	1709.51	1833.08	1891.12	1222.63	1890.02	3254.75	635.933
	C39 H57 N O8	Full match	No results	No results	No results		667.408	8.87	20481.6	0	0	0		7	14	13			ddMS2 for other ion	551.6	671.588	2205.37	13043.6	558.144	7804.13	553.407	3166.6	4609.92	8268.77	5555.76	17158	20261.1	3809.54	11660.8	7319.29	7525.75	12378.2	13139.2	537.122	526.434	11448.1
	C8 H15 N3 O4	Full match	No results	No results	No results		217.107	0.775	20435.9	0	0	0		7	15	13			No MS2	527.351	511.582	523.068	511.502	521.66	531.988	523.61	3909.83	3838.19	2888.06	518.409	3978.95	2943.71	2826.1	1642.52	7904.24	10263.1	4933.79	11835.1	11670.6	19317.1	1000.31
	C9 H16 N3 O2 P S	Full match	No results	No results	No results		261.068	3.894	20397.4	0	0	0		7	8	8			No MS2	2735.61	5044.61	2734.67	4983.01	7410.78	4897.17	2939.4	7935.29	7049.55	20454.1	4844.15	15312.7	19317.4	9325.58	7038.82	17997.6	15828.7	9447.66	8225.88	9850.03	8424.75	3903.67
Benzoate	C7 H6 O2	Full match	No results	Full match	No results		122.037	4.46	20272.2	0	0	13	Superpathway of aromatic compound degradation via 3-oxoadipate;Superpathway of aromatic compound degradation via 2-oxopent-4-enoate;Other	7	6	6			No MS2	4911.59	13105.7	19903.9	12213.6	18806.2	12449.4	3589.16	6383.56	9686.57	13974.7	12973.2	7455.11	9930.28	17444.3	17420.9	10095.7	6241.49	6763.18	11023.1	5844.41	6469.62	7606.63
	C13 H23 N2 O P	Full match	No results	No results	No results		254.153	7.275	20269.3	0	0	0		7	7	5			No MS2	9729.19	1944.61	6060.68	3699.51	2398.92	1385.65	10085	9401.7	7454.34	5577.79	19731.7	3316.07	1680.61	1568.81	1040.43	967.005	912.982	2874.5	1335.49	3094.46	2920.27	1504.78
	C11 H19 N2 P	Full match	No results	No match	No results		210.126	6.801	20268.2	0	0	1	Other	7	12	8			No MS2	516.562	19784.5	708.556	8657.66	20707.1	14533	502.76	1177.67	2331.32	2198.69	536.939	3315.44	5267.98	3627	3783.06	1172.52	840.35	747.219	2487.47	437.989	438.771	7344.89
	C7 H9 N O2	Full match	No results	No results	No results		139.064	4.147	20231.8	0	0	0		7	10	10			No MS2	565.793	19361.8	3854.76	20338.2	18793.5	11773.8	964.92	2838.12	4229.59	6204.6	3456.18	14503.7	18039	8209.64	12399.3	6131.01	6248.17	6958.12	6896.33	1365.61	1149.3	10398.3
	C10 H18 O3	Full match	No results	No results	No results		186.126	6.821	20189.4	0	0	0		7	17	17			No MS2	8684.98	15960.3	12395	10735.6	12829.4	11168.9	11986.9	10900.5	11365.9	11221.7	20846.4	15068.8	13867.2	8994	13989.3	4775.73	6463.34	4239.78	5725.97	3967.33	3618.89	9369.47
	C28 H40 S	Full match	No results	No results	No results		408.289	6.069	20162.6	0	0	0		7	7	7			No MS2	438.958	446.368	447.565	643.192	775.57	448.778	436.82	1848.83	1985.72	20051.8	505.347	441.45	788.515	463.886	2456.18	1293.49	3035.79	2897.35	1382.77	3817.48	1963.85	467.58
	C29 H45 N3 O6	Full match	No results	No results	No results		531.334	8.343	20106.2	0	0	0		7	5	4			No MS2	14761.5	435.776	11322.4	1339.42	384.62	399.845	19777.3	5944.56	3296.79	5801.39	12348.2	398.259	424.463	1928.8	1492.71	5934.63	7078.48	5702.43	4642.78	8675.07	10640.9	3827.07
	C6 H12 O2	Full match	No results	No results	No results		116.084	6.584	20091	0	0	0		7	3	2			No MS2	251.027	8759.03	7202.97	8227.25	5967.96	6845.07	244.172	10597.9	6178.36	8066.94	11880.2	8100.63	19949.5	7818.47	17288.9	2649	8263.19	17406.4	15342.8	439.026	239.383	15785.9
	C34 H57 N3 O10	Full match	No results	No results	No results		667.408	9.724	20042.7	0	0	0		7	16	10			No MS2	326.623	7521.51	1668.48	19186.5	4069.24	2634.2	679.207	2918.88	4800.24	3142.23	3244.67	9293.92	9496.69	10315.2	7857.3	10651.7	7625.19	4832.59	15812.1	1249.37	416.834	17484.4
	C28 H53 N3 O8 S	Full match	No results	No results	No results		591.355	8.341	19942.1	0	0	0		7	5	4			No MS2	14680.4	433.097	11260.6	1335.71	511.475	396.212	19615.5	5939.48	3293.12	5797.69	12233.9	7606.77	2679.49	1925.05	1573.57	5930.89	7074.86	5698.79	4639.07	8671.55	10637.5	3823.39
	C6 H2 O3 S3	Full match	No results	No results	No results		217.918	0.532	19941.7	0	0	0		7	12	11			No MS2	13909.1	5605.93	15356.8	11671.6	12938.9	8733.86	10121	16949.2	16765.6	10952.3	10584.6	18590.6	14807.3	19513.6	14096.4	12758.7	9310.7	17392.1	11477	15012.3	8845.91	9057.87
	C13 H18 N4 O	Full match	No results	No results	No results		246.148	5.292	19866.4	0	0	0		7	16	16			No MS2	550.43	15078.8	2456.26	13926.6	11982.8	19932	600.397	3456.78	6880.93	2445.28	2216.35	13379.5	10574.8	5544.99	9952.51	4101.32	2275.02	3551.28	4956.88	1776.86	346.712	12212.6
Gibberellin A12	C20 H28 O4	Full match	No results	Full match	No results		332.2	6.639	19864.2	0	0	4	Superpathway of gibberellin biosynthesis;Bitter acids biosynthesis;Kauralexin biosynthesis;Other	7	8	8			No MS2	4956.35	8542.47	7155.46	10331.7	10535.3	9289.4	7509.26	11997.8	12647.4	15006.3	12069.8	8166.68	7014.96	7877.98	17546.9	8886.77	10840.4	20140.5	13557.7	16562.4	18276.2	14838.1
	C7 H10 O S	Full match	No results	No results	No results		142.044	0.44	19800.8	0	0	0		7	22	11			No MS2	3933.54	1313.13	6031.48	6483.59	2550.9	1621.97	17706.3	1719.46	3742.71	6063.96	7016.1	4709.97	4715.46	3566.85	7092.68	5303.53	4432.79	9375.82	2392.43	4012.96	4383.9	2447.79
	C4 H8 N6 O S	Full match	No results	No results	No results		188.05	0.449	19800.8	0	0	0		7	22	11			No MS2	3933.54	1313.13	6031.48	6483.59	2550.9	1621.97	17706.3	1714.37	3700.3	6063.96	7016.1	4709.97	4715.46	3566.85	7092.68	5303.53	4432.79	9375.82	2392.43	3977.38	4336.07	2447.79
	C14 H22 O3	Full match	No results	No results	No results		238.158	7.504	19780.5	0	0	0		7	14	11			No MS2	10437	1828.86	6833.48	2872.77	796.873	786.217	8920.48	3387.42	3252.45	10973.2	18958.3	5801.37	417.82	4077.03	1017.19	1725.32	2092.64	3338.68	2471.34	5087.97	2411.92	3292.81
	C13 H16 O2	Full match	No results	No results	No results		204.116	6.587	19748	0	0	0		7	9	6			No MS2	216.961	222.529	217.605	226.1	227.344	228.641	214.004	228.701	232.396	698.103	219.602	11663.8	5178.72	20297.1	237.977	247.764	238.023	238.461	243.154	247.264	244.467	254.119
	C17 H3 Cl S	Full match	No results	No results	No results		273.967	0.349	19622	0	0	0		7	10	8			No MS2	1304.74	1516.55	1150.29	1833.28	5151.22	4245.45	1150.45	12537	13441.7	11405.9	2532.66	19868	14029.7	9119.98	4753.64	17384.9	17995.8	13759.9	10302.2	20024.1	19059.3	6562.25
	C22 H31 N2 O3 P3 S	Full match	No results	No results	No results		496.128	4.702	19609.3	0	0	0		7	4	4			No MS2	2354.43	2734.38	3349.01	2471.82	3850.4	2429.64	1585.81	18697.3	19582.6	14807.3	3500.26	6371.24	11018.4	10890.5	5282.91	5343.48	5957.99	12303.3	5339.78	9571.85	7720.37	5405.28
	C13 H24 O3	Full match	No results	No results	No results		228.173	8.336	19603.7	0	0	0		7	8	8			No MS2	5408.25	438.53	4699.96	424.42	252.315	251.62	4450.54	729.328	857.402	1464.55	19606.4	257.689	516.824	562.526	258.904	258.478	252.208	251.972	255.376	251.086	247.599	257.707
	C20 H33 N2 O3 P	Full match	No results	No results	No results		380.221	6.859	19579.1	0	0	0		7	7	7			No MS2	744.029	14363.7	6343.93	6893.89	3985.74	10084.2	725.708	9259.22	4818.52	4888.62	9844.88	968.266	4597.31	7799.69	10291.3	1579.83	7915.12	6925.48	9193.03	739.238	712.802	19370.1
	C11 H16 O	Full match	No results	No results	No results		164.121	6.943	19559	0	0	0		7	14	12			No MS2	539.15	3067.61	5854.69	6993.53	2211.24	4883.17	496.207	11345.9	10344.2	10091.3	11795	10339.4	4550.2	9194.72	11453.5	7370.14	13827.5	20812	16640.1	940.138	568.25	18200.6
	C10 H30 N7 O2 P	Full match	No results	No results	No results		311.219	8.213	19522.6	0	0	0		7	16	14			No MS2	822.766	8905.69	1796.55	5801.07	9170.78	5521.7	389.688	2088.83	4089.51	3784.92	1972.99	7417.93	19931.6	3202.41	4209.37	1704.96	1552.79	1805.46	2499.07	310.515	310.661	2729.38
(Z)-6'-Hydroxyferulate	C10 H10 O5	Full match	No results	Full match	No results		210.054	4.818	19509	0	0	1	Other	7	6	6			No MS2	12566.3	248.409	19030.1	241.941	245.974	249.425	18852.8	241.828	249.428	442.084	19591.1	454.52	246.853	242.313	246.164	242.812	245.096	237.416	244.734	239.884	240.195	243.826
	C13 H26 N3 O P	Full match	No results	No results	No results		271.179	6.976	19487.4	0	0	0		7	2	2			No MS2	9214.36	4988.08	6660.84	4540.85	3765.33	2987.17	6860.11	18568.6	19488.6	14986.8	7073.25	16200	17653.7	13366.6	6111.86	12171.6	13975.6	10075.5	10745.6	13196.9	16893.9	8578.5
(3Z)-3-Nonenal	C9 H16 O	Full match	No results	Full match	No results		140.121	6.822	19380.4	0	0	1	Superpathway of lipoxygenase	7	18	17			No MS2	8425.85	15473.9	11893.1	10538	12502.1	10835.6	11483.3	10457.2	10913.4	10772.5	20030.3	14232.5	13146	8635.01	13610.3	4552.91	6264.08	4046.2	5532.31	3777.08	3413.83	8928.3
	C17 H39 N9 O7	Full match	No results	No results	No results		481.298	8.333	19380.4	0	0	0		7	15	12			No MS2	6951.73	624.46	2501.13	942.297	461.495	630.401	5824.9	2395.59	2261.47	6633.32	2020.16	413.722	317.127	1532.15	641.382	7726.39	10485.5	3831.26	4406.93	21322.6	21041.1	1401.9
	C8 H16 O3	Full match	No results	No results	No results		160.111	5.784	19366.8	0	0	0		7	7	6			No MS2	12852.8	8676.38	8847.52	4459.77	8533.81	6419.72	12043.4	5828.34	6662.77	7899.18	19042.2	11072.4	11193.5	8424.42	9087.69	4754.64	5911.7	8367.05	6790.36	10078.7	5352.63	11933.5
	C33 H63 N O13	Full match	No results	No results	No results		681.424	9.45	19359.3	0	0	0		7	11	8			No MS2	628.426	18682.6	1403.15	9032.48	18085	10623.6	574.325	3244.11	3776.99	4475.46	2270.21	17403.1	8752.69	5824.13	4603.78	3289.99	4134.7	3191.77	6424.69	671.079	892.153	6629.41
		No results	No results	No results	No results		561.6	0.433	19346.2	0	0	0		7	11	10			ddMS2 for preferred ion	19117.9	13542.7	19899.7	10146	13268.3	13607.9	15318.1	11862.6	8998.83	10249.3	15786.4	4248.23	12751	15057.5	12386.4	7403.68	7231.67	13788	7566.85	10526.2	6979.1	11592.5
	C6 H19 N4 O2 P	Full match	No results	No match	No results		210.126	5.683	19339.5	0	0	1	Other	7	6	4			No MS2	760.471	17846.5	1866.78	18652.9	18187.3	10563.4	609.81	909.842	7635.58	4673.19	783.825	19548.4	8874.24	6140.98	5689.89	6591.08	1927.82	4896.66	3966.5	414.16	272.055	3573.86
	C23 H43 N2 O3 P3	Full match	No results	No results	No results		488.246	6.19	19332.2	0	0	0		7	5	3			No MS2	331.338	338.827	1931.52	350.001	342.231	348.55	374.126	912.327	1177.73	19483.8	1026.86	876.961	1811.53	358.156	545.431	1008.64	824.55	350.846	717.874	1602.47	662.525	369.253
	C13 H20 O3	Full match	No results	No results	No results		224.142	6.943	19325.7	0	0	0		7	15	12			No MS2	316.348	2771.03	5624.65	6764.22	1981.88	4444.89	272.863	11083.5	10109.5	9855.9	11560	9650.62	3773.09	8961.74	10745.4	7133.69	13611	20616.3	16342.6	693.117	314.132	17587.6
	C16 H41 N9 O4 S	Full match	No results	No results	No results		455.298	6.622	19312	0	0	0		7	28	21			No MS2	212.805	209.362	5110.37	918.049	572.951	235.866	526.136	2755.5	2980.75	19876.4	1097.67	711.336	909.429	303.048	899.881	1202.84	1276.22	1067.13	753.718	1027.71	1246.96	288.546
Kauralexin A2	C20 H30 O4	Full match	No results	Full match	No results		334.215	7.921	19295.4	0	0	1	Kauralexin biosynthesis	7	21	21			No MS2	491.728	2432.27	761.32	7767.35	1519.75	2151.87	510.493	2729.58	4398.06	2608.25	759.523	11497.7	518.641	2573.58	1703.33	19581.1	8298.75	9392.73	7881.17	7586.53	1045.99	9080.26
	C19 H36 O5	Full match	No results	No results	No results		344.257	7.124	19290.1	0	0	0		7	4	3			No MS2	257.59	8001.78	3010.97	5587.94	7378.22	5969.24	261.676	1305.04	2057.12	1034.1	790.651	7296.26	19466.9	3217.3	4179.14	3140.77	408.05	2372.19	4192.08	274.465	279.369	3303.49
	C9 H16 O4	Full match	No results	No results	No results		188.105	6.4	19277.9	0	0	0		7	11	10			No MS2	1038.5	5008.19	1022.88	970.46	886.702	3734.15	1026.08	954.631	1032.26	945.172	394.785	19548.5	6324.48	2022.35	3023.43	1051.82	1092.86	433.613	981.646	437.069	427.745	7273.02
	C17 H34 O5 S	Full match	No results	No results	No results		350.211	7.853	19247.4	0	0	0		7	6	4			No MS2	683.856	18967.4	3761.16	9470.96	11099.2	12178.6	535.264	2455.28	4870.62	3168.04	3738.75	4926.19	9507.54	5727.03	13420.6	4850.85	3915.59	6973.98	7704.41	1378.79	566.743	7303.95
	C27 H43 N7 P2	Full match	No results	No results	No results		527.303	8.332	19171.8	0	0	0		7	14	8			No MS2	6586.85	212.93	2261.61	298.104	213.039	219.581	5504.06	1770.28	1849.19	6323.09	1508.91	240.895	234.528	1345.02	242.985	7508.11	10510.5	3659.86	3944.7	21919	21831.4	1041.91
	C11 H9 N O3	Full match	No results	No results	No results		203.059	4.905	19129.1	0	0	0		7	17	12			No MS2	6702.59	618.269	2591.59	640.208	1128.17	636.886	17845.7	642.194	732.614	930.27	10487	1629.3	700.357	679.751	1480.85	7130.02	4957.49	5936.95	1710.89	7415.51	4808.92	782.218
	C12 H17 N O3	Full match	No results	No results	No results		223.122	6.393	19126.2	0	0	0		7	5	4			No MS2	5831.45	234	7801.12	429.956	230.966	234.885	5442.65	19068	18734.7	12612	9494.8	9204.52	1205.05	7025.48	928.442	2777.86	6182.62	6322.9	2699.04	3029.12	4905.11	2734.96
	C16 H30 O11	Full match	No results	No results	No results		398.18	4.203	19111.6	0	0	0		7	12	10			No MS2	549.259	1415.7	1185.44	3226.5	3170.04	995.627	1165.1	432.162	1602.01	4004.75	1913.25	7254.08	7854.72	3970.45	3945.6	6241.38	4937.05	9130.86	6093.02	6586.24	20671.3	1160.26
	C17 H20 N2 O7	Full match	No results	No results	No results		364.128	4.515	19037.9	0	0	0		7	17	12			ddMS2 for preferred ion	354.207	15796	3023.06	12163.7	18527.8	12575.8	353.724	3416.24	5161.44	5965.89	2268.76	14063	14152.4	8414.77	10379.9	5970.24	6291.72	4757.19	9285.8	1077.96	594.395	12213
	C2 H2 N10 O6	Full match	No results	No results	No results		262.015	2.689	19028.6	0	0	0		7	12	7			No MS2	2539.32	2451.67	5887.37	2456.25	2486.22	2374.75	5025.76	11302.8	10671.4	8753.59	4946.46	18561.1	12322.5	9112.86	2976.18	4488.36	4771.89	14916.9	9243.99	12263.4	15254.1	5020.04
	C19 H28 N2 O4 P2	Full match	No results	No results	No results		410.149	5.135	18968.3	0	0	0		7	3	3			No MS2	1093.49	949.063	1221.92	237.217	347.122	185.85	1890.45	6122.17	7708.65	3364.26	2397.31	5415.01	923.356	3364.01	1766.82	7599.93	10786.3	10174.5	8599.59	17425.5	19078.8	3282.75
	C17 H28 N3 O5 P S	Full match	No results	No results	No results		417.147	5.166	18921.1	0	0	0		7	12	10			No MS2	653.525	4265.28	702.447	905.644	2573.56	1890.91	403.453	519.002	418.605	723.417	408.259	425.754	19260.4	920.728	1547.6	479.9	1022.23	492.339	622.64	716.579	570.24	1209.72
4-Hydroxyphenylacetate	C8 H8 O3	Full match	No results	Full match	No results		152.048	3.876	18848.5	0	0	5	Superpathway of aromatic compound degradation via 3-oxoadipate;Superpathway of aromatic compound degradation via 2-oxopent-4-enoate;Other	7	9	9			No MS2	919.904	3478	1785.48	3094.51	3280.06	2973.62	1125.26	3939.52	3966.97	5019.26	2249.59	7817.13	18826.4	7211.15	4326.19	11541.9	6416.2	4575.82	5016.36	7102.97	5339.09	2611.73
	C13 H25 N2 O2 P	Full match	No results	No results	No results		272.163	6.214	18826.2	0	0	0		7	9	9			No MS2	2184.88	4887.35	2338.05	1249.57	2162.94	1614.7	940.179	3641.19	3439.2	18797.7	4148.1	13075.4	11004.6	7989.5	3123.26	3577.64	7949.43	2961.64	5436.21	5308.74	1801.29	5153.62
	C12 H22 O4	Full match	No results	No results	No results		230.153	6.576	18727	0	0	0		7	16	12			No MS2	6135.97	506.838	7609.82	459.161	570.459	424.67	13435.8	9109.94	10926.4	2099.24	17850	535.463	1506.15	1597.04	557.295	446.143	881.279	984.734	558.712	514.029	654.737	826.81
	C17 H27 N7 O P2	Full match	No results	No results	No results		407.173	4.726	18688	0	0	0		7	4	3			No MS2	395.489	11971.6	4954.48	13163.2	10962.3	13654.7	398.729	1880.33	5429.82	4208.47	2177.98	7887.22	2734.25	11531.7	10389	5952.99	3754.24	4169.15	11612.1	684.211	394.558	18671.3
Traumatin	C12 H20 O3	Full match	No results	Full match	No results		212.142	7.295	18645.8	0	0	1	Superpathway of lipoxygenase	7	18	17			No MS2	271.571	15178.1	3830.79	9929.36	12275.6	12260.1	230.162	3005.82	6052.76	3455.52	1817.64	11069.9	6961.84	8742.85	15202	2924.6	6227.23	4747.8	9243.94	368.281	242.57	19278
	C15 H25 N O5	Full match	No results	No results	No results		299.174	6.664	18598.8	0	0	0		7	5	3			No MS2	1719.24	447.624	1135.44	760.845	545.726	664.293	1470.61	3652.07	4186.57	3807.12	1358.8	2807.7	3178.48	3426.68	9801.13	12840.4	15040.4	19221.6	13627.6	19230.7	18876.6	9707.89
	C18 H34 O4 S	Full match	No results	No match	No results		346.215	6.78	18591.5	0	0	2	Bitter acids biosynthesis;Other	7	2	1			No MS2	9127.43	2940.67	11860.8	6579.41	6868.69	5832.03	9851.84	18279.5	18624.6	9773.72	13019.9	4366.61	1964.33	5393.07	8233.37	9626.78	7156.59	5700.33	4316.3	8082.44	8482.75	7191.9
	C9 H7 N O	Full match	No results	No results	No results		145.053	4.781	18545.2	0	0	0		7	20	13			ddMS2 for other ion	7572.52	6800.43	13165.6	3718.78	4901.55	5217.15	12310.3	18277.1	13328.5	16603.3	13854	13683.5	9490.86	10893.6	5873.79	12558.9	13368.9	16008.3	12535.7	10586.2	12574.5	9607.74
	C18 H45 N10 O2 P3	Full match	No results	No results	No results		526.29	8.069	18488.9	0	0	0		7	6	5			No MS2	9984.71	465.785	4349.04	537.447	240.93	430.095	7937.86	2023.43	1618.08	5136.54	2745.29	249.048	244.13	1071.64	859.797	6661.74	10592.2	6040.73	4209.31	17758.8	19041.5	968.834
	C21 H32 O5	Full match	No results	No results	No results		364.226	8.476	18425.8	0	0	0		7	5	5			No MS2	247.938	7652.84	2808.5	3390.74	8675.36	18464.3	234.81	2133.15	2502.05	950.811	800.877	241.257	243.947	4488.33	2821.71	238.227	427.361	234.694	1835.11	295.334	229.857	9056.2
	C17 H29 N O5 S	Full match	No results	No results	No results		359.178	7.265	18412.4	0	0	0		7	18	18			No MS2	10397.7	7198.19	11467.9	6212.69	6558.2	5023.56	9418.64	6085.07	6516.91	16723.3	13088.9	11660.4	10044.8	14256.2	8021.8	12147.2	15203	17519.3	11351.2	16454	14848.5	9207.56
	C50 H72 N8	Full match	No results	No results	No results		784.587	7.229	18391.7	0	0	0		7	17	15			No MS2	162.482	167.558	162.057	170.013	171.348	170.908	165.902	1385.77	1836.26	18587.8	165.732	178.882	181.048	177.591	1176.25	1278.13	1256.42	1856.62	1056.76	1903.89	959.439	200.626
	C21 H25 N6 O P	Full match	No results	No match	No results		408.181	3.725	18361.5	0	0	1	Other	7	8	8			No MS2	8065.59	5598.96	17912.8	8962.82	4788.44	8262.08	16903.6	1111.6	1057.19	1576.35	8956.72	342.036	343.609	995.254	3742.29	2478.34	664.723	1181.15	1181.62	2024.05	805.464	2098.79
	C11 H13 N5	Full match	No results	No results	No results		215.117	4.343	18332.7	0	0	0		7	13	12			No MS2	2853.8	963.161	2525.34	1085.92	965.386	302.986	2540.93	8560.41	11112	18156.7	5162.75	13523.7	8654.21	6712.41	6272.9	15479.8	16540.5	7036.99	9321.4	9588.94	16670.3	4522.95
	C12 H20 O5	Full match	No results	No results	No results		244.132	5.408	18321.1	0	0	0		7	7	6			No MS2	241.761	15447.9	602.231	8306.07	15379.4	7749.4	455.544	1841.65	2132.67	2109.09	742.484	18203	13386.5	2361.55	3298.27	1480.4	1123.09	1236.92	1993.01	1063.85	239.272	3078.07
	C28 H39 N3 O8	Full match	No results	No results	No results		545.277	8.551	18248.7	0	0	0		7	13	10			No MS2	4240.52	530.906	5056.88	2617.61	2091.47	553.052	4506.93	3503.15	3668.35	18518	5027.84	1568.02	585.821	1970.6	578.762	9175.53	7385.44	9142.1	8711.76	10757.5	6558.52	7651.75
	C20 H42 N O2 P3 S	Full match	No results	No results	No results		453.214	4.922	18229.9	0	0	0		7	11	7			No MS2	346.2	14339.5	1106.76	14217.6	17834.9	9966.25	336.788	813.058	2683.66	2164.05	738.071	10378.4	4816.19	3852.53	6351.56	2933.41	2290.65	2055.71	4187.41	518.492	401.477	7055.19
	C9 H8 N4 O2	Full match	No results	No results	No results		204.064	1.356	18211.2	0	0	0		7	11	11			No MS2	4810.2	1161	1157.68	1156.41	4151.91	4051.25	2302.03	1157.2	1176.65	3192.57	2481.52	2755.85	1168.86	1170.42	13115.5	2059.71	1171.42	2917.6	1665.97	18148.7	5031.27	3314.76
	C26 H32 O14	Full match	No results	No results	No results		568.181	4.812	18210.1	0	0	0		7	4	4			No MS2	1656.5	1187.1	211.729	275.164	1730.61	1124.09	213.502	9426.7	11873.3	6978.96	1380.36	16312.7	10223.1	6325.88	4518.76	5290.98	6697.04	18612.6	1469.37	10230.3	13255.1	2788.58
	C15 H31 N3 O8 S	Full match	No results	No results	No results		413.183	4.357	18088.3	0	0	0		7	5	5			No MS2	241.65	17911.6	1335.21	8223.28	17906.4	11921.2	240.676	1415.11	1729.37	1426.91	810.718	8485.31	8519.22	2659.11	7847.03	910.205	2314.47	854.966	2714.84	249.594	247.059	11112.2
	C15 H16 N4 O S	Full match	No results	No results	No results		300.104	5.71	18082.8	0	0	0		7	12	9			No MS2	12246.3	400.205	4935.56	400.393	408.66	404.743	8672.91	400.909	403.429	410.526	17309.1	416.196	430.404	423.16	435.898	426.553	433.97	444.822	446.825	441.688	443.518	464.98
Linoleate	C18 H32 O2	Full match	No results	Full match	No results		280.241	10.454	18075.9	0	0	2	Superpathway of lipoxygenase;Other	7	5	4			No MS2	16680.8	11653.4	12147.4	4732.21	7728.31	9464.7	11126.5	8910	9881.29	18151.4	14823.3	11094.4	6003.69	9455.25	6784.71	6596.38	8089.22	7949.59	11129.8	9675.57	5547.9	9558
	C29 H49 N9 O8	Full match	No results	No results	No results		651.377	8.605	18052.4	0	0	0		7	17	10			No MS2	501.701	9911.15	2733.22	12423.8	9034.84	11238.1	430.465	2897.62	5176.19	5693.57	3064.2	16380.9	17264.2	6809.92	5964.66	5477.26	4355.92	4726.6	8690.55	570.408	339.922	5406.37
Pyruvate	C3 H4 O3	Full match	No results	Full match	No results		88.0165	0.435	17996.2	0	0	116	Superpathway of microbial D-galacturonate and D-glucuronate degradation;Superpathway of chorismate metabolism;Superpathway of aromatic compound degradation via 3-oxoadipate;Superpathway of aromatic compound degradation via 2-oxopent-4-enoate;Homolactic fermentation;Superpathway of anaerobic sucrose degradation;Superpathway of coenzyme A biosynthesis II (plants);Superpathway of branched chain amin…	7	14	9			No MS2	1154.49	334.582	229.962	8920.61	1162.17	695.309	2756.69	17239.8	4065.43	2329.37	3360.61	294.483	1381.4	270.929	574.551	1830.32	2173.1	2445.53	392.347	3352.95	20720.8	310.228
	C2 H4 N10 O5	Full match	No results	No results	No results		248.037	3.99	17949.4	0	0	0		7	8	8			No MS2	697.521	720.513	1085.9	752.774	2539.49	3640.92	711.005	9018.65	16824.8	13375.3	2517.23	12296	7710.35	2159.09	4113.93	8593.13	6487.93	17889.3	4794.77	13126.9	7727.87	1507.91
	C16 H30 O3	Full match	No results	No results	No results		270.22	8.091	17932.8	0	0	0		7	15	14			No MS2	279.894	9494.36	4825.42	5549.44	10165.9	5942.95	413.872	261.966	474.414	733.207	1017.12	15637.8	17867.1	1240.05	3079.2	589.95	333.439	455.474	1075.23	255.388	256.75	2858.96
	C17 H21 N4 O3 P	Full match	No results	No match	No results		360.133	5.347	17928.6	0	0	1	Other	7	4	2			No MS2	1860.83	8342.1	5716.04	16861.9	16899.7	9404.58	2979.8	6015.45	7311.09	16638.9	3343.32	18084.8	6815.76	8043.01	8850.88	14933.1	16782.5	11948.7	14249.7	9252.05	5391.01	12891.2
	C31 H52 N O4 P3	Full match	No results	No results	No results		595.314	6.194	17925.4	0	0	0		7	8	7			No MS2	263.126	17582.4	1564.73	7602.04	14234.4	8931.89	261.637	776.484	2267.87	1313.97	392.952	6838.34	5676.81	2273.39	5437.1	2540.65	1627.83	1130.9	2816.15	291.685	283.969	6896.99
		No results	No results	No results	No results		327.214	7.524	17907.6	0	0	0		7	11	11			No MS2	502.811	9585.27	506.651	6891.68	9796.02	5470.98	517.122	1440.21	3548.3	3381.12	944.616	17544.6	18004.1	2392.93	4286.74	743.447	1305.34	1404.16	1622.65	528.306	524.631	4697.96
9-Oxo-nonanoate	C9 H16 O3	Full match	No results	Full match	No results		172.111	4.746	17816.2	0	0	1	Superpathway of lipoxygenase	7	15	15			No MS2	703.218	4170.67	2359.15	2169.97	3083.93	3927.21	653.872	1052.92	4939.75	17619.1	1163.32	12530.7	14205.5	2231.87	3391.99	3343.13	3341.79	2965.81	7304.49	2785.82	2609.34	1017.99
	C5 H6 Br Cl2 N O6 S	Full match	No results	No results	No results		356.85	0.438	17771.2	0	0	0		7	11	10			ddMS2 for preferred ion	3650.55	6737.44	4037.66	11080.8	6780.38	5301.53	3678.7	7353.4	7487.71	11291	2560.2	12057	12806.8	9108.01	6946.32	17277.4	8398.41	15956.8	11545.9	10930.9	9082.21	9057.07
	C8 H14 O	Full match	No results	No results	No results		126.105	5.406	17710.6	0	0	0		7	6	6			No MS2	3753.6	11141.4	4130.43	6777.24	9815.18	6573.23	6962.32	10235.2	11863.3	12439.5	3245.33	17822.4	17492.8	8501.07	6571.12	6589.11	4700.93	6015.62	5139.97	7009.89	5186.87	5769.59
	C22 H53 N10 O4 P3	Full match	No results	No results	No results		614.343	8.096	17699.3	0	0	0		7	9	5			No MS2	16740.5	255.454	8386.72	2634.77	261.169	260.705	15880.4	4521.97	4070.85	6211.47	8207.82	314.672	449.828	2236.81	819.59	7398.62	9085.49	9435.97	5076.72	10061.7	11919.7	3933.31
	C13 H29 N O6 P2 S2	Full match	No results	No results	No results		421.088	4.647	17674.4	0	0	0		7	19	17			No MS2	9386.74	4385.53	4657.74	369.588	1876.34	1261.85	4021.84	12586.8	11234.5	4256.45	14574.7	7261.11	7336.12	6082.36	3663.63	7493.99	9954.54	15103.4	2721.17	8583.93	15818.8	3278.97
	C10 H22 O5 S2	Full match	No results	No results	No results		286.088	5.325	17663.6	0	0	0		7	4	3			No MS2	10397.4	318.505	7005.3	318.76	321.983	323.998	7716.22	309.508	312.671	315.41	17434.1	325.667	321.291	321.915	325.066	325.184	327.016	318.408	325.377	325.104	318.67	331.085
	C19 H34 N O10 P	Full match	No results	No results	No results		467.194	4.726	17642	0	0	0		7	3	3			No MS2	379.166	11427	4680.84	12591.4	10341.1	12938.9	217.143	1701.01	5245.02	4024.21	2006.87	7693.12	2550.94	10946.7	9903.65	5745.89	3567.03	3923.85	10971.9	1008.98	213.078	17546.2
	C19 H42 N5 O5 P3	Full match	No results	No results	No results		513.236	4.923	17570	0	0	0		7	11	6			No MS2	229.862	13711.1	994.38	13776.6	17198.5	9558.32	219.93	693.803	2561.33	2037.82	622.477	9936.62	4134.95	3722.67	6047.78	2783.97	2155.56	1919.46	4017.5	379.13	260.428	6752.83
	C7 H7 N5	Full match	No results	No match	No results		161.07	0.733	17569.9	0	0	10	Superpathway of L-lysine degradation;Other	7	9	9			ddMS2 for preferred ion	4875.16	4076.98	2734.77	2467.19	3802.49	5098.26	4223.76	3634.17	3787.45	6343.32	5001.07	12368.7	9544.94	7571.37	5462.63	11809.7	13804.7	12487.5	14754	18070.3	7869	9537.28
	C13 H28 N2 O4 P2	Full match	No results	No results	No results		338.15	6.017	17564.2	0	0	0		7	6	5			No MS2	2073.48	1078.87	2457.05	1573.03	1558.9	1073.78	3721.94	1445.15	1505.33	2393.32	2349.87	3936.7	3521.93	1744.33	16687	9396.41	3384.53	5633.44	5709.19	5801.3	4664.02	16796.9
(S)-Lactaldehyde	C3 H6 O2	Full match	No results	Full match	No results		74.0372	0.832	17546	0	0	11	Superpathway of coenzyme A biosynthesis II (plants);L-alanine fermentation to propanoate and acetate;Superpathway of L-threonine metabolism;Other	7	11	11			No MS2	9998.9	6857.85	17310.5	8508.82	13717.9	10430.7	11502.7	14179.6	17506.7	6550.96	10201.3	15133.8	10098.2	9687.63	13482.2	12451.4	12808.9	7908.59	7150.95	13278.2	16419.9	5595.61
	C19 H32 N3 O2 P	Full match	No results	No results	No results		365.221	8.035	17486.8	0	0	0		7	4	2			No MS2	328.275	332.608	546.934	442.469	346.48	339.423	491.998	13789.8	14221.6	14433.3	299.225	7821.93	9830.68	8089.39	17795.8	15815	16905.2	13556.7	14444	14644.3	14010.1	16221.3
	C8 H11 N2 O4 P S	Full match	No results	No results	No results		262.016	3.879	17379.8	0	0	0		7	12	12			No MS2	4013.3	6668.11	4061.98	3664.17	9249.12	3568.64	4268.16	12601.4	15764.9	11651.2	4711.42	13801.6	11160.7	14440.7	6054.93	16785.5	14457.3	7281.84	13208.2	6211.9	18017.7	10360.3
	C15 H14 N4 O2	Full match	No results	No results	No results		282.111	5.318	17372.1	0	0	0		7	8	7			No MS2	10407.6	861.448	16891.6	1102.04	1252.42	681.89	15395.5	407.564	421.233	412.593	11311.1	889.056	738.864	825.28	899.95	433.827	433.552	428.107	699.612	437.007	427.174	1229.83
	C19 H32 N5 O P	Full match	No results	No results	No results		377.234	7.239	17302.5	0	0	0		7	9	8			No MS2	12353.7	6918.22	10260.2	7964.66	5655.77	8640.88	17660.2	7692.93	8535.43	8679.22	10351.1	4117.08	4158.32	8540.88	5228.09	8463.06	8565.52	12612.3	8533.06	10728.3	11511.3	8938.38
	C10 H15 N O2 P2	Full match	No results	No results	No results		243.057	3.896	17295.9	0	0	0		7	15	14			No MS2	2188.01	4390.62	2189.49	3600.58	6856.14	3853.62	2454.18	7767.42	7497.43	17448.5	5680.51	12343.3	17552.3	8958.79	7322.91	17344.9	17668.6	8653.25	10408.2	9722.41	9226.15	4525.96
	C17 H23 N4 O5 P S	Full match	No results	No results	No results		426.111	5.035	17285.9	0	0	0		7	14	12			No MS2	226.824	8459.99	416.794	5524.39	6266.16	8082.87	394.611	15596.1	13578.2	7358.51	1841.75	2285.02	3472.4	14202.7	3942.44	4078.72	6233.59	2845.42	6621.28	6177.9	12510.3	15834.9
	C17 H18 N4 O4	Full match	No results	No results	No results		342.132	5.319	17191.3	0	0	0		7	9	8			No MS2	10191.3	227.586	16657	214.106	258.895	215.41	15178.8	210.632	213.561	213.183	11108.3	249.02	233.966	219.818	223.021	225.055	225.985	221.227	226.515	227.23	220.977	230.636
	C13 H16 N4	Full match	No results	No results	No results		228.14	5.32	17191.3	0	0	0		7	9	8			No MS2	10191.3	225.696	16657	213.976	252.764	213.621	15178.8	208.883	211.787	211.412	11108.3	246.951	232.023	217.992	221.168	223.186	224.107	219.39	224.633	225.343	221.329	228.721
Deoxynivalenol	C15 H20 O6	No results	No results	Full match	No results		296.127	5.321	17191.3	0	0	1	Other	7	9	8			No MS2	10189.8	313.698	16654.9	233.653	276.012	233.273	15177.2	228.102	231.28	231.772	11107.3	269.687	253.387	238.068	243.187	243.748	244.757	239.607	245.336	246.116	241.735	249.81
	C25 H52 N5 O3 P3	Full match	No results	No results	No results		563.324	7.808	17177.3	0	0	0		7	9	8			No MS2	14187.5	1018.31	9502.01	3638.88	625.712	1420.75	14934.1	6363.78	5835.82	8622.17	17441.3	881.888	719.374	5671.85	3253.61	6240.04	11537.2	5825.85	8207.69	13921	7142.51	3440.25
	C21 H22 O10	Full match	No results	No results	No results		434.123	5.673	17122.3	0	0	0		7	6	5			No MS2	4604.53	244.597	1205.93	242.304	250.59	259.375	3701.66	17073	17117.9	1996.38	6589.42	2285.23	868.319	354.368	261.48	768.906	1440.42	3147.86	541.082	684.007	4010.31	258.819
	C7 H8 O5 S	Full match	No results	No results	No results		204.01	4.422	17072.5	0	0	0		7	16	12			No MS2	5189.79	1193.43	3588.51	565.154	1615.01	955.665	5006.39	15083.7	13395	4641.65	9347.76	13516.3	3181.17	7602.29	3384.99	8832.68	12254.4	9234.09	5656.62	9346.18	19156.4	3712.27
	C16 H44 N9 P3	Full match	No results	No results	No results		455.297	6.894	17051.1	0	0	0		7	14	14			No MS2	229.947	1954.79	518.592	5953.84	289.594	235.975	230.59	2404.84	2823.78	11438.2	16772.8	309.964	241.175	7174.71	668.843	1025	1452.23	998.846	615.017	1167.54	1405.68	3469.73
	C9 H15 N2 O2 P S	Full match	No results	No results	No results		246.057	5.079	17020.3	0	0	0		7	5	5			No MS2	17352.3	1665.87	13767.1	738.69	1535.4	772.782	14155.1	254.818	250.781	253.66	7112.09	255.326	258.177	246.161	251.329	243.495	245.818	246.675	251.338	245.621	242.008	248.571
	C17 H34 N O9 P	Full match	No results	No results	No results		427.198	4.615	16993.3	0	0	0		7	3	3			No MS2	216.848	15782.9	593.933	10231.7	16940.3	12341.7	216.031	297.954	686.295	964.883	312.021	3622.77	4644.14	1808.07	5068.28	346.886	644.42	264.708	1800.01	223.314	222.799	6315.25
	C12 H21 N2 O2 P	Full match	No results	No results	No results		256.132	6.804	16865.1	0	0	0		7	13	9			No MS2	257.33	17544.9	753.184	1901.48	16833.9	13323.1	708.72	1766.95	1682.23	1205.25	629.645	2379.16	2781.62	3133.76	3244.54	593.491	779.283	556.067	1985.43	216.552	217.554	6799.47
	C18 H28 O5	Full match	No results	No results	No results		324.195	7.118	16719.5	0	0	0		7	23	21			No MS2	320.495	11718.4	2781.76	8390.11	16240	10318.3	311.941	1560.21	3286.06	3652.72	3549.67	14101.5	13728.6	5411.26	3390.86	3189.75	2114.29	2245.78	4742.9	750.929	390.244	3884.07
	C7 H9 Cl N4 O	Full match	No results	No results	No results		200.046	0.439	16598.2	0	0	0		6	10	10			No MS2	6514.86	9290.31	1019.96	887.924	735.497	10893.5	5834.85	13301.3	11520	16682.5	4971.74	9350.36	7372.79	11212.6	10613.4	10601.2	12261.6	11406.7	11082.5	14510	12648	9388.33
	C22 H24 N4 O	Full match	No results	No match	No results		360.195	6.162	16593.8	0	0	1	Other	7	8	8			No MS2	1809.76	833.838	3009.06	3202.52	2320.41	1510.91	2177.69	12416.1	13997.4	14665.8	5550.34	8556.76	4931.7	3255.69	5751.26	3431.08	5074.94	16837.2	2045.05	10936.7	5015.08	2592.86
	C18 H18 N3 O5 P	Full match	No results	No results	No results		387.1	5.14	16593	0	0	0		7	22	21			No MS2	2851.55	7921.2	1662.84	8898.28	6297.95	6028.07	700.274	9538.39	10254.4	9193.63	963.105	6315.33	2169.46	17124.3	3821.3	8814.41	6505.37	3892.41	5585.09	8845.72	14455.6	19037.2
	C17 H34 N4 O2 S	Invalid mass	No results	No results	No results		358.237	7.517	16539	0	0	0		7	18	14			No MS2	725.193	15862.1	6010.69	10492.8	10394.8	6523.41	1238.15	1921.45	6213.51	5209.88	2693.43	5399.12	7086.58	4488.09	2561.21	2561.28	1215.76	2291.19	2561.7	796.204	794.062	4111.97
	C25 H44 O S2	Full match	No results	No results	No results		424.284	6.29	16538.6	0	0	0		7	18	18			No MS2	650.988	670.676	901.457	1090.19	729.49	677.457	659.568	6350.09	7359.08	16671.4	643.301	1571.09	3128.63	1197.72	1493.98	1269.32	5631.68	3669.15	2051.69	4049.68	3196.99	971.836
	C4 H9 N O3 S	Full match	No results	No results	No results		151.031	4.718	16514.5	0	0	0		7	11	11			No MS2	256.235	1998.27	253.484	930.567	614.348	1495.53	256.761	260.7	261.337	512.888	253.128	16526.9	4726.43	1094.74	2106.29	834.692	257.982	486.888	1543.32	259.96	256.325	2078.41
	C46 H55 N3 O2	Full match	No results	No results	No results		681.424	8.771	16336.3	0	0	0		7	10	9			ddMS2 for other ion	580.506	9568.78	1718.61	10822.8	8602.65	6187.57	582.099	3116.59	4639.84	8648.39	5403.88	16397.2	16202	3815.82	12441.7	7775.56	8044.89	12826.7	14485.1	592.075	598.066	9484.24
	C22 H34 O3	Full match	No results	No results	No results		346.252	9.096	16251.5	0	0	0		7	19	13			No MS2	371.186	385.766	629.435	426.235	394.027	425.478	400.728	7881.87	8157.29	16647.1	376.491	3210.13	441.212	1484.95	506.517	5234.78	3743.14	2683.26	2986.87	4001.82	2151.47	3315.12
	C18 H32 O3	Full match	No results	No results	No results		296.236	8.372	16186.9	0	0	0		7	4	3			No MS2	10515.9	12447.2	8948.8	8634.09	9917.27	8263.8	8421.32	5491.05	7399.04	10214.7	14848.5	9639.48	16273	5285.34	6508.1	4715.42	2330.77	2861.58	6332.16	3013.88	1349.44	4554.35
	C30 H40 N4	Full match	No results	No results	No results		456.325	8.724	16170.6	0	0	0		7	20	16			No MS2	2440.49	241.486	3273.66	658.232	655.789	506.669	640.129	255.082	257.589	859.412	15088	272.231	274.24	275.565	287.626	289.139	287.29	292.134	302.05	305.11	305.669	315.694
	C17 H24 N4	Full match	No results	No results	No results		284.2	7.229	16151.2	0	0	0		7	18	18			No MS2	3401.1	6208.12	5489.88	3353.84	7934.99	5674.3	1958.84	1857.88	4014.27	3538.71	8677.65	9936.2	16297.6	3854.09	4672.84	3091.73	1574.75	2718.78	1320.18	880.499	815.397	1670.85
	C16 H18 N4 O S	Full match	No results	No results	No results		314.12	6.055	16137.3	0	0	0		7	22	19			No MS2	8363.92	395.173	3263.82	404.131	402.638	415.782	5554.59	407.748	415.2	418.13	15266.3	435.629	433.651	437.035	443.242	441.712	447.572	459.525	452.414	462.529	471.845	483.915
	C11 H16 O3	Full match	No results	No results	No results		196.111	6.98	16130.8	0	0	0		7	6	6			No MS2	238.956	14789.9	883.575	5060.9	13725.8	9100.99	244.397	729.257	2485.31	2595.26	342.981	16252.4	10994.5	4349.35	10849.8	2077.17	2154.33	2835.79	5360.31	262.107	260.714	13792.5
	C11 H12 N4 O	Full match	No results	No results	No results		216.101	5.672	16112.2	0	0	0		5	14	8			No MS2	1921.14	865.351	1113.17	3149.77	459.557	2470.98	424.704	1874.98	481.542	8236.85	439.214	2676.34	10409.1	8865.43	3316.02	551.951	13657.3	11261	11239	18640.4	8303.27	7984.69
	C11 H13 N O3	Full match	No results	No results	No results		207.09	5.169	16099.5	0	0	0		7	5	4			No MS2	5078.03	926.824	4345.05	1060.07	812.484	1191.9	4279.4	8007.09	16135.8	4927.71	5572.62	3270.79	3249.74	2005.7	1213.13	2086.83	2801.29	2704.98	1345.7	2715.02	2962.69	956.832
	C9 H12 O2	Full match	No results	No results	No results		152.084	5.56	16066.6	0	0	0		7	5	4			No MS2	1765.11	1836.57	1095.45	3099.56	2098.29	1947.09	1177.35	1790.46	2104.06	9376.49	1665.31	13062.7	8422.84	9909.83	3398.43	10680.5	12687.1	10257.5	10213.2	16763.1	7274.45	6918.25
	C14 H24 O3	Full match	No results	No results	No results		240.173	7.516	16059.2	0	0	0		7	12	10			No MS2	11553.4	6069.33	15246.1	4343.47	1100.98	2593.08	8509.66	5191.5	9589.79	5890.54	8259.17	11416.2	11573.6	3928.61	2859.82	2765.91	9698.29	5300.4	1139.62	4127.77	8001.81	14994.7
	C10 H14 O4 S	Full match	No results	No results	No results		230.062	6.092	15962.8	0	0	0		7	5	5			No MS2	15299.6	331.756	14283.9	439.445	332.899	402.015	16008.6	331.892	333.36	329.426	10643.6	338.484	332.944	336.231	332.564	325.617	326.37	330.12	329.723	326.724	326.735	340.585
	C10 H7 N O2	Full match	No results	No results	No results		173.048	4.369	15962	0	0	0		7	18	18			No MS2	2035.69	5528.03	9096.66	5738.54	15977.6	3657.61	1464.72	596.762	544.073	2764.15	7427.52	673.586	1224.93	796.786	2828.76	2013.38	846.51	1526.31	959.442	791.118	260.71	718.77
	C11 H10 N4	Full match	No results	No match	No results		198.09	5.561	15939.3	0	0	2	Other	7	5	4			No MS2	1740.67	1802.71	1070.15	3069.18	2068.81	1895.36	1152.45	1764.2	381.851	9289.39	1637.44	13424.3	8395.91	9827.19	3371.68	10653.7	12564.2	10298.3	10125.2	16629.7	7345.17	6890.34
	C28 H61 N3 O16	Full match	No results	No results	No results		695.403	8.724	15908.7	0	0	0		7	17	13			No MS2	854.443	5688.15	2621.56	10326.9	9471.44	953.554	318.699	2654.44	3175.89	5619.55	6642.82	15893.6	16556.5	6267.46	14456	7389.56	5674.91	13563.2	7736.06	655.917	395.878	8875.11
	C17 H32 O P2 S	Full match	No results	No results	No results		346.164	6.538	15891.5	0	0	0		7	9	8			No MS2	2534.21	1207.61	2199.56	1475.05	1535.22	1652.6	3143.78	6815.94	7775.78	8904.9	5424.59	8068.22	6588.92	5965.2	5700.78	8597.11	9036.88	15187	9184.22	12876.7	15282.4	5791.01
	C14 H25 N2 O P	Full match	No results	No match	No results		268.168	7.209	15883.3	0	0	1	Other	7	6	5			No MS2	8986.39	2887.64	3260.83	3888.18	5243.28	778.683	4528.49	5516.3	5946.64	7073.88	15619.5	4525.1	4697.71	4888.27	4624.55	3122.11	3911.15	5377.34	4919.33	3238.74	1483.51	2092.2
	C27 H52 N5 O P3	Full match	No results	No results	No results		555.335	8.359	15857.3	0	0	0		7	8	5			No MS2	14823.9	387.643	7832.36	1206.73	389.327	388.738	15351.4	7965.76	5622.42	8490.99	8730.45	427.16	395.758	2844.72	614.405	6701.99	9462.91	7078.33	4333.1	12279.4	14393.2	2828.24
[Similar to: 3-Iodo-L-tyrosine; ΔMass: 179.0577 Da]		No results	Invalid mass	No results	No results		127.913	0.424	15827.8	0	5	0		7	16	16		66.4	ddMS2 for preferred ion	1106.79	193.688	3647.08	1930.98	452.075	184.87	1139.12	7154.9	9311.15	10695.6	805.188	6639.02	981.441	5444.07	1974.54	13057.1	6802.45	16124.7	9479.02	11406.1	11030.6	6456.79
	C29 H58 N5 O4 P3	Full match	No results	No results	No results		633.366	8.361	15782.1	0	0	0		7	11	9			No MS2	14690.9	538.917	7881.62	1555.77	529.212	666.137	15259.7	8361.2	6795.71	8875.02	8837.64	739.235	867.985	3851.72	1608.85	6937.65	9705.36	7377.79	5460.31	12344.2	14404.1	4173.5
	C H4 Br2 Cl4 N6 O S3	Full match	No results	No results	No results		509.676	0.398	15716.7	0	0	0		7	20	20			No MS2	10314.7	12953.8	12038.1	8980.44	11218.5	13230.4	16124.3	5270.44	9206.28	8054.89	11215.8	2185.32	8406.23	9660.08	11445.2	6977.63	2151.31	8467.55	7697.83	8878.38	5093.05	9262.19
	C23 H40 O P2 S	Full match	No results	No results	No results		426.227	6.859	15715.8	0	0	0		7	4	4			No MS2	269.358	12221.8	5080.48	4931.77	2216.1	6472.6	263.209	7833.51	4196.34	3934.72	7467.91	500.189	3844.99	6751.8	6907	1142.64	6070.49	5701.72	7721.69	274.583	263.487	15759.1
		No results	No results	No results	No results		315.25	8.933	15626.4	0	0	0		7	7	6			No MS2	4155.61	1520.6	3570.52	712.286	700.847	418.506	3290.22	4731.68	5408.61	6740.38	15268	3355.68	3340.17	3159.28	1124.36	2774.53	3867.04	3636.84	2981.61	3496.87	1802.63	1482.96
	C27 H55 N5 O5 P2 S	Full match	No results	No results	No results		623.345	7.205	15560.4	0	0	0		7	16	11			No MS2	1845.23	2510.95	3587.37	7731.16	2389.81	3619.15	3623.99	7222.36	9756.4	12792.3	2622.28	6343.8	2163.09	5697.87	3512.47	14326.5	10205.5	9262.61	11528.6	8211.95	3420.06	12256
	C37 H58 N9 O2 P	Full match	No results	No results	No results		691.444	9.313	15530.5	0	0	0		7	14	3			No MS2	253.739	7430.69	289.026	4353.68	8243.5	5831.94	257.612	745.318	2509.3	1881.87	306.931	16100.9	13535.6	3000.09	5999.28	1300.45	1108.6	1175.69	3505.09	327.22	330.525	7823.01
	C33 H49 N3 O8	Full match	No results	No results	No results		615.356	8.358	15527.8	0	0	0		7	8	6			No MS2	14454.3	225.172	7637.02	1048.74	228.695	227.272	15014.7	7805.27	5466.28	8248.01	8567.72	258.725	230.244	2682.41	448.979	6542.45	9311.8	6878.66	4174.07	12074.5	14130.6	2663.46
	C29 H64 N O9 P3	Full match	No results	No results	No results		663.377	8.654	15492.6	0	0	0		7	11	6			ddMS2 for preferred ion	282.239	10474.3	853.557	8684.92	10375.3	6554.36	295.049	1173.81	2367.32	3500.7	1357.52	15840.9	9471.07	4718.84	6464.17	2289.95	1677.26	3009.68	4613.45	340.195	338.931	7229.15
	C8 H20 N3 O P S	Full match	No results	No results	No results		237.104	4.373	15307.1	0	0	0		7	7	4			No MS2	420.023	1925.92	279.453	2578.22	2370.8	1723.2	359.819	384.247	298.596	999.263	286.484	15549.6	3392.15	1902.23	2041.34	3061.88	455.632	752.326	3215.5	315.591	323.163	2723.82
	C12 H18 O4	Full match	No results	No results	No results		226.121	5.971	15289.3	0	0	0		7	15	14			No MS2	797.539	3964.45	781.633	3007.71	3381.22	2739.02	1141.61	2891.66	3315.58	15431.9	1260.75	3684.87	540.057	3191.05	619.51	6828.59	8429.2	7413.33	5108.24	14449	10763.9	1945.39
	C12 H25 N O5 S	Full match	No results	No results	No results		295.143	6.215	15271.3	0	0	0		7	3	3			No MS2	221.241	248.829	343.194	371.347	259.16	229.205	222.972	4417.99	5691.22	5354.45	220.408	5398.95	1829.73	4580.38	2527.88	10622.7	13007.4	11216	11541.3	15258.8	13311.4	5750.96
	C29 H47 N7 O5 S	Full match	No results	No results	No results		605.335	7.204	15270.9	0	0	0		7	12	10			No MS2	1479.3	2907.99	4707.9	6465.95	2777.24	3106.51	3218.68	6588.58	8061.51	11945.8	3435.1	5116.99	1343.91	4059.17	3562.53	14536.8	10144.9	9114	10482.2	8396.53	3358.03	12617.3
	C20 H32 O9 P2	Full match	No results	No results	No results		478.152	4.947	15244.2	0	0	0		7	8	8			No MS2	3191.15	5935.36	2363.88	1483.58	5575.09	6990.07	220.206	10209.5	11139.9	4539.13	546.746	4648.51	3853.18	13728.4	3215.66	5623.6	5586.63	1289.5	6896.35	6134.84	6894.77	15612.9
	C24 H38 O5	Full match	No results	No results	No results		406.273	6.889	15197.9	0	0	0		7	12	12			No MS2	570.351	487.989	14881.2	1941.2	930.31	646.701	618.71	4230.58	4228.06	15276.7	4777.81	1897.37	1131.91	723.783	1146.92	1998.28	1917.42	1720.11	1107.62	2257.17	2666.83	525.711
	C18 H34 O4	Full match	No results	No results	No results		314.247	8.377	15150.4	0	0	0		7	4	3			No MS2	10308.6	11455.8	8711.03	8016.9	9516.07	7858.97	8213.83	5305.83	6919.36	10037.9	14615.7	9463.6	15251.1	4978.39	6311.2	4541.73	2152.07	2686.75	6079.62	2841.35	1172.31	4037.77
	C14 H18 O7	Full match	No results	No results	No results		298.106	5.339	15041.6	0	0	0		7	15	14			ddMS2 for preferred ion	10045.8	223.361	8723.07	222.69	1067.55	663.415	15213.9	13367.6	14548.1	778.312	11449.5	2010.3	2039.69	708.559	217.784	275.109	217.424	427.484	214.688	212.016	217.378	250.331
	C34 H65 N3 O8 P2	Full match	No results	No results	No results		705.424	9.448	15038.6	0	0	0		7	20	11			No MS2	226.984	7314.13	1338.23	6052.71	6545.34	6885.62	229.789	1174.62	2754.51	3211.35	1762.36	9567.14	5528.16	7802.88	10267.4	4388.88	3601.38	3574.96	11120.1	310.367	312.917	19021
	C2 H7 O2 P3 S	Full match	No results	No results	No results		187.937	0.368	14992.9	0	0	0		7	4	2			No MS2	10484.4	9540.49	10530.3	9643.09	11361.5	10504.7	9061.14	12974.9	13933.6	14113.8	11687.5	12959.7	13561.2	11783.3	11458.2	9903.15	12685.4	12831	10510.5	14525.2	10642.6	12111.3
D-Glycerate	C3 H6 O4	Full match	No results	Full match	No results		106.027	0.478	14980.5	0	0	3	Superpathway of microbial D-galacturonate and D-glucuronate degradation;Other	7	16	14			No MS2	4033.7	6626.4	6013.63	9735.08	8024.24	8984.81	2692.71	9382.3	10939.1	9975.97	5160.7	14569.8	10046.3	8694.51	8697.08	14121.7	11563.7	9560.81	12600.1	8611.02	12724.8	9242.68
	C28 H40 S	Full match	No results	No results	No results		408.289	6.398	14973.2	0	0	0		7	10	9			No MS2	218.672	214.574	730.588	328.359	515.651	218.601	214.484	5258.22	5110.42	14822.2	312.689	420.031	1782.42	438.288	1247.05	204.882	1956.24	2314.02	1028.34	1718.78	1255.98	199.607
	C15 H25 N2 O2 P S	Full match	No results	No results	No results		328.135	6.399	14951.3	0	0	0		7	10	9			No MS2	6295.36	398.148	2839.6	401.231	398.543	400.088	2537.98	389.502	387.552	384.229	15355.5	381.828	388.796	389.673	386.321	377.468	376.464	374.473	376.203	367.291	365.699	369.231
	C6 H15 N O9 S	Full match	No results	No results	No results		277.045	4.657	14877.2	0	0	0		7	18	14			No MS2	2273.82	14325.2	4994.26	4091.77	7559.34	6874.12	259.486	7420.82	11503.8	3321.51	258.455	4805.5	2565.42	8121.25	9604.39	4510.66	3100.14	771.382	5234.54	2397.39	4753.3	6518.22
	C32 H60 N O12 P	Full match	No results	No results	No results		681.387	8.555	14872.1	0	0	0		7	15	14			ddMS2 for preferred ion	290.809	10266.9	566.864	6807.28	7779.52	7126.22	277.809	744.034	1444.94	1801.4	694.48	15119.9	5842.98	4692.37	12216.3	1838.17	1503.78	2263.66	4979.52	409.97	309.865	13600.2
	C5 H12 N8 O S	Full match	No results	No results	No results		232.086	5.084	14790.3	0	0	0		7	3	2			No MS2	1802.98	13016.5	4764.03	7338.46	11373.6	14742.7	1707.28	1359.42	4191.54	4390.94	2822.8	4163.66	3578.52	3543.93	10448.1	4149.41	2030.26	2633.85	5237.04	2063.38	1368.61	6604.14
	C19 H27 O17 P3	Full match	No results	No results	No results		620.047	0.693	14770.3	0	0	0		7	7	7			No MS2	349.058	344.067	348.763	342.261	341.79	344.924	348.996	6714.36	7116.96	5486.31	342.033	6924.23	7341.74	8129.1	1399.18	9657.39	11967.1	8128.49	7683.81	10110.5	14421.3	2280.43
		No results	No results	No results	No results		109.91	0.424	14664.6	0	0	0		6	9	9			No MS2	245.634	10537.8	7745.35	5853.61	10700	6608.19	4870.12	8408.88	8475.44	9916.92	7748.51	14600.5	13496.6	9774.39	10434.9	9672.55	7799.66	8193.65	9558.22	6756.6	6100.46	11263.6
	C16 H32 O3	Full match	No results	No results	No results		272.236	9.664	14652.7	0	0	0		7	9	6			No MS2	9405.55	12853	6853.29	5932.4	14313.2	12691.7	7043.75	2692.98	5939.7	7460.19	8900.48	14911.3	11604.3	12236.4	11463.2	7440.06	8795.25	5799.06	7134.31	3924.24	2828.49	12858.6
	C10 H16 N10 O2	Full match	No results	No results	No results		308.148	4.208	14640.3	0	0	0		7	21	18			ddMS2 for other ion	2669.3	5319.1	4444.67	2740.27	5987.5	3684.1	3209.33	1172.61	1313.31	1439.24	2998.84	9733.85	14055.2	2262.04	6153.25	1059.39	1292.92	1717.02	1215.09	1004.9	9731.59	1823.44
	C19 H43 N7 O8	Full match	No results	No results	No results		497.313	7.825	14638.6	0	0	0		7	20	19			No MS2	1867.66	5362.53	2787.48	5677.66	3636.43	1779.55	3495.39	1611.4	8559.83	3812.33	3003.16	13194.2	14799.7	5035.33	11554.8	9318.81	7516.18	12414	9068.92	6404.48	7743.17	4921.27
Taurine	C2 H7 N O3 S	Full match	No results	Full match	No results		125.015	4.275	14612.4	0	0	1	Other	7	10	10			No MS2	348.499	1946.85	350.604	917.342	2570.59	1004.17	345.467	354.491	358.224	406.504	351.373	1345.23	14618	772.467	2842.72	925.275	2015.57	830.718	356.257	356.841	353.533	523.853
	C25 H53 N3 O6 P2	Full match	No results	No results	No results		553.34	8.257	14553.9	0	0	0		7	7	7			No MS2	6973.32	1176.39	7910.81	5617.76	7108.91	8064.99	9462.14	8333.94	9767.23	6673.51	14530.1	8551.39	6868.71	7622.39	7794.96	7100.41	6315.96	5974.4	7697.25	4975.23	9424.55	7702.96
	C29 H54 N O3 P3	Full match	No results	No results	No results		557.335	7.826	14454.1	0	0	0		7	20	20			No MS2	1748.24	5242.04	2666.52	5549.03	3514.37	1657.4	3378.25	1490.08	8380.13	3693.85	2887.05	12987.7	14613.2	4898.93	11409.8	9156.73	7376.32	12048.2	8917.02	6268.7	7605.36	4776.54
	C17 H35 N2 O P	Full match	No results	No results	No results		314.246	7.332	14399.5	0	0	0		7	7	7			No MS2	483.47	7292.69	2580.7	9340.63	14218.6	6275.37	489.492	2026.12	5609.93	7767.26	1820.1	14457	11102.7	4908.4	7423.51	2423.17	1827.7	4538.76	5942.04	1047.03	514.595	6175.38
2-Oxopent-4-enoate	C5 H6 O3	Full match	No results	Full match	No results		114.032	0.413	14396.4	0	0	18	Superpathway of aromatic compound degradation via 3-oxoadipate;Superpathway of aromatic compound degradation via 2-oxopent-4-enoate;Other	7	7	6			No MS2	8411.94	13293.7	4913.3	12543.4	10867.1	12891	5868.96	10873.1	9790.49	7364.21	5355.27	14291.2	4174.21	6557.01	9424.59	3919.38	6395.64	6628.12	7176.35	6705.09	8034.99	9896.26
	C4 H3 Cl N2 O7	Full match	No results	No results	No results		225.963	0.434	14359.6	0	0	0		7	6	4			ddMS2 for other ion	1775.16	1102.9	1081.87	1186.68	1948.75	1278.65	1238.93	6446.06	6621.1	5649.21	1635.88	7865.86	7617.1	6855.2	2768.56	10134.8	9890.39	7665.12	6942.94	9198.28	15172.2	4159.83
	C3 H6 N10 O4	Full match	No results	No results	No results		246.057	4.68	14341.6	0	0	0		7	14	14			No MS2	14769.7	1464.38	7353.36	1477.61	828.048	826.107	7717.01	455.334	455.499	460.087	2829.63	455.339	456.945	448.038	449.264	444.699	452.772	445.815	448.342	436.235	427.948	437.192
	C8 H14 O3	Full match	No results	No results	No results		158.095	5.128	14336.7	0	0	0		7	9	8			No MS2	3124.03	12335.9	1769.17	9750.06	14125.2	7263.27	2905.85	1074.29	3892.84	4289.25	1085.3	14197.9	12707.4	2980.44	4814.35	2894.49	2619.08	2058.06	5207.3	1017.42	1024.79	5754.43
	C19 H22 N4 O5	Full match	No results	No results	No results		386.159	5.42	14330.8	0	0	0		7	8	7			No MS2	8833.19	220.816	14086.6	222.906	220.499	289.8	12889.4	216.915	225.942	221.047	10072.3	300.29	360.586	221.45	244.096	224.317	223.235	226.125	227.815	225.561	222.238	285.355
	C11 H24 N3 O P	Full match	No results	No results	No results		245.164	6.293	14330.6	0	0	0		7	3	3			No MS2	11790	2074.31	10817	1132.31	1437.39	987.913	9678.92	2396.58	2678.19	8077.41	14259.3	5202.08	3774.32	3396.19	2412.67	4058.6	9756.3	6775.13	4516.33	4991.2	3721.98	5463.42
	C9 H18 N3 O P	Full match	No results	No results	No results		215.117	4.541	14307.4	0	0	0		7	7	6			No MS2	711.354	953.377	703.828	921.659	912.373	729.004	732.718	10857.8	14351.1	4016.09	694.577	3543.38	3587.59	9909.56	3292.04	3779.38	5267.81	3143.24	3727.99	14302	3210.48	2621
	C4 H13 N7 P2	Full match	No results	No results	No results		221.07	4.263	14290.9	0	0	0		7	14	11			No MS2	466.18	4037.68	469.433	462.677	2157.48	328.844	459.609	452.16	1132.64	1573.94	459.542	3873.76	13897	1660.55	3328.77	1331.62	1386.24	1511.71	3276.34	408.363	402.953	4556.84
	C9 H14 O2	Full match	No results	No results	No results		154.1	5.226	14278.5	0	0	0		7	20	14			No MS2	2415.27	9835.86	3212.64	7312.61	8716.85	8817.53	2027.91	4617.16	6095.02	6210.87	4082.65	14852.1	10465.6	5306.76	11188.9	8907.04	7633.7	7857.03	10244.9	6494.05	4157.03	13134
	C22 H20 N8 O3	Full match	No results	No results	No results		444.165	6.514	14269.2	0	0	0		7	5	3			No MS2	10811.9	4483.51	7021.44	4696.22	3784.39	4955.19	13924.1	11178.8	12306.4	12387.3	10080.1	7920.98	3036.68	9230.19	2586.28	7968.37	8618.12	8962.2	7958.66	12286.9	11083.7	4768.58
	C9 H17 N O4	Full match	No results	No results	No results		203.117	4.908	14259.8	0	0	0		7	20	20			No MS2	4964.03	6852.09	14196.3	9184.25	5303.6	7299.48	6883.33	9407.42	5710.1	7211.1	8103.12	6284.49	11199.4	7067.09	11969.5	5556.24	9448.27	8766.98	6998.19	8442.14	7901.53	6340.31
	C34 H65 N O13	Full match	No results	No results	No results		695.439	8.905	14243.1	0	0	0		7	9	9			No MS2	595.263	9495.15	485.972	2738.85	5442.51	5588.49	480.113	648.179	826.077	750.607	492.63	14359.3	10032.7	2786.03	3719.19	1087.87	861.083	949.66	1597.27	510.336	506.319	3768.2
	C2 H Cl2 N2 O5 P3 S5	Full match	No results	No results	No results		455.711	0.404	14208.2	0	0	0		7	9	9			ddMS2 for preferred ion	14247.6	12994.3	12914.5	9514.68	10304.7	11211.5	12922.6	9570.28	10029.3	9718.86	13351.2	5028.42	10661	12010.6	12553	7699.21	7869.22	9502.44	8564.93	7376.98	8149.96	10440.3
	C11 H29 N7 O4 P2 S	Full match	No results	No results	No results		417.151	0.447	14183.5	0	0	0		7	15	14			No MS2	674.119	723.018	676.422	824.828	721.287	853.207	663.79	1006.25	795.737	825.828	694.228	14359	4188.12	3141.2	741.77	2211.48	2405.12	3404.74	8595.81	4770.26	3382.35	1550.79
	C10 H12 O5 S2	Full match	No results	No results	No results		276.014	5.347	14177.1	0	0	0		7	14	14			No MS2	9604	14186.6	2480.2	6993.43	11946	3561.03	951.398	10326.4	8071.33	3025.03	591.184	3067.32	1223.63	4819.88	10035.5	9202.5	9522.38	6567.97	2079.84	12133.1	13322.1	9824.71
		No results	No results	No results	No results		581.335	7.635	14059.7	0	0	0		7	7	7			No MS2	604.11	10113.4	1638.49	10795.6	14015.4	8833.85	639.043	1160.33	3269.75	1885.32	716.562	7077.2	9486	3918.83	12266.2	3252.65	4271.04	1604.01	4576.82	3022.14	1925.99	8161.05
	C9 H16 O4	Full match	No results	No results	No results		188.105	5.666	14058.4	0	0	0		7	5	4			No MS2	1811.63	13062.7	437.416	6135.67	14097.7	11498	1567.13	345.519	1033.16	1301.44	1862.29	6660.93	8399.49	4459.82	11680.9	1010.3	608.754	821.521	4598.16	1643.64	299.84	10156.9
	C3 H Cl4 O9 P S5	Full match	No results	No results	No results		511.673	0.399	14014.8	0	0	0		7	16	16			No MS2	12812	11570.6	8774.24	7740.26	9895.95	8747.99	14496.7	8087.4	8063.83	7085.92	10023.4	3487.85	8596.09	8682.32	12380.9	6504.27	6106.89	7442.31	6589.83	8155.85	6541.67	5721.39
a Jasmonic acid	C12 H18 O3	Full match	No results	Full match	No results		210.126	8.128	14003	0	0	1	Other	7	9	9			No MS2	238.472	8272.28	238.794	292.66	246.573	8362.78	237.776	274.927	353.851	261.537	241.484	14102.2	12046.7	6905.86	7936.44	251.199	250.273	254.286	1212.65	252.673	256.244	7999.73
	C6 H Cl2 P3	Full match	No results	No results	No results		235.867	0.358	13956.8	0	0	0		4	13	5			No MS2	13444.7	932.156	10865.6	286.411	206.779	1149.49	865.12	10806.6	1731.95	143.673	1507.42	144.771	171.632	227.372	352.658	689.942	133.6	12465.1	9926.43	1394.92	7944.84	822.926
	C25 H51 N7 O9	Full match	No results	No results	No results		593.371	8.842	13954	0	0	0		7	15	10			No MS2	11256.6	2454.05	10300.1	3389.69	2379.51	3134.18	13084	9718.83	10481.2	6483.65	10420.1	1551.03	1851.87	3821.3	4695.18	5458.95	5893.43	6190.69	6081.19	4921.37	5734.1	9309.93
		No results	No results	No results	No results		446.264	7.097	13924	0	0	0		7	12	7			No MS2	467.003	289.41	4743.77	770.203	1038.61	323.098	283.722	3253.22	3716.36	14186.8	1773.26	994.43	1198.51	372.891	1386.44	1292.54	1113.52	2266.1	2246.76	4835.66	3795.1	357.75
	C9 H22 N3 O P S	Full match	No results	No results	No results		251.12	5.566	13904.8	0	0	0		7	11	10			No MS2	1026.05	966.164	974.692	599.971	552.931	623.259	816.449	535.816	529.813	2263.44	1410.1	13741.5	4065.04	1301.82	1394.92	1253.26	610.075	570.476	1113.22	591.179	669.797	1782.43
	C14 H22 O2	Full match	No results	No results	No results		222.163	7.395	13901.7	0	0	0		7	15	14			No MS2	9858.32	4935.12	13415.9	3752.78	4122.33	1909.76	5929.55	3864.9	7854.91	3348.73	1479.38	10435	10105	2845.98	2309.74	2451.81	9238.87	4877.84	4053.35	3570	7472.95	13749.2
	C11 H14 N4 O	Full match	No results	No results	No results		218.116	4.543	13859	0	0	0		7	11	11			No MS2	2247.4	4049.66	1095.13	1550.34	2132.61	2242.21	1634.46	5308.63	5493.54	13809.7	1490.99	11673.8	7713.75	10044.5	2029.39	7788.5	10410.9	7472.45	7770.72	8114.29	4082.98	4948.96
4-Hydroxy-2-oxopentanoate	C5 H8 O4	Full match	No results	Full match	No results		132.043	0.415	13841.9	0	0	23	Superpathway of aromatic compound degradation via 3-oxoadipate;Superpathway of aromatic compound degradation via 2-oxopent-4-enoate;Superpathway of branched chain amino acid biosynthesis;Superpathway of L-lysine degradation;Other	7	7	6			No MS2	8261.85	12765.6	4773.48	11872.7	10308.5	12013.9	5731.82	10460.1	9256.28	7285.94	5146.61	13732.4	4094.79	6341.33	8965.07	4445.88	6220.51	6431.36	6926.77	6453.32	7747.32	9399.42
Icosapentaenoate	C20 H30 O2	Full match	No results	Full match	No results		302.225	9.927	13802.5	0	0	5	Superpathway of gibberellin biosynthesis;Kauralexin biosynthesis;Other	7	14	7			No MS2	12575.9	823.624	8613.33	1371.01	520.669	536.949	12291.9	8636.31	6222.43	11585.9	11457.3	391.722	242.871	2406.74	392.781	1766.88	3792.81	7216.37	2569.61	4825.48	3556.03	1995.03
	C22 H47 N3 O6 S	Full match	No results	No results	No results		481.318	9.022	13798.7	0	0	0		7	12	8			No MS2	11315.1	4237.7	5473.2	2721.59	3165.89	5116.83	13050.8	3885.64	4061.5	3658.54	3334.09	2479.95	1840.26	3838.18	2463.47	4497.84	7254.49	3010.97	7310.2	12422.2	11485.9	4416.2
	C22 H40 O8	Full match	No results	No results	No results		432.274	7.561	13798.2	0	0	0		7	15	15			No MS2	274.537	8125.13	1256.03	2761.5	6102.19	5693.46	272.709	2318.21	4494.2	4500.22	1110.86	6466.53	13885.4	6258.78	7020.03	2223.29	3138.65	2226.63	3482.52	289.322	282.406	2844.33
	C22 H36 O4	Full match	No results	No results	No results		364.262	7.45	13791.8	0	0	0		7	5	4			No MS2	723.018	2398.95	222.071	1504.79	1396.77	710.019	226.119	12347.8	13196	13885.4	402.693	2547.49	3020.62	3588.34	3080.95	4757.76	4414.66	3942.77	3305.67	5651.48	4998.26	3846.02
Palustradiene-diol	C20 H32 O2	Full match	No results	Full match	No results		304.241	10.353	13719.1	0	0	2	Kauralexin biosynthesis;Other	7	19	11			No MS2	12170.2	1995.87	7054.56	3447.47	1973.05	1506.59	9094.36	6351.48	4966.51	8936.92	10503.3	646.025	382.051	3698.01	2459.94	5472.1	8760	13350.5	8601.57	12704.2	10907.4	7644.13
	C12 H25 N O4 S	Full match	No results	No results	No results		279.148	6.928	13700.1	0	0	0		7	6	3			No MS2	214.854	215.462	213.94	219.802	218.581	226.155	210.465	510.382	692.792	650.674	210.334	487.277	403.687	509.85	13723.3	9038.72	12006.1	14376.2	8764.95	9350.23	9077.55	9305.84
	C14 H16 N4	Full match	No results	No results	No results		240.137	7.718	13693.9	0	0	0		7	18	8			No MS2	4292.13	4096.31	4451.59	4333.92	5154.39	5418.18	4389.63	3485	5290.16	13494.2	622.622	7175.36	14493.3	6406.12	3988.07	3962.34	6436.94	5950.98	4646.69	4461.93	8308.15	7968.28
	C24 H34 N4 O	Full match	No results	No results	No results		394.273	6.088	13662.6	0	0	0		7	12	7			No MS2	595.332	632.811	611.458	801.815	1128.38	641.39	606.268	4402.67	5442.86	13896.5	634.28	685.562	1668.28	1605.16	1367.62	3162.55	4585.05	3398.05	2757.11	4688.65	3817.37	884.566
	C21 H28 N4 O	Full match	No results	No results	No results		352.226	7.778	13650.5	0	0	0		7	11	6			No MS2	737.402	7658.23	1134.32	7402.63	10968.1	13446.9	685.801	2071.28	3139.57	1909.68	4161.47	1068.03	2568.43	3323.82	9683.38	1503.93	1117.74	2201.08	6147.02	566.735	357.917	8672.36
	C20 H30 O10	Full match	No results	No results	No results		430.185	6.479	13624.4	0	0	0		7	8	8			ddMS2 for preferred ion	8087.6	2830.74	5881	2817.35	2767.11	1489.69	9353.08	12641.3	12182.6	13687.7	6125.61	6115.08	2162.12	7165.84	2705.04	11427.3	11786.7	7854.33	7139.61	10844.9	10818.4	6172.08
Palmitate	C16 H32 O2	Full match	No results	Full match	No results		256.241	8.273	13599.7	0	0	2	Other	7	16	13			No MS2	1245.37	14096.6	10236.5	8625.82	7535.55	7711.84	1599.56	7949.94	7334.37	8227.22	1926.83	9619.73	7798.32	6724.02	8534.01	9072.45	8865	8318.58	10250	9087.49	6958.8	8584.16
	C10 H20 O6	Full match	No results	No results	No results		236.127	4.539	13585.3	0	0	0		7	14	14			No MS2	1171.91	2482.75	596.992	789.841	1869.56	1297.57	867.245	5172.11	5084.54	13550	765.836	11299.9	8027.41	9964.7	2346.24	7467.68	9744.55	6953.31	7709.63	7654.1	4022.6	4533.06
	C34 H66 N O13 P	Full match	No results	No results	No results		727.429	8.782	13548.8	0	0	0		7	7	5			ddMS2 for preferred ion	421.592	6531.76	1550.86	9176.49	6668.93	4687.47	426.488	2969.58	4126.79	8202.17	5180.31	12892.3	12262.7	3764.14	11794.8	7532.75	7810.85	13026.5	14146.7	456.412	462.838	9070.59
	C30 H46 O6	Full match	No results	No results	No results		502.331	7.285	13536.1	0	0	0		7	11	9			No MS2	1623.68	218.584	13010.2	370.874	215.548	218.284	612.223	215.715	222.194	293.414	6045.36	222.587	225.85	230.622	232.098	230.932	225.508	232.406	231.628	232.831	242.083	242.637
	C19 H37 N2 O P	Full match	No results	No results	No results		340.262	8.55	13503.4	0	0	0		7	14	14			No MS2	401.711	3495.72	1143.7	2654.08	3294.24	2903.84	407.675	1875.03	2586.2	2152.49	1157.48	3492.34	13620.6	3086.13	5001	2723	1786.74	3336.35	4540.63	421.286	423.242	3195.8
	C17 H43 N10 O4 P	Full match	No results	No results	No results		482.323	8.26	13490.4	0	0	0		7	12	9			No MS2	8264.43	12992.7	8740.37	10877.9	12318.1	13264.1	7191.13	8221.05	8017.85	914.984	8740.16	8013.03	8966.24	9345.51	12201.1	5766.72	9373.98	9608.67	10852.7	9230.88	6458.48	12466.5
L-Citrulline	C6 H13 N3 O3	Full match	No results	Full match	No results		175.096	0.479	13470.1	0	0	5	Other	7	18	18			No MS2	2593.09	2069.14	2333.65	2577.66	2400.61	2141.18	2216.08	11255.4	10939	5771.28	3579.04	4579.84	6935.35	6506.84	3994.7	13161.5	10845.3	6373.22	8855.53	10340	12408.1	3600.81
	C20 H17 N3 O6	Full match	No results	No results	No results		395.114	4.972	13449.5	0	0	0		7	4	3			No MS2	1120.39	8213.42	1347.3	1952.46	2635.68	5948.97	334.874	7822.94	8348.56	4783.6	646.19	1799.96	1762.68	10599.8	2251.89	2014.26	4080.35	610.357	3516.53	3552.66	8445.34	13872.8
	C10 H10 N4	Full match	No results	No results	No results		186.09	5.2	13447.9	0	0	0		7	4	4			No MS2	4201.26	3361.13	5165.03	2570.82	4485.95	1690.64	3975.21	6586.16	7054.64	4351.55	10375.1	10740.2	8435.03	2704.51	3620.76	9243.7	8451.13	6789.87	8400.59	13263.5	4618.08	5217.54
	C18 H31 N O9	Full match	No results	No results	No results		405.201	4.713	13439.4	0	0	0		7	12	9			No MS2	7180.45	301.013	7541.05	320.145	455.362	223.583	6418.9	4533.04	5012.13	3992.39	12877.3	4906.17	2941.7	2568.22	1148.52	3084.77	3713.92	4040.18	4407.92	3927.16	6859.89	1863.77
	C28 H47 N2 O2 P	Full match	No results	No results	No results		474.336	6.977	13429.4	0	0	0		7	8	6			No MS2	5055.57	539.721	4563.72	13186.1	4465.15	5035.07	5625.5	342.127	320.123	789.243	12884.4	248.501	245.757	243.816	464.872	248.621	246.506	249.678	248.017	257.204	256.426	254.962
	C14 H29 N2 O P	Full match	No results	No results	No results		272.2	7.798	13428.1	0	0	0		7	12	8			No MS2	4260.44	2228.33	7276.54	1873.56	2240.89	1291.71	3657.51	4506.4	4840.74	13647.9	8449.08	7074.67	6289.03	3365.44	3369.28	3893.37	4805.23	4229.26	6307.24	5195.56	3739.56	4336.5
		No results	No results	No results	No results		447.679	0.424	13423.5	0	0	0		7	9	8			ddMS2 for preferred ion	11712.3	11265	13592.7	8547.42	8764.55	11074.8	9652.37	10031.7	7255.77	5048.47	12503.3	6208.89	10309.3	9054.66	9557.12	7206.45	6839.25	6345.09	6194.56	7429.52	5615.49	8872.7
	C9 H16 N4 O11 P2 S	Full match	No results	No results	No results		450.001	0.694	13418.3	0	0	0		7	16	15			No MS2	1554.33	1745.77	1127.43	1809.65	3235.43	2090.14	1252.5	10165.9	9801.9	7847.25	983.843	3980.31	6654.12	13819.4	5764.96	12240	10563.4	11606.8	12035	13366.3	9936.54	7458.05
	C16 H19 N5 O S	Full match	No results	No results	No results		329.131	6.456	13400	0	0	0		7	29	18			No MS2	7697.72	767.24	9415.16	759.53	744.775	544.266	10314.9	8654.01	7825.73	2641.32	15059.4	6415.8	2082.42	1873.96	329.653	1285.94	1308.44	1579.23	1361.55	1413.87	2482.78	944.87
	C11 H21 N O S2	Full match	No results	No match	No results		247.107	3.943	13328	0	0	1	Other	7	7	5			No MS2	279.511	1664.06	572.616	1808.55	1679.33	1249.81	284.899	8280.96	8264.98	8496.48	286.862	13465.6	13540.4	6398.17	5824.03	11473.7	9485.77	5877.08	8130.77	11419.7	13303.7	4330.22
	C6 H17 N3 O16 P2	Full match	No results	No results	No results		449.007	3.733	13321.7	0	0	0		7	24	22			No MS2	2926.26	1206.11	1208.55	1221.84	1233.47	1238.91	1999	9962.98	8468.04	6685.26	5227.95	1283.38	1295	2747.07	2670.48	5658.76	4900.26	3540.92	3437.22	14732.9	9839.53	3384.19
	C38 H61 N3 O10	Full match	No results	No match	No results		719.439	9.18	13318.5	0	0	3	Other	7	12	11			No MS2	241.829	4982.63	241.09	2594.65	5055.82	2226.93	241.146	239.972	395.764	372.137	238.687	13205.7	7501.18	1141.29	1520.18	232.081	253.792	383.882	656.844	256.434	234.487	1601.94
	C17 H34 O4 S	Full match	No results	No match	No results		334.215	8.133	13312.7	0	0	1	Kauralexin biosynthesis	7	11	11			No MS2	209.204	3840.3	276.264	3218.9	2294.61	4426.03	207.693	296.808	3526.96	1121.02	221.751	13319.3	717.89	4138.25	1411.9	6684.06	421.965	567.318	7546.42	211.221	213.726	5989.86
	C12 H23 N2 O P	Full match	No results	No results	No results		242.153	7.016	13273.7	0	0	0		7	9	4			No MS2	711.523	701.205	1094.38	918.911	922.072	1266.03	1035.73	5260.22	5675.86	9617.14	1572.36	6233.56	3922.14	4156.94	3872.73	12964.5	10804.1	8976.55	9227.39	14611.8	12277.7	5797.66
	C8 H12 O4	Full match	No results	No results	No results		172.074	4.537	13219.6	0	0	0		7	23	21			No MS2	1140.63	1437.96	1152.37	652.584	898.201	347.615	1230.56	5115.59	5202.35	4011.53	1450.68	7672.99	5350.76	5352.58	5398.39	10912.4	13402.9	7277.34	5556.54	14419.9	8785.91	4024.86
	C16 H28 O3	Full match	No results	No results	No results		268.205	8.369	13199.9	0	0	0		6	19	13			No MS2	300.768	651.08	254.676	454.569	251.006	954.54	653.01	248.99	254.14	617.714	475.906	13199.9	9811.54	2197.11	1802.88	606.675	277.648	652.769	433.377	289.787	295.949	3012.71
	C11 H21 N2 O2 P	Full match	No results	No results	No results		244.132	5.471	13181.5	0	0	0		7	19	18			No MS2	887.593	2863.37	297.101	230.597	1386.4	1741.22	493.436	1752.22	1434.54	13339.7	943.913	11683.7	8983.55	13285.5	1888.48	7290.66	4907.29	6225.95	7754.64	2394.1	437.288	6557.13
	C47 H51 N O2	Full match	No results	No results	No results		661.398	8.929	13052.5	0	0	0		7	13	5			No MS2	791.025	8252.62	7881.43	12529	8592.36	6480.58	693.753	5872.4	4584.64	4795.32	12169.4	6354.5	7647.89	7757.19	8763.99	6224.81	9637.19	11470.4	6765.84	589.813	762.344	9188.69
	C5 H2 N2 O10	Full match	No results	No results	No results		249.969	0.365	13034.1	0	0	0		7	9	4			No MS2	8864.93	12605.6	9317.03	10889.7	9668.14	10227.2	8580.71	5182.23	5285.58	5221.2	7689.4	3868.16	5320.78	6515.55	8744.88	5935.03	4088.63	5889.86	7595.66	4831.34	5346.73	9226.27
	C20 H34 O3	Full match	No results	No results	No results		322.252	9.163	13029.5	0	0	0		7	15	9			No MS2	238.485	312.485	233.358	828.961	311.723	226.673	236.462	5157.44	4754.97	12761.6	251.785	4105.06	346.146	967.773	438.91	7836.92	3291.53	3850.08	3611.11	4293.57	866.568	3773.46
	C13 H23 O8 P S	Full match	No results	No results	No results		370.085	4.737	13023	0	0	0		7	11	11			No MS2	203.057	210.335	202.355	210.924	209.72	209.897	203.865	211.196	212.456	209.865	203.655	214.043	13129.1	218.535	564.932	211.412	213.511	216.536	220.934	214.972	210.614	213.5
	C22 H55 N9 O13	Full match	No results	No results	No results		653.392	9.065	13013.5	0	0	0		7	20	20			No MS2	2444.49	12985	856.214	6345.89	6094.46	7435.52	2014.99	827.977	1499.03	2046.75	1259.07	4773.85	3570.62	3845.52	6736.15	2502.7	1963.45	2408.24	5257.87	639.841	635.792	5385.83
	C26 H48 O P2 S	Full match	No results	No results	No results		470.289	6.356	13013.3	0	0	0		7	21	21			No MS2	230.556	227.112	401.158	292.922	423.309	225.35	227.1	2912.58	2001.66	12948.4	228.568	191.909	1403.71	219.299	222.388	392.878	1578.48	669.406	217.121	503.314	450.597	216.282
	C24 H34 O S	Full match	No results	No results	No results		370.237	6.429	12980	0	0	0		7	10	5			No MS2	241.349	522.717	584.564	2939.63	2683.81	941.17	541.547	2408.02	2080.86	5381.91	250.11	13281.5	3940.71	859.764	1136.69	8013.21	3686.32	3390.09	5932.41	2746.27	605.396	9803.62
	C12 H23 P S2	Full match	No results	No results	No results		262.096	4.45	12954.9	0	0	0		7	29	22			No MS2	2209.63	5908.68	4043.31	3338.11	6095.43	2900.66	2586.45	4545.56	4510.8	13449.6	1870.8	6772.03	4431.86	8012.71	9656	13126.4	12603.3	6058.27	8236.27	6512.26	6203.7	3601.14
	C11 H16 O3	Full match	No results	No results	No results		196.111	5.323	12954.6	0	0	0		7	15	14			No MS2	2107.95	3459.08	1243.84	2173.56	1506.39	1324.27	967.598	4813.99	3731.22	13065.2	4303.37	10321.7	10644.3	11084.9	1333.59	7004.33	4610.87	6428.45	4127.16	3949.54	1586.82	4781.13
	C11 H18 N3 O3 P S	Full match	No results	No results	No results		303.079	4.039	12937.5	0	0	0		7	16	15			No MS2	309.466	2843.65	319.142	324.726	1744.49	1976.55	315.295	328.521	329.246	407.409	317.185	452.96	13187.7	1075.6	2928.29	345.42	346.154	340.461	169.685	348.221	348.059	1668.34
	C4 H8 O5	Full match	No results	No match	No results		136.038	0.4	12934.8	0	0	5	Other	7	19	15			No MS2	5726.05	3591.31	5888.59	5106.34	5460.77	8405.81	3550.8	5587.17	6785.72	5492.39	4424.41	5477.84	5939.35	5008.72	5692.42	7159.67	11062.1	6672.02	11660.3	7907.45	10939.3	4561.05
	C34 H62 N O11 P	Full match	No results	No results	No results		691.408	9.269	12934.7	0	0	0		7	13	12			No MS2	358.502	8006.93	2724.18	8831.92	7832.97	8823.76	277.639	4515.66	5712.59	5938.89	4098.87	12440.2	6978.54	8273.3	8381.96	5592.28	5715.09	6639.39	10926.1	297.853	303.447	13895.8
	C17 H13 N5 O S	Full match	No results	No results	No results		335.084	5.354	12917.4	0	0	0		7	11	3			No MS2	1521.44	2828.96	1020.23	3227.16	3159.44	2002.15	1363.5	12802.5	3865.56	4674.26	619.776	6225.05	328.704	5267.11	4394.03	3411.11	4785.44	2695.94	3281.78	5330.24	4487.2	5406.65
	C10 H17 N O4	Full match	No results	No results	No results		215.117	4.796	12897.2	0	0	0		7	9	5			No MS2	3189.1	1548.11	7823.81	1809.32	2346.39	1816.73	4752.07	3241.42	3561.88	5854.33	12389.1	3707.35	4124.81	5189.67	2748.38	8903.01	11600.4	5636.76	6863.92	9105.81	8840.54	5025.56
	C12 H5 N2 P	Full match	No results	No results	No results		208.02	4.818	12889.5	0	0	0		7	12	5			No MS2	1446.11	725.673	1354.8	839.374	683.867	1932.02	4350.85	1860.17	1271.87	1567.93	931.795	2254.91	1025.02	754.473	760.435	925.49	1538.15	884.089	782.068	14659.9	8356.82	1107.77
2-Oxopent-4-enoate	C5 H6 O3	Full match	No results	Full match	No results		114.032	0.452	12888.2	0	0	18	Superpathway of aromatic compound degradation via 3-oxoadipate;Superpathway of aromatic compound degradation via 2-oxopent-4-enoate;Other	6	11	11			No MS2	1096.37	12888.2	504.335	11953.6	10632.9	12373.3	2162.85	767.375	1285.66	1184.7	5925.64	1988.57	1195.88	1575.61	9968.99	1339.56	7122.7	1223.21	1582.64	1786.2	1158.24	1832.5
	C2 H6 Cl2 N2 O2 S4	Full match	No results	No results	No results		287.87	0.386	12864.2	0	0	0		7	22	21			No MS2	4546.55	8007.2	6685.67	6903.99	6764.33	7163.21	6997	9286.41	7964.79	12245	3418.08	5747.88	5815.2	6635.55	7762.45	5696.32	4950.78	6222.21	6329.7	12300.7	6448.69	7485.42
	C23 H52 N5 O2 P3	Full match	No results	No results	No results		523.329	7.703	12856.4	0	0	0		7	17	11			No MS2	369.497	9557.57	1251.6	10392.3	11859.2	8354.64	374.513	3878	2788.47	1688.12	1375.66	13300.4	6620.03	4299.5	13555.2	2993.51	3834.41	3994.93	8256.45	540.335	598.715	11906.9
	C11 H18 O4	Full match	No results	No results	No results		214.121	6.616	12839.2	0	0	0		7	3	3			No MS2	293.745	12299.4	975.637	5480.96	11722.4	10695.2	258.483	948.496	1843.63	1589.53	799.721	9358.99	9595.42	4152.5	12716.4	1392.13	1265.28	1728.07	4787.48	254.613	2251.8	10324.9
	C11 H18 N2 O4	Full match	No results	No results	No results		242.128	4.481	12835.8	0	0	0		7	12	10			No MS2	484.217	649.358	538.889	486.443	505.983	1130.82	517.535	10230.2	12904.4	1396.43	473.049	3486.05	2222.96	873.153	526.108	2060.03	1550.4	1633.29	1048.35	1677.85	2299.36	1039.78
	C42 H59 N O9	Full match	No results	No results	No results		721.419	8.931	12796	0	0	0		7	12	5			No MS2	670.079	8000.99	7692.11	12087.5	8200.03	6222.76	993.775	5740.85	4313.05	4646.1	12100.3	6002.43	7321.81	7316.25	8456.05	6028.66	9238.3	11207.2	6199.9	490.405	1035.26	8578.88
	C17 H27 N4 O3 P	Full match	No results	No results	No results		366.182	6.729	12791.6	0	0	0		7	10	9			No MS2	9713.51	2210.47	9708.68	3448.12	2887.03	2134.69	12466.7	1538.1	1967.57	2412.61	9978.73	1318.75	1312.67	1348.05	866.261	512.999	483.384	604.737	492.299	503.568	498.115	545.865
	C8 H Cl2 O2 P	Full match	No results	No results	No results		229.911	0.386	12787.3	0	0	0		7	21	20			No MS2	10228.8	7029.51	5606.18	3816.53	7281.63	7964.74	3760.66	11043.4	12851	10166	5089.85	4388.91	3045.18	6357.63	4280.39	3440.73	3555.29	6286.13	7277.39	7552.72	6555.23	6812.42
9,10-Epoxy-10,12Z,15Z-octadecatrienoate	C18 H28 O3	Full match	No results	Full match	No results		292.205	8.121	12780.2	0	0	1	Superpathway of lipoxygenase	7	16	6			No MS2	247.26	8131.82	250.54	542.386	528.501	8899.31	251.097	592.054	686.161	285.05	258.555	13282.5	10851	6985.91	4179.55	646.122	718.355	329.609	2082.45	331.207	340.196	7260.31
	C19 H24 N4 O	Full match	No results	No results	No results		324.195	7.807	12767.4	0	0	0		7	11	7			No MS2	254.846	7873.7	749.511	12461	9071.76	3572.94	258.209	352.526	1707	2247.67	263.572	9417.73	3598	2024.24	1512.18	1187.89	1210.03	1368.09	1855.52	297.734	293.668	2253.05
15-Decalonectrin	C17 H24 O5	Full match	No results	Full match	No results		308.163	7.57	12767.3	0	0	1	Other	7	11	9			No MS2	2937.41	351.297	1300.85	1811.94	259.132	270.01	3343.14	2383.24	2241.8	3263.18	1700.54	876.111	239.619	1576.66	1972.34	8786.76	6835.39	5912.17	6324.55	13640.3	9249.9	4123.25
	C7 H14 O6 S3	Full match	No results	No results	No results		289.993	5.65	12755.4	0	0	0		7	27	22			No MS2	3832.18	601.995	1047.21	759.655	621.816	638.146	1524.57	4272.64	3030.95	2959.07	895.975	3482.47	689.434	3704.23	740.52	3004.62	7205.83	3870.75	3132.76	8983.81	15988.9	2775.97
	C13 H20 O4	Full match	No results	No results	No results		240.137	6.55	12738.9	0	0	0		7	12	11			No MS2	2169.77	5824.34	4250	6319.63	3860.06	5853.99	1372.71	6005.31	8669.04	7215.96	5903.92	11570	6964.59	6665.5	7077.38	5681.69	5768.93	8269.99	9759.29	1938.29	1180.95	13808.9
	C10 H12 O4 P2 S	Full match	No results	No results	No results		289.995	0.675	12720	0	0	0		7	11	11			No MS2	1844.25	2341.61	1811.15	445.031	3287.18	2680.55	1520.37	10111.7	8921.8	7923.23	1614.74	9947.06	9747.71	10558.8	4383.97	10506.4	12957.5	11799.6	8850.53	10380.2	10582.1	5054.59
	C18 H19 N5 O P2	Full match	No results	No results	No results		383.109	3.65	12704.7	0	0	0		7	7	7			No MS2	1532.42	3406.25	2853.96	12746	6668.23	4814.84	2331.3	3719.93	6063.76	4304.1	1589.51	9250.39	6745	3970.67	5321.42	6326.11	8094.93	3693.19	9429.12	4635.22	8053.33	3274.82
	C10 H14 O5 P2	Full match	No results	No results	No results		276.031	4.259	12686.2	0	0	0		7	13	11			No MS2	397.027	407.671	404.7	491.96	1127.06	420.865	413.754	11285.5	7432.56	9139.23	405.906	6428.84	12938.9	8477.93	471.506	4282	7894.76	4620.66	4582.66	7766.36	10204	484.009
	C16 H24 N4	Full match	No results	No results	No results		272.2	6.79	12681.1	0	0	0		7	13	13			No MS2	7537.56	644.782	10689.9	2246.89	2198.31	375.239	11183.5	3518.33	3252.68	1817.73	12718.3	1912.48	1270.44	1308.41	505.721	705.612	569.635	1602.3	470.421	531.18	642.267	449.796
	C21 H43 N7 O8	Full match	No results	No results	No results		521.313	7.634	12677.6	0	0	0		7	13	10			No MS2	428.606	10042.5	917.22	8005.79	9155.27	6190.16	450.104	1301.82	2293.94	1058.36	489.912	4899	8327.81	2519.25	13246.1	1974.42	2188.06	1499.14	3550.75	3404.3	2232.79	6073.42
	C H4 Cl O2 P S2	Full match	No results	No results	No results		177.909	0.379	12674.8	0	0	0		7	7	7			No MS2	4745.21	3993.85	473.903	3831.91	4662.03	4841.56	4548.81	5640.58	6014.46	5607.06	5472.57	6108.69	6249.76	4589.12	4952.78	4273.89	12637.7	6282.07	4683.73	6141.08	4972.18	4623.42
	C8 H12 O3	Full match	No results	No results	No results		156.079	4.703	12668.5	0	0	0		7	5	4			No MS2	1364.62	1749.26	552.192	1040.81	904.458	701.471	592.645	2214	2490.19	11988.2	2662.61	9393.08	7536.89	12414	2879.03	10965.1	12409	10267.5	9036.69	10813.4	6170.84	6330.52
	C7 H7 N O	Full match	No results	No results	No results		121.053	5.04	12650.9	0	0	0		7	3	3			No MS2	926.441	6170.41	1744.47	1583.71	3874.77	3843.77	746.339	3749.8	5598.3	2707.44	1634.98	4345.39	12634.7	3023.71	5669.47	1886.1	1666.11	3043.92	3514.59	1821.42	1386.24	3098.46
	C31 H56 N O3 P3	Full match	No results	No results	No results		583.35	7.703	12619.7	0	0	0		7	12	12			No MS2	263.789	9600.87	2299.37	10469.3	11826.7	8251.53	266.432	3760.37	2621.56	2699.46	2299.17	12769.5	6222.4	3987.93	12476	2666.96	3429.2	3543.86	7422.01	591.587	758.349	10331.8
		No results	No results	No results	No results		331.762	0.44	12601	0	0	0		7	9	8			ddMS2 for preferred ion	13134.1	9795.24	10008.6	6727.68	10100.6	7853.88	8504.5	6865.18	5947.86	4484.04	7783.54	3428.33	8251.89	7204.66	7291.19	6887.79	4231.53	5632.71	5074.15	5208.68	5292.6	9153.55
	C11 H18 O2	Full match	No results	No results	No results		182.131	6.209	12587	0	0	0		7	21	21			No MS2	845.592	1433.59	511.327	1302.4	524.312	532.989	530.346	2341.86	3513.51	10369.5	1000.49	12647.5	6847.01	7869.73	1048.83	2607.61	3829.6	3358.05	4242.6	2687.81	713.423	3978.76
	C18 H39 N4 O3 P	Full match	No results	No results	No results		390.278	7.861	12561.1	0	0	0		7	11	9			No MS2	883.607	744.385	1341.3	1027.97	1482.11	528.262	1131.36	1904.87	1936.47	12680	3844.74	550.108	641.793	999.728	2716.49	1074.3	1571.55	2366.24	1348.56	3886.48	2839.89	2133.07
	C4 H8 Cl N O4 P2 S4	Full match	No results	No results	No results		358.847	0.463	12555.3	0	0	0		7	14	12			ddMS2 for preferred ion	2441.57	3910.95	2583.66	7116.28	4421.61	3570.14	2387.87	5522.76	5538.61	12399.4	1830.58	8921.07	6509.15	7589.84	4453.53	10255.7	8212.47	10021.8	8024.9	7287.06	5519.24	5373.81
	C20 H32 O9	Full match	No results	No results	No results		416.206	6.088	12550.5	0	0	0		7	6	6			No MS2	2802.52	3270.12	4663.86	2119.88	3160.2	1180.17	2571.99	9261.25	12572.5	10476.7	5185.44	7533.2	9094.97	11826.3	1964.44	4253.17	3282.44	4716.02	3303.79	2932.99	1810.44	3668.65
	C11 H11 N O4	Full match	No results	No results	No results		221.07	4.556	12549.5	0	0	0		7	25	16			No MS2	582.873	5060.49	1301	1358.16	4114.99	334.387	507.941	718.223	2464.93	2421.66	556.415	8313.48	11826.7	2883.88	4434.16	2615.44	1977.66	2299.06	3798.68	934.607	793.379	2582.87
	C2 H3 O8 P S	Full match	No results	No results	No results		217.927	0.513	12543.1	0	0	0		7	6	6			No MS2	2819.71	2556.05	4150.32	5276.49	6976.79	4625.12	4193.1	6767.31	5652.89	7554.2	5151.33	12611.9	6887.46	5746.71	2561.69	10002.2	11746	8606.08	9108.73	3717.37	8154.66	4079.64
	C6 H9 N4 O2 P	Full match	No results	No results	No results		200.046	0.464	12530.3	0	0	0		5	19	18			No MS2	2038.39	2218.96	1790	7168.86	12802.8	10995.8	1997.08	2800.68	2721.7	3047.85	5100.95	1431.56	2287.23	1004.59	10995.6	3241.59	11980.8	11505.5	5890.18	5374.36	4652.28	1920.59
	C12 H23 N2 O3 P	Full match	No results	No results	No results		274.143	5.739	12479.1	0	0	0		7	24	22			No MS2	354.225	12111.1	1071.8	6716.05	10793.4	6004.74	354.331	1642.13	1969.41	3908.16	474.338	5566.02	7697.52	2993.92	2539.44	1351.32	1089.31	2463.2	3454.1	417.595	403.619	5262.05
	C14 H25 N O4	Full match	No results	No results	No results		271.179	6.868	12460.1	0	0	0		7	2	1			No MS2	11189.9	2920.54	7029.53	1838.8	2030.84	1854.73	8789.21	1582.41	1891.06	8592.59	11108.2	5707.72	4625.89	4848.4	3140.82	4605.89	12553.5	8070.94	6248.6	5027.26	3432.13	8216.02
L-Isoleucine	C6 H13 N O2	Full match	No results	Full match	No results		131.095	4.761	12371.1	0	0	6	Superpathway of branched chain amino acid biosynthesis;Superpathway of L-threonine metabolism;Other	7	5	3			No MS2	3922	4479.49	12179.4	5382.76	4166.07	4344.24	8296.33	5018.16	5731.22	6828.57	6789.57	6811.96	7722.79	9695.4	8998.76	10330.3	7438.52	11988	10606.6	10044.9	7101.27	9976.95
5-Acetamidovalerate	C7 H13 N O3	Full match	No results	Full match	No results		159.09	4.471	12363.3	0	0	1	Superpathway of L-lysine degradation	7	8	4			No MS2	1532.84	11519.2	3322.38	5157.8	7524.29	7789.59	1658.59	2543.49	3853.31	4472.01	1301.1	9523.2	7537.8	8977.64	9551.36	3595.19	3054.03	4178.63	8771.09	3217.63	2895.41	13511.7
	C10 H11 N O3	Full match	No results	No results	No results		193.075	4.876	12348.2	0	0	0		7	4	4			No MS2	694.098	8183.29	2205.33	4542.26	6679.41	6623.19	604.805	650.698	2365.61	2678.24	757.37	8801.51	12359.4	5008.79	9136.42	3295.75	1636.08	2051.55	7313.41	903.363	507.262	6150.04
	C20 H27 N3 O9	Full match	No results	No results	No results		453.178	4.384	12336.9	0	0	0		7	4	4			No MS2	275.99	6087.39	2455.89	5150.85	4651.47	4221.78	277.033	1226.27	4465.2	2035.7	1142.08	4227.56	2155.26	5246.1	4545.08	2870.64	1061.11	2006.28	7881.02	276.431	281.517	12357.8
	C14 H28 N5 O4 P S	Full match	No results	No results	No results		393.157	4.384	12336.9	0	0	0		7	6	5			No MS2	307.526	6027.69	2417.58	5110.37	4624.01	7820.8	309.895	2447.68	4474.07	2043.8	2260.05	4252.85	2172.48	9100.18	4609.02	2916.9	2320.48	2046.86	8056.69	321.804	328.395	12736.6
Sulfite	H2 O3 S	No results	No results	Full match	No results		81.9729	4.633	12308.3	0	0	14	Other	7	6	6			No MS2	3400.03	4754.53	2730.74	1683.96	2717.28	1810.07	2831.62	6583.12	7084.01	3673.62	6153.62	8962.63	8229.95	4839.11	4081.01	6371.64	10621.2	7595.03	3793.14	6851.79	12292.2	4116.13
	C13 H27 N2 P	Full match	No results	No results	No results		242.189	7.253	12299.8	0	0	0		7	13	11			No MS2	2521.74	5939.63	1236.9	1047.72	873.866	505.659	1405.67	1173.49	1205.41	6705.63	4330.25	9188.83	12546.2	3586.99	1797.49	2119.53	4763.01	4149.07	4747.1	2696.43	1071.94	5517.63
	C11 H12 N4	Full match	No results	No results	No results		200.105	5.526	12299.5	0	0	0		7	3	3			No MS2	5115.67	3195.78	5830.68	2703.49	2613.71	2194.2	4893.66	8504.43	10267.1	8914.25	6536.09	8885.51	9657.39	7064.67	3781.41	7393.58	7278.35	9499.47	6602	12223.9	6047.11	3792
	C17 H28 N6 O4	Invalid mass	No results	No results	No results		380.221	6.742	12251.1	0	0	0		7	9	5			No MS2	800.864	6813.16	2200.93	4459.73	4306.28	6852.53	828.475	7439.14	4998.16	1557.58	6039.71	4038.7	8924.31	6573.95	9384.74	2125.28	6023.48	8811.75	8388.41	1292.89	1308.93	13526.2
	C12 H17 N O3	Full match	No results	No results	No results		223.122	3.947	12250.1	0	0	0		7	17	12			No MS2	2023.39	5607.1	1594.19	3695.5	4159.38	1292.7	1403.85	5484.8	6576.65	9482.5	1686.92	12351	3067.76	12856.2	2327.02	5146.95	8642.44	7616.41	9680.2	5971.01	8733.31	13497
	C19 H35 N2 O2 P	Full match	No results	No results	No results		354.242	6.935	12221.5	0	0	0		7	15	14			No MS2	475.986	1990.18	875.927	1093.86	482.773	975.124	493.812	2054.68	1714.59	2580.06	487.308	12431.1	9825.49	734.442	3156.82	9582.41	2825.43	3081.88	4420.78	1868.86	627.885	5980.46
	C16 H40 N10 O8	Full match	No results	No results	No results		500.302	5.878	12221.1	0	0	0		7	7	6			No MS2	3618.64	643.529	3297.16	940.529	1239.89	1061.43	3092.58	7168.73	4304.82	3673.1	3925.91	2831.63	2775.3	2140.52	4248.89	5082.46	5518.76	9066	5747.88	7549.67	12718.5	3025.18
	C13 H24 N3 P	Full match	No results	No results	No results		253.169	7.234	12211.1	0	0	0		7	12	11			No MS2	7626.89	573.384	9738.28	2835.61	1604.77	990.308	9493.43	7425.52	8823.28	4767.96	12025.6	2786.63	2585.71	1955.23	6801.6	5740.15	6734.51	10203.8	4405.35	8413.27	10626	4084.84
	C18 H26 N2 O5 P2	Full match	No results	No results	No results		412.132	5.84	12207.7	0	0	0		7	15	15			No MS2	200.293	210.616	204.503	206.623	208.781	206.854	197.544	202.157	205.925	204.022	201.35	207.737	12229.4	203.259	454.893	204.241	206.284	206.748	209.198	205.571	204.254	209.102
	C17 H35 N2 P	Full match	No results	No results	No results		298.255	7.731	12199.9	0	0	0		7	15	15			No MS2	249.171	8279.19	928.935	3986.67	4437.18	12144.2	249.96	1225.22	628.245	259.613	980.073	651.613	3161.04	907.224	7278.3	266.302	462.112	382.262	2110.14	264.208	262.474	9878.84
	C21 H44 O4 S	Full match	No results	No results	No results		392.294	7.975	12195.9	0	0	0		7	9	3			No MS2	448.346	622.101	3776.76	1237.82	2494.31	604.806	431.275	11352.5	11841.2	12373.1	2261.8	1275.18	1199.27	627.386	3783.2	3499.03	2361.29	2189.81	3248.79	3508.93	4382.76	2444.96
	C19 H31 N2 O2 P	Full match	No results	No results	No results		350.21	7.157	12186.3	0	0	0		7	14	13			No MS2	737.291	6525.73	1865.32	4529.65	4431.83	7795.88	521.844	4490.44	7122.06	4097.87	2209.56	4574.85	7269.29	5705.97	11869	3042.87	3211.47	2961.82	3956.53	3491.79	3174.87	8733.4
	C26 H50 N O P3 S	Full match	No results	No results	No results		517.282	7.184	12159.4	0	0	0		7	19	19			No MS2	546.98	605.618	926.885	1867.8	671.365	974.073	357.696	3101.7	4508.07	10931.1	246.818	4280.62	253.309	2773.46	1692.33	12300.4	9694.66	7796.09	8484.02	9145.9	3667.7	6445.33
	C12 H18 O4	Full match	No results	No results	No results		226.121	6.354	12130.5	0	0	0		7	10	8			No MS2	984.876	1198.11	1177.96	1829.8	1248.52	1114.32	698.613	2447.09	2473.2	4157.69	2056.91	12281.3	2089.49	2878.28	2243.67	1390.12	1456.8	2825.63	2048.9	2222.61	1743.52	2189.36
	C10 H16 O5	Full match	No results	No results	No results		216.1	4.703	12116.9	0	0	0		7	6	5			No MS2	1239.33	1620.43	420.426	882.207	755.034	558.6	459.319	2080.22	2295.35	11717.1	2544.82	9114.11	7259.34	11878.6	2723.44	10602.7	11755.9	9990.77	8657.55	10250.1	5884.45	5920.2
	C H N6 O4 P S2	Full match	No results	No results	No results		255.925	0.364	12112.4	0	0	0		7	5	5			No MS2	10677.1	9621.66	12218.6	9736.44	11206.3	10492.4	8492.86	10256.3	10891.6	10224.7	11104.7	9397.49	9835.18	9075.25	10427.5	7822.73	9297.78	10772.7	9548.61	10420.3	9019.91	10247.6
	C14 H25 O6 P	Full match	No results	No results	No results		320.14	6.438	12102.9	0	0	0		7	6	6			No MS2	11417.5	4474.91	12167.5	6042.86	4682.1	4790.98	9670.78	4880.97	5840.59	9815.99	12044.7	8705.47	4922	6846.46	3111.35	4821.66	4382.06	4808.98	3302.98	3778.72	3703.97	4837.51
	C5 H4 Cl4 O5 P2	Full match	No results	No results	No results		345.829	0.394	12075.4	0	0	0		7	22	22			No MS2	8840.23	12118.3	6620.68	6642.79	7737.99	8323.35	10917.1	7823.42	8780.14	9083.73	5955.07	5079.89	8466.72	9425.95	6301.92	6807.59	7956.37	8076.38	6578.12	8309.96	7351.37	5646.01
	C13 H22 S2	Full match	No results	No results	No results		242.116	5.326	12070.4	0	0	0		7	14	14			No MS2	1948.09	2987.09	1137.64	1155.18	1350.8	1188.77	801.814	4646.82	3222.55	12144.6	4050.72	9846.85	10367.9	4424.84	1145.81	6684.89	4341.57	6170.78	3878.01	3705.55	1963.06	4501.75
	C18 H32 O3	Full match	No results	No results	No results		296.235	8.494	12013.3	0	0	0		7	7	7			No MS2	3118.92	5727.56	2634.95	4134.18	4847.2	4274.69	2083.72	1158.08	2697.93	3996.57	5170.61	12096.3	8095.65	2995.63	2266.73	1534.19	875.352	1331.52	2478.06	1117.33	318.04	2049.11
	C27 H57 N S5	Full match	No results	No results	No results		555.311	8.17	11995	0	0	0		7	15	8			No MS2	5813.61	8084.65	7127.24	8215.79	6425.36	8745.91	6697.44	9726.74	12126.5	7962.23	4976.21	4054.28	5484.23	9581.25	8675.53	7864.13	6455.73	9003.82	10325.9	5660.96	6869.91	9597.1
	C13 H12 N4 O2	Full match	No results	No results	No results		256.096	4.534	11990.4	0	0	0		7	23	22			No MS2	2863.63	3874.09	1456.83	1575.35	2193.38	1722.26	755.107	1529.69	2423.8	2903.82	3091.63	2581.53	2481.24	2510.11	3455.87	1482.24	2034.03	2066.68	1307.14	11202.6	2986.76	3900.95
	C14 H20 N4	Full match	No results	No results	No results		244.168	7.044	11954.7	0	0	0		7	11	10			No MS2	8184.93	3132.25	6410.58	2226.74	2375.78	1306.65	7128.56	6667.64	3944.02	12009.1	5534.57	11489.1	9043.67	3555.13	2307.1	2549.9	2678.76	3023.39	1646.28	1771.4	1255.01	2869.34
	C11 H23 N2 O6 P	Full match	No results	No results	No results		310.127	3.731	11938	0	0	0		7	22	22			No MS2	391.462	955.932	624.517	2496.49	508.134	300.052	1140.48	302.662	296.607	1681.79	1615.83	7692.73	5559.06	1653.61	2287.23	5414.84	3981.7	4494.34	4101.78	3171.23	11898.4	297.234
	C10 H13 N2 O5 P S	Full match	No results	No results	No results		304.026	4.21	11894.3	0	0	0		7	16	15			No MS2	323.156	337.441	330.349	339.523	341.433	333.82	322.038	11858.3	11299.5	2051.06	334.147	4609.06	1645.31	2009.01	342.878	2131.87	1410.56	3990.16	1289.6	843.471	3924.46	360.869
	C8 H12 O3	Full match	No results	No results	No results		156.079	5.991	11867.8	0	0	0		7	6	6			No MS2	329.209	7112.82	577.003	4742.22	4420.29	4574.87	329.102	571.868	870.656	1103.22	336.736	11874.4	3800.19	1455.01	3794.24	650.984	595.177	702.084	1637.09	335.248	335.248	5636.49
	C9 H9 N O5 S	Full match	No results	No results	No results		243.021	4.451	11816.1	0	0	0		7	8	7			No MS2	1778.56	349.937	811.564	341.458	346.684	346.255	1962.97	9773.68	11774.6	1184.02	3597.77	337.312	2233.41	1679.21	329.849	372.55	326.301	349.173	332.321	388.069	1014.72	320.828
	C16 H19 N O5	Full match	No results	No results	No results		305.127	6.795	11811.8	0	0	0		7	18	12			No MS2	243.733	235.38	243.337	231.705	230.526	228.071	235.206	224.372	219.371	217.178	232.638	254.418	11322.5	255.352	251.602	202.451	201.077	195.413	196.802	190.714	190.468	207.813
	C13 H22 O	Full match	No results	No results	No results		194.168	7.137	11801.5	0	0	0		7	20	17			No MS2	5195.8	2057.96	4830.67	1155.47	1330.81	757.134	5653.51	5866.34	6074.18	6311.02	11256.4	8413.08	8008.61	4048.18	1852.39	2634.62	2052.25	3268.08	1945.73	1767.05	1165.64	1965.73
	C33 H49 N3 O11	Full match	No results	No results	No results		663.34	7.938	11772.3	0	0	0		7	13	13			No MS2	354.422	242.811	969.754	271.445	245.573	244.547	623.595	842.029	457.777	1237.09	408.496	253.489	250.094	812.156	253.162	3073.04	12070.3	4084.59	5279.77	3501.5	4721.22	820.454
	C22 H28 O P2	Full match	No results	No results	No results		370.164	6.38	11766.5	0	0	0		7	9	9			No MS2	4193.68	3048.19	3744.76	1754.49	2953.9	1662.6	4075.81	8738.58	9153.29	7356.88	4501.39	4333.16	2300.5	7226.63	2814.41	11711.8	11640.7	7807.56	7070.84	3577.91	10539.3	6064.25
9-Oxo-nonanoate	C9 H16 O3	Full match	No results	Full match	No results		172.111	8.102	11763.5	0	0	1	Superpathway of lipoxygenase	7	17	17			No MS2	241.177	5873.05	466.605	613.571	244.052	5935.43	457.9	526.38	674.431	275.729	613.026	11681.3	7217.53	4149.83	3324.76	554.273	228.902	364.066	1560.45	228.661	512.849	5143.66
	C11 H7 N5 S	Full match	No results	No results	No results		241.042	4.983	11753.2	0	0	0		7	3	3			No MS2	970.641	332.717	314.922	910.068	552.369	755.483	885.163	6950.7	9237.76	4270.99	1163.25	11696.9	1841.9	2658.17	737.978	3235.76	4636.84	2872.95	2757.62	4489.14	5950.94	872.875
	C10 H25 N4 O3 P	Full match	No results	No results	No results		280.167	7.42	11728.5	0	0	0		6	17	13			No MS2	2726.66	669.449	1085.62	249.372	641.568	575.026	861.549	2183.58	1260.39	10778.3	2824.88	3475.82	2071.75	931.217	553.529	517.082	823.42	857.71	596.917	1247.61	1238.44	874.83
	C8 H15 N O4	Full match	No results	No results	No results		189.101	4.533	11707.3	0	0	0		7	9	9			No MS2	8018.88	1410.45	9366.19	1630.92	2147.07	1291.18	7375.44	5006	5881.02	11688.9	7739.61	9772.22	6096.22	4066.63	4012.81	5826.33	7355.35	6885.89	5242.63	9731.53	6921.63	3770.16
	C8 H13 N O3	Full match	No results	No results	No results		171.09	4.539	11707.3	0	0	0		7	7	6			No MS2	8048.48	1413.32	9477.9	1633.58	2149.68	1292.23	7396.55	5008.02	5878.65	11679.5	7758.56	9760.47	6086.46	4282.11	4001.67	5471.86	7303.98	6858.79	5219.99	9674.76	6883.85	3994.47
	C10 H20 N3 O P S	Full match	No results	No results	No results		261.104	5.452	11693.9	0	0	0		7	16	9			No MS2	307.325	4220.79	714.006	4492.25	4671.49	2192.2	298.671	3206.27	4286.54	8882.67	615.486	11285.1	7760.83	4651.59	3162.29	4455.11	5657.88	5613.93	6633.21	684.429	236.221	4036.04
5-Acetamidovalerate	C7 H13 N O3	Full match	No results	Full match	No results		159.09	4.598	11664.8	0	0	1	Superpathway of L-lysine degradation	7	12	5			No MS2	1011.38	11150.6	2906.19	4664.69	6643.65	8651.35	1235.52	892.235	1608.01	2350.86	1088.18	5975.67	6417.19	6341.06	8589.19	1585.28	1163.86	2375.85	7612.17	449.738	653.064	12404.7
	C8 H18 N P S	Full match	No results	No results	No results		191.091	5.732	11647.1	0	0	0		7	5	2			No MS2	264.145	724.935	261.729	277.461	381.796	278.43	266.162	3445.14	3725.95	5541	270.727	1013.5	3252.88	1948.92	288.753	1631.07	1795.93	323.003	8625.28	12231.7	1175.78	549.076
	C22 H30 N4 O P2	Full match	No results	No results	No results		428.188	5.731	11647.1	0	0	0		7	5	2			No MS2	289.343	724.935	286.696	303.928	381.796	304.991	291.552	3445.14	3725.95	5541	296.552	1013.5	3252.88	1948.92	316.298	1631.07	1795.93	353.815	8625.28	12231.7	1175.78	549.076
	C2 H5 Cl2 P S	Full match	No results	No results	No results		161.923	0.401	11645.2	0	0	0		7	8	7			No MS2	11163.8	11690.1	10172.2	9768.46	9603.36	10489.4	10142.3	9222	8505.73	9674.7	10110.8	6106.98	6888.89	7864.56	7459.3	7841.14	7766	8521.4	8500.8	9030.48	7381.56	10488.9
	C21 H22 O9	Full match	No results	No results	No results		418.128	5.31	11619.4	0	0	0		7	6	4			No MS2	5053.29	454.767	3244.91	465.063	982.714	700.504	5004.04	8549.88	11667.5	10764.7	6849.48	7887.9	4814.81	3575.03	476.911	2024.9	3071.46	2481.28	2441.03	1793.64	2447.39	825.075
	C9 H28 N6 P2 S	Full match	No results	No results	No results		314.16	4.943	11611.7	0	0	0		7	7	6			No MS2	227.449	4160.37	630.475	959.948	4321.17	4535.96	226.87	407.075	1455.86	1064.7	229.876	2542.04	4697.89	4809.15	11904.5	2109.7	1174.06	615.712	5139.46	366.965	240.811	2863.64
	C21 H46 N3 O10 P	Full match	No results	No results	No results		531.288	5.24	11604.4	0	0	0		7	22	21			No MS2	274.778	291.852	366.662	671.215	301.585	301.964	286.109	3060.32	3775.5	11793.6	727.802	1851.31	933.617	324	763.26	676.552	2646.85	4067.27	972.524	2982.71	2867.51	991.438
	C14 H24 O3	Full match	No results	No results	No results		240.173	7.15	11593.6	0	0	0		7	20	19			No MS2	4999.57	1281.42	4631.85	947.801	799.125	547.836	5455.47	5659.68	5547.94	5881.6	11049.2	7574.29	6328.71	3833.21	1069.62	2413.14	1833.16	3045.21	1493.68	1538.05	937.066	1450.56
	C22 H45 N3 O8 P2	Full match	No results	No results	No results		541.273	6.282	11590.7	0	0	0		7	17	11			No MS2	289.657	4660.37	2254.7	5774.89	11218.7	3504.29	295.222	612.025	445.001	2765.24	3133.55	603.017	2314.49	480.921	2607.71	532.766	1291.07	793.763	2429.27	364.571	372.882	2364.26
	C25 H45 Cl S2	Full match	No results	No match	No results		444.266	6.741	11587.4	0	0	3	Other	7	21	15			No MS2	226.122	205.633	4568.18	234.594	311.883	212.621	603.809	3863.75	3258.69	11918.2	1225.03	588.873	641.952	303.56	385.836	1517.14	1981.98	950.155	725.892	2727.16	2530.59	271.938
	C37 H56 N9 O3 P	Full match	No results	No results	No results		705.424	8.962	11556.1	0	0	0		7	19	15			No MS2	304.011	10902.1	666.482	4572.79	9219.23	8507.72	305.429	776.28	1411.81	2398.33	1790.94	7958.81	6481.21	4419.16	8521.72	1063.84	1566.76	1566.02	3009.88	389.037	396.557	7572.29
	C2 H7 N8 O P	Full match	No results	No match	No results		190.049	0.84	11533	0	0	9	Superpathway of chorismate metabolism;Superpathway of aromatic compound degradation via 3-oxoadipate;Superpathway of aromatic compound degradation via 2-oxopent-4-enoate;Superpathway of aromatic amino acid biosynthesis;Other	7	19	18			No MS2	2403.3	2584.77	3742.84	533.678	2485.01	2407.44	2971.28	7370.57	11216.9	7568.49	2121.76	5826.24	4796.08	7161.4	3533.5	10181.4	9678.94	4222.83	8385.22	10664.9	11013.8	6098.61
	C35 H79 N9 O16	Full match	No results	No results	No results		881.565	6.467	11464.5	0	0	0		7	7	7			No MS2	264.646	5623.82	365.15	2691.27	4176.85	4628.58	274.266	284.863	670.822	287.891	281.406	2459.13	11613.1	1446.47	2766.06	425.079	287.793	295.854	1337.56	294.785	291.697	1408.92
	C27 H59 Cl N P3 S	Full match	No results	No results	No results		557.327	8.629	11430.7	0	0	0		7	20	10			No MS2	9512.94	6263.76	8605.89	5396.55	5268.51	4588.16	10367.7	8215.4	7909.02	5380.65	8415.94	2587.94	3795.26	5730.77	5864.92	8124.32	8900.62	9711.7	8170.34	10651.3	12052.4	8376.33
	C10 H16 O	Full match	No results	No results	No results		152.121	7.592	11401.8	0	0	0		7	9	7			No MS2	396.139	3780.83	697.276	2684.69	3994.38	2528.94	400.936	506.8	1995.07	2367.76	392.561	2835.58	11591.6	2439.97	2031.2	1337.08	522.689	648.495	1735.65	423.517	429.011	2496.2
	C9 H11 N2 O3 P S	Full match	No results	No results	No results		258.021	4.577	11335.5	0	0	0		7	16	15			No MS2	307.687	478.164	319.198	360.359	343.846	298.235	304.615	1083.19	1095.78	9306.64	315.953	8435.3	8601.76	11024.2	1569.8	5990.69	6011.6	3824.66	6353.45	6729.8	3174.52	3093.54
	C20 H32 O4	Full match	No results	No results	No results		336.231	7.8	11328.7	0	0	0		7	11	11			No MS2	499.001	1890.91	1297.52	4669.31	3046.34	4690.33	240.218	3159.21	5099.78	3790.22	1646.88	11332.4	833.719	2433.71	2146.65	9769.54	1199.97	1822.21	7103.56	1607.71	242.052	8543.08
		No results	No results	No results	No results		145.113	7.727	11328.7	0	0	0		7	11	11			No MS2	2326.35	915.549	2033.52	4669.31	836.766	397.635	1587.71	3148.11	5099.78	399.121	4454.61	11332.4	274.915	2433.71	271.132	9769.54	1199.97	814.626	7103.56	279.669	277.105	8543.08
	C27 H41 N7 O P2	Full match	No results	No results	No results		541.282	7.186	11324.6	0	0	0		7	18	13			No MS2	678.034	218.588	628.35	550.992	228.611	226.138	494.301	2418.27	2693.35	11510.3	870.925	1577.7	240.971	2561.05	253.259	12308.1	8530.7	7635.16	3800.64	9032.27	5578.91	4876.67
	C14 H26 N O P3 S	Full match	No results	No results	No results		349.095	4.702	11295.5	0	0	0		7	4	3			No MS2	1255.35	1280.72	1558.55	1235.11	1994.64	1298.47	788.553	10190.9	11268.6	7989.98	1875.72	3788.96	6148.64	5927.95	2667.65	2809.28	2958.1	6536.15	2862.12	5230.62	3883.78	2693.42
	C5 H4 N4	Full match	No results	No results	No results		120.043	0.65	11258.8	0	0	0		6	21	20			No MS2	313.154	992.548	624.131	528.367	1984.46	1710.2	228.234	486.041	1012.26	3640.47	482.314	3442.09	2504.47	2609.74	2839.59	6796.48	11866.7	11086.5	9311.39	11412.7	12066.3	3253.14
	C19 H32 O4	Full match	No results	No results	No results		324.231	7.785	11231.9	0	0	0		7	27	17			No MS2	1300.11	2227.25	3605.14	2100.8	1565.09	3531.27	10034.1	2270.23	1720.52	1888.16	1195.35	10137.7	3030.36	2092.58	1364.02	1368.81	3266.13	1422.81	2045.47	1618.31	2265.79	2411.6
	C9 H11 N S	Full match	No results	No results	No results		165.062	3.914	11226.5	0	0	0		7	13	13			No MS2	6320.23	2246.99	1417.42	1170.1	2075.55	1864.05	2060.4	8838.88	8238.79	4443.8	695.727	1822.34	4292.4	4232.56	2434.71	2359.19	4043.08	2052.5	2162.34	5015.87	10996	2238.84
	C14 H35 N9 O S	Full match	No results	No results	No results		377.266	7.727	11198.1	0	0	0		7	6	4			No MS2	218.506	1007.27	218.832	619.235	2276.97	278.5	219.534	10681.3	11233.1	4234.27	219.504	1501.49	2099.96	2364.81	3888.53	6430.11	4078.79	4045.06	3569.2	5995.87	3037.75	2044.18
	C6 H13 N O9	Full match	No results	No results	No results		243.06	0.447	11146.7	0	0	0		7	16	11			No MS2	5404.2	7016.23	1855.33	3926.92	5654.21	8427.19	4811.01	11027.6	7252.02	6243.63	3938	6519.76	6470.13	5296.05	3779.1	3844.9	4889.75	2689.71	3276.12	2657.1	7110.21	6796.69
	C11 H20 O5 S	Full match	No results	No results	No results		264.101	5.779	11136.4	0	0	0		7	14	13			No MS2	401.467	416.408	404.773	403.709	496.983	415.677	396.337	413.766	415.035	468.812	404.907	11249	3395.55	11183.6	428.265	431.939	430.928	431.181	433.944	432.34	429.069	441.056
	C47 H53 N O3	Full match	No results	No results	No results		679.408	9.086	11132.5	0	0	0		7	17	16			No MS2	623.513	4144.82	719.764	2595.54	3674.18	3293.87	597.232	603.401	849.754	679.592	601.046	11023.6	2936.95	1785.59	2928.55	832.47	608.501	1136.68	2342.53	579.923	576.093	4142.61
	C11 H18 O3	Full match	No results	No results	No results		198.126	6.396	11130.3	0	0	0		7	14	14			No MS2	237.238	6239.64	2799.93	3972.67	3877.74	4633.02	241.327	3248.94	2924.12	3198.52	3566.44	7324.29	4567.13	6047.22	9370.45	1857.92	3001.57	6382.34	8803.13	233.228	225.686	10893.7
	C17 H26 N4	Full match	No results	No results	No results		286.215	7.991	11119.4	0	0	0		7	21	17			No MS2	3629.92	4749.76	4110.52	3627.08	4174.17	5615.03	3086.82	4483.7	7324.14	11355.3	7131.15	7259.71	4414.67	5865.32	4894.28	3675.22	4996.9	4471.75	2782.14	3701.03	2100.59	3208.28
	C11 H6 N4 O3 S	Full match	No results	No results	No results		274.015	5.208	11105.5	0	0	0		7	9	8			No MS2	302.024	310.372	304.149	310.215	308.354	302.551	761.204	11158.9	6253.98	3000.2	608.165	1451.8	745.598	1784.36	296.213	632.856	1126.51	1036.69	558.21	1465.34	1310.66	282.234
	C17 H22 N2 O3	Full match	No results	No results	No results		302.164	6.678	11092.7	0	0	0		7	6	4			No MS2	209.309	8344.58	1661.55	2959.25	7008.25	9845.02	214.75	219.906	367.921	308.181	294.701	1159.47	5574.99	894.329	11363	285.188	225.018	227.297	992.107	225.865	224.004	2607.64
2-(4-Hydroxyphenyl)-2-oxoacetate	C8 H6 O4	Full match	No results	Full match	No results		166.027	4.332	11059.5	0	0	2	Superpathway of aromatic compound degradation via 3-oxoadipate;Superpathway of aromatic compound degradation via 2-oxopent-4-enoate	7	22	17			No MS2	5767.29	766.438	8216.82	362.5	555.7	787.558	10190	569.094	546.816	608.177	6807.45	527.771	737.531	714.239	680.717	505.837	421.096	606.406	444.349	441.891	441.463	615.302
	C18 H18 O6	Full match	No results	No results	No results		330.111	5.465	11048.5	0	0	0		7	10	4			No MS2	876.059	1087.21	1177.66	2483.2	3221.83	1241.65	613.709	7304.94	8308.54	11237.5	1562.18	2188.78	3099.19	5948.21	2713.77	3666.13	5384.55	6341.7	4224.14	9453.42	7705.02	1296.93
	C8 H12 O4	Full match	No results	No results	No results		172.074	5.071	11046	0	0	0		7	18	11			No MS2	9916.61	5295.05	7419.72	5841.89	2762.57	1670.74	5409.65	4585.81	7404.53	5660.02	1005.75	7539.55	7484.8	5823.1	4806.34	3943.6	8594.22	4313.67	3650.58	3352.13	5736.11	10294.5
Indole	C8 H7 N	Full match	No results	Full match	No results		117.058	4.714	11043.2	0	0	4	Superpathway of chorismate metabolism;Superpathway of aromatic amino acid biosynthesis;Other	7	11	11			No MS2	4149.96	6824.24	10420	11102.3	5790	5714.51	4952.89	8759.91	9942.87	8084.25	6701.25	3844.02	3866.77	5000.69	6687.91	2257.45	2638.79	3619.22	5490.9	1601.06	2448.63	7422.6
	C13 H25 N2 O P	Full match	No results	No results	No results		256.168	6.988	11033.3	0	0	0		7	6	6			No MS2	6178.64	3580.82	9544.83	2166.01	3450.51	1522.37	7248.28	5208.2	3702.43	9195.13	10953.4	4688.1	4252.07	6191.5	3394.21	5143.48	5717.25	6499.14	4069.67	4691.07	3590.36	3904.73
Glycine	C2 H5 N O2	Full match	No results	Full match	No results		75.0324	4.596	11031.2	0	0	14	Superpathway of L-threonine metabolism;Other	7	15	15			No MS2	5768.66	3003.24	6810.83	3515.93	2465.81	3091.98	5859.7	8162.17	9193.81	11099	6300.34	6057.85	5747.85	5780.99	3561.16	3731.45	4866.87	6099.41	3789.5	6195.85	7743.82	2338.59
	C13 H27 N2 P	Full match	No results	No results	No results		242.189	7.477	10934.9	0	0	0		7	16	8			No MS2	2358.23	658.11	1863.84	1010.02	909.451	864.833	2965.51	3745.05	3746.05	5596.47	3829.94	3391.18	2645.18	2023.32	9296.32	10502.7	7139.38	9201.02	7529.12	9316.55	8036.29	13164.5
	C16 H32 N3 O2 P	Full match	No results	No results	No results		329.221	7.578	10916.4	0	0	0		7	7	3			No MS2	250.577	260.46	250.702	255.117	257.304	255.478	254.134	10000.3	10973.2	4506.06	247.256	5781.22	5106.4	3107.16	4413.71	2643.64	3388.67	3615.33	2515.42	2604.4	2764.78	2777.52
	C19 H37 N7 O7	Full match	No results	No results	No results		475.271	7.845	10907.5	0	0	0		7	7	6			No MS2	2601.27	251.221	1586.15	245.393	251.742	252.846	2074.08	670.827	497.412	2838.52	1416.85	257.947	253.287	1196.96	312.453	4098.74	5712.73	3369.42	4285.19	11461.8	5960.68	1581.53
	C18 H36 O5	Full match	No results	No results	No results		332.257	7.325	10900.8	0	0	0		7	7	7			No MS2	520.204	7651.5	923.174	9420.55	6819.18	3545.93	524.967	1124.6	2533.9	2303.49	1028.27	8138.24	10887.2	2475.28	3224.43	1126.44	1210.26	1584.64	2941.56	577.88	533.192	2883.2
	C4 H3 O5 P S	Full match	No results	No results	No results		193.944	1.114	10897.2	0	0	0		7	9	8			No MS2	6406.55	8681.39	3719.74	5840.01	7635.66	7649.62	5099.21	3880.25	3743.23	4679.09	7944.02	5202.33	7747.15	7422.44	7160.45	4982.37	7942.3	6009.08	6702.64	6096.05	11422	7100.25
	C15 H18 N3 O P	Full match	No results	No results	No results		287.12	6.055	10874.5	0	0	0		7	12	12			No MS2	542.087	7085.54	541.617	5835.77	5061.03	2832.51	527.182	1026.17	2029.75	2440.67	536.286	10875.2	5036.56	3833.68	5121.76	2927.9	2452.67	3417.22	5943.87	534.337	539.148	8151.12
	C7 H8 O3	Full match	No results	No results	No results		140.048	4.176	10861.1	0	0	0		7	13	11			No MS2	1093.44	4722.6	1129.98	5408.18	5061.51	3574.07	1053.06	1083.71	2475.51	3114.88	1536.38	10695.3	4804.51	4600.36	4824.68	3749.12	1879.65	2115.92	4265.98	1159.28	1054.59	6348.94
	C32 H66 N O3 P3 S	Full match	No results	No results	No results		637.397	8.862	10843	0	0	0		7	7	6			No MS2	242.517	8495.17	353.313	4366.24	6545.94	5300.81	242.443	2761.01	3064.75	2762.41	824.121	10982	10635.3	4994.06	6382.18	1601.95	1921.48	2487.67	4559.36	275.222	266.067	8230.4
	C12 H20 O4	Full match	No results	No results	No results		228.137	6.836	10826.3	0	0	0		7	21	19			No MS2	2045.98	10568.7	6413.27	6850.76	10874.2	7357.95	1539.93	4605.64	3520.17	8071.11	2766.87	7661.26	10288.7	7483.71	4448.68	1641.84	4923.82	4864.3	8671.86	1951.18	1004.08	5776.28
	C23 H38 O4	Full match	No results	No results	No results		378.278	7.158	10777	0	0	0		7	8	4			No MS2	492.506	945.758	1746.94	883.401	1691.13	998.844	493.079	10696.6	10847.2	5496.89	800.902	2069.19	1672.88	2142.88	1570.34	4618.9	3218.32	1769.29	1573.73	3023.98	1326.97	1275.6
(R)-3-Methylitaconate	C6 H8 O4	Full match	Invalid mass	Full match	No results		144.043	0.419	10743.9	0	5	1	Other	7	8	8		66.4	ddMS2 for other ion	3891.49	6401.53	2511.31	5439.47	5109.34	5058.13	3323.87	5665.03	6066.46	4586.33	2798.07	4467.65	3081.64	3657.43	4150.51	4651.9	4507.07	4403.84	4277.09	5313.29	10887.4	5026.74
	C20 H30 O5	Full match	No results	No results	No results		350.21	8.247	10739.5	0	0	0		7	5	3			No MS2	316.754	7966.85	2134.51	5426.97	7273.91	8784.42	228.873	1417.45	2963.58	3130	1788.23	2934.06	6664.1	5030.41	11003	2178.16	2252.08	3355.06	5041.87	416.452	248.798	7562.85
	C25 H30 O S	Full match	No results	No results	No results		378.205	4.865	10709.4	0	0	0		7	6	5			No MS2	484.369	407.45	415.874	577.938	687.092	287.285	379.099	4324.37	4123.07	3409.05	311.381	3596.5	2064.67	1643.73	1284.61	3132.64	5241.43	4768.36	2795.92	6413.17	11101.5	1238.93
	C10 H9 N7 O	Full match	No results	No results	No results		243.088	0.503	10679.1	0	0	0		7	10	8			No MS2	4998.51	7435.63	5162.46	4232.96	6275.22	10804.4	3202.34	3707.09	2255.24	1978.65	3453.92	1621.73	1148.14	2615.02	2885.45	1494.11	1410.77	1481.62	2653.38	1246.24	1008.78	7162.99
	C6 H16 N O4 P	Full match	No results	No results	No results		197.083	0.495	10679.1	0	0	0		7	8	8			No MS2	4938.84	7409.47	4728.26	4204.68	6289.44	10738.5	3132.81	3695.82	2262.06	1990.59	3389.86	1636.37	1161.91	2516.9	3259.1	1529.5	1448.23	1525.2	2738.97	1293.47	1049.83	6291.58
	C10 H18 O3	Full match	No results	No results	No results		186.126	5.669	10675.3	0	0	0		7	13	12			No MS2	1619.07	3363.79	1503.75	1083.9	3174.28	1894.05	1808.98	8727.55	2407.93	10466.8	3470.25	10793	10383.6	4949.19	1494.01	3451.44	5822.88	4807.71	3898.4	4619.27	576.543	5266.12
	C14 H9 N5 O	Full match	No results	No results	No results		263.08	5.408	10663.8	0	0	0		7	7	7			No MS2	245.399	254.556	251.384	255.666	257.392	256.97	251.438	247.417	256.122	249.984	250.156	250.281	10655.4	252.633	246.612	256.706	248.339	250.965	252.248	248.581	244.343	255.275
	C4 H2 Br Cl4 N6 O P3	Full match	No results	No results	No results		461.746	0.396	10634.5	0	0	0		7	4	4			No MS2	9511.62	9413.45	3730.31	6160.56	8790.91	10620.5	6780.44	7276.98	7427.83	6901.65	7857.9	2814.38	6344.64	6504.37	9044.54	5818.26	6025.05	7015.36	6676.71	7795.91	6269.65	9234.11
	C7 H15 O P	Full match	No results	No match	No results		146.085	4.514	10627.8	0	0	2	Other	7	8	7			No MS2	331.423	5030.33	1950.86	3071.99	3176.7	3252.71	1682.74	10601.7	7380.74	5604.91	2001.82	1329.44	343.855	6218.61	2041.82	5155.58	6323.38	3115.94	2855.91	10192	6045.04	5889.72
	C16 H23 N5 O S	Full match	No results	No results	No results		333.162	6.805	10623.8	0	0	0		7	6	4			No MS2	3300.55	1886.79	4241.5	1293.72	1198.62	1207.92	3273.51	3294.44	3861.11	5612.45	4242.15	3898.73	2264.39	4578.46	2075.59	8453.18	6715	7468.36	5240.76	11168.8	9720.71	4223.39
	C10 H9 N O3	Full match	No results	No results	No results		191.059	4.714	10621.2	0	0	0		7	14	14			No MS2	4053.48	1744.46	8375.26	1211.58	1093.84	582.672	6685	4195.37	4351.89	3511.37	10562.2	2256.43	4675.27	3263.98	1747.32	2152.94	2150.41	2505.94	2156.62	2821.52	3312.52	2570.47
	C19 H24 N4 O	Full match	No results	No results	No results		324.195	6.641	10612.4	0	0	0		7	19	11			No MS2	1139.94	9965.76	4006.25	4578.24	9472.18	9838.55	846.796	1028.22	3489.12	2434.11	1635.73	1684.92	8095.07	4724.84	2863.23	1788.45	642.008	806.866	2472.87	590.796	609.904	2942.81
	C40 H59 N3 O3 P2	Full match	No results	No results	No results		691.408	9.382	10603	0	0	0		7	16	5			No MS2	264.002	6561	1459.57	6483.34	6756.1	5465.47	268.208	1628.71	1643.46	2162.66	2804.67	11034.2	6840.65	4524.31	7850.8	2407.71	3127.99	4215.02	5554.87	352.292	353.581	10894.7
	C19 H27 N2 O P	Full match	No results	No results	No results		330.184	6.518	10600.9	0	0	0		7	4	2			No MS2	1242.8	2386.16	1400.01	2830.26	3885.42	2929.88	2689.11	8780.83	9400.4	6546.93	2444.13	10700.6	4628.43	3734.91	5331.87	3661.74	5424.66	7938.23	5532.27	8041.81	8008.72	6485.39
	C10 H15 N P2	Full match	No results	No results	No results		211.068	3.916	10600.7	0	0	0		7	14	14			No MS2	6077.91	2024.26	1193.56	947.328	1853.57	1638.13	1834.52	8464.69	8019.36	4219.14	473.433	1597.02	4059.95	4011.8	2209.34	1579.41	3814.86	1834.68	1941.47	4675.7	10360.7	2413.56
	C3 H2 Br Cl3 P2	Full match	No results	No results	No results		283.786	0.449	10595	0	0	0		7	6	6			No MS2	5642.6	3978.4	6721.24	10603.5	7622.95	7546.44	5264.26	8366.67	8117.14	7138.33	5454.05	8437.47	8301.98	6498.54	8498.79	7501.07	6276.44	6373.93	6654.12	4633.18	3883.84	8501.84
	C15 H26 O7	Full match	No results	No results	No results		318.169	6.351	10547.4	0	0	0		7	4	4			No MS2	2300.49	4202.58	1713.98	1488.11	3293.81	1865.63	1659.63	4768.3	5995.11	10552.9	3308.89	7357.08	5592.2	7208.4	1979.49	6609.84	5079.29	6811.93	5513.28	5275.09	3045.81	4289.85
	C17 H15 N5 O	Full match	No results	No results	No results		305.131	6.059	10516.1	0	0	0		7	13	13			No MS2	313.02	6871.64	312.756	5619.3	4847.53	2614.28	304.428	693.315	1411.84	2189.41	309.694	10517.8	4801.23	3621.89	4896.78	2718.48	2244.97	3209.47	5737.8	308.733	311.522	7944.23
	C4 H7 N O7 S2	Full match	No results	No results	No results		244.965	0.502	10505	0	0	0		7	9	9			ddMS2 for preferred ion	1442.84	2047.69	1084.12	3817.11	1830.56	1718.32	1211.8	3788.74	3534.58	5587.74	883.445	10499.4	4082.42	3134.49	2694.48	5692.25	5024.62	6351.67	4740.68	5562.66	3815.58	3015.98
	C6 H6 O3	Full match	No results	No results	No results		126.032	3.43	10493	0	0	0		7	14	7			No MS2	2818.91	9997.23	1970.77	2995.39	4991.09	597.585	789.207	1234.11	1394.32	3463.69	3561.52	2822.93	1263.1	1465.98	3871.8	977.584	2102.95	680.943	684.679	1846.47	920.746	716.554
	C4 H2 Cl O3 P3 S4	Full match	No results	No results	No results		353.782	0.462	10483.4	0	0	0		7	22	21			ddMS2 for preferred ion	7665.21	8799.95	6538.16	4950.81	8032.03	9263.04	7389.4	7359.53	8099.05	6916.93	10096.8	3965.32	7535.63	8157	8036.99	1559.79	6022.14	7344.75	5542.17	7681.49	4956.29	8749.32
	C43 H63 N O10	Full match	No results	No results	No results		753.445	9.012	10466.2	0	0	0		7	14	14			No MS2	534.928	10574.5	4404.21	8201.95	8987.84	3868.42	535.664	6439.02	5247.26	6147.24	7544.45	8244.91	8093.07	7761.83	8512.89	3663.31	7163.33	9272.22	8122.75	508.258	506.366	5436.99
Methylglyoxal	C3 H4 O2	Full match	Invalid mass	Full match	No results		72.0216	0.414	10464.1	0	2	7	Superpathway of L-threonine metabolism;Other	7	6	6		77.2	ddMS2 for other ion	3669.78	5127.96	2162.14	5393.29	4636.35	5025.54	2919.15	5191.63	5783.33	4460.33	2776.21	3436.75	2207.55	3402.55	4857.84	4155.11	4688.63	4065.43	4237.06	5178.34	10465	5108.59
	C15 H32 O5 S	Full match	No results	No results	No results		324.195	7.397	10455.9	0	0	0		7	6	6			No MS2	483.303	6039.47	1037.76	2426.13	7341.16	10413	233.919	513.379	1526.54	439.118	619.408	6278.76	4727.35	2560.76	6456.21	2106.74	1143.53	675.67	3795.46	529.748	244.246	2017.91
		No results	No results	No results	No results		339.794	0.413	10383.3	0	0	0		7	3	3			ddMS2 for preferred ion	10520.1	9541.32	9618.06	7042.19	8411.43	8513.94	8961.62	7333.56	7546.89	7062	9034	4294.58	7769.92	7916.87	9195.41	6994.67	5839.62	7063.35	6508.72	7227.57	6193.07	9536.42
	C10 H16 N3 O3 P S	Full match	No results	No results	No results		289.063	4.543	10380.5	0	0	0		7	16	15			No MS2	235.784	244.649	233.221	244.685	246.18	244.418	236.918	244.392	242.333	245.711	231.338	249.36	10582.4	255.005	1078.39	251.258	250.892	257.241	259.214	261.816	257.319	268.223
	C12 H16 N4	Full match	No results	No results	No results		216.137	5.602	10351.9	0	0	0		7	27	18			No MS2	1130.23	5252.82	1787.64	555.531	908.014	5981.02	1290.32	1235.45	1960.26	874.711	953.72	10931.8	4946.26	3426.99	4203.83	800.425	2206.06	594.493	1169.9	732.013	867.193	12919.2
	C14 H26 O3 P2	Full match	No results	No results	No results		304.135	6.664	10319	0	0	0		7	28	21			No MS2	9109.58	4545.2	7136.97	4436.94	3553.66	4787.1	4393.47	8336.36	8892.37	7692.97	6052	4551.99	5301.4	6642.04	4277.44	3259.29	7002.36	6920.67	4304.68	5707.82	4407.06	4087.81
		No results	No results	No results	No results		173.048	4.753	10270.6	0	0	0		7	19	14			No MS2	4427.78	3076.35	11095.8	3508.97	4828.41	2951.97	3605.1	1539.4	1420.42	2372.7	6302.09	1179.57	371.609	521.326	3251.73	1386.36	889.863	351.391	2542.83	1177.51	573.059	935.5
	C13 H27 N2 O P	Full match	No results	No results	No results		258.184	6.307	10238.7	0	0	0		7	26	21			No MS2	1543.52	5585.14	1408.53	658.536	645.056	723.62	1032.73	653.935	414.786	3306.44	2402.25	4267.28	5704.13	3602.96	2251.91	2744	8613.25	7019.83	9269.42	4733.92	1677.2	11780.4
	C28 H47 N6 P	Full match	No results	No results	No results		498.357	6.464	10201.8	0	0	0		7	4	4			No MS2	213.601	220.841	748.834	223.233	223.27	469.586	278.629	10195.5	9124.56	4901.19	662.638	2627.28	1378.45	2669.57	1155.63	4445.14	2889.14	2808.17	1566.27	3403.16	4853.73	1485.74
	C25 H58 N5 O4 P3	Full match	No results	No results	No results		585.366	8.544	10197.2	0	0	0		7	19	18			No MS2	2347.62	6109.72	2675.15	6064.63	4241.56	3081.98	6276.67	2882.51	6404.38	3660.84	4286.1	6512.57	5562.61	4991.85	10393.2	8664.05	4660.46	4666.06	4877.17	6879.03	7044.38	8113.81
Taurine	C2 H7 N O3 S	Full match	No results	Full match	No results		125.015	5.473	10181.8	0	0	1	Other	7	20	14			No MS2	173.683	774.895	177.195	207.219	188.516	772.35	170.598	189.194	195.562	383.56	178.824	10561	3145.25	1117.91	1712.95	213.84	405.577	251.782	762.684	231.157	230.332	2189.34
5-Deoxy-5-amino-3-dehydroquinate	C7 H11 N O5	Full match	Invalid mass	Full match	No results		189.065	0.793	10175.5	0	5	3	Other	7	6	6		71.6	ddMS2 for preferred ion	1273.28	2040.93	2055.54	3783.4	4372.75	2826.25	1781.01	2943.71	3092.02	8891.33	1542.7	7003.91	4667.74	6127.3	7643.67	10160.9	6070.74	6949.27	7823.2	8094.27	9855.29	3489.75
	C21 H26 N4 O	Full match	No results	No results	No results		350.211	7.718	10165.2	0	0	0		7	14	11			No MS2	510.679	3313.4	736.594	3682.25	1324.47	1367.99	511.982	877.565	2234.23	1268.4	944.515	10367.9	2294.16	2525.9	2210.34	5099.89	1270.83	1987.1	6088.31	590.421	597.554	3071.86
		No results	No results	No results	No results		314.247	8.307	10130.2	0	0	0		7	7	5			No MS2	330.035	5810.88	725.669	4476.5	5678.16	2615.13	645.567	1029.51	2816.08	2519.1	412.571	10218.3	4964.65	2471.34	2866.66	2549.75	1699.48	2535.82	3492.71	681.935	350.645	3522.35
	C11 H13 N O4	Full match	No results	No results	No results		223.085	3.945	10119.2	0	0	0		7	6	6			No MS2	1555.08	3894.77	6776.36	4433.64	3245.45	2366.09	3349.4	3758.23	6344.81	6191.62	4526.61	6356.05	8089.72	10214.3	5413.17	5531.15	2839.98	3185.67	3990.94	3515.02	4189.38	3374.34
	C10 H16 N3 O2 P	Full match	No results	No results	No results		241.096	3.944	10119.2	0	0	0		7	6	6			No MS2	1555.08	3894.77	6776.36	4433.64	3245.45	2366.09	3349.4	3758.23	6344.81	6191.62	4526.61	6356.05	8089.72	10214.3	5413.17	5531.15	2839.98	3185.67	3990.94	3515.02	4189.38	3374.34
	C15 H23 N2 O P	Full match	No results	No match	No results		278.152	7.144	10118.7	0	0	1	Bitter acids biosynthesis	7	19	17			No MS2	1336.52	1330.88	1832.94	960.309	282.038	737.903	844.162	2543.26	3776.46	10339.6	2538.42	5468.44	2615.68	2155.35	1661.42	1872.54	3658.39	2666.79	3733.89	3756.92	920.274	2570.27
	C10 H21 N2 O4 P	Full match	No results	No results	No results		264.122	3.937	10086.2	0	0	0		7	16	13			No MS2	754.61	2839.34	752.852	1182.3	1964.76	1892.71	748.953	714.299	685.306	709.298	744.558	9837.21	7249.06	996.24	2366.1	681.904	645.105	646.562	779.481	622.185	629.976	788.803
(S)-Citramalate	C5 H8 O5	Full match	No results	Full match	No results		148.038	0.663	10071.3	0	0	3	Other	7	6	6			No MS2	3481.77	3945.03	3394.87	3903.5	7316.98	5115.2	3270.01	3366.93	8805.32	9330.8	2859.38	4345.5	10089.5	4432.22	8828.44	4744.15	4689.61	3915.38	4598.28	5469.32	4092.87	8263.53
	C11 H8 N4 S	Full match	No results	No results	No results		228.046	5.134	10054.8	0	0	0		7	22	22			No MS2	898.4	2787.02	693.412	1534.76	2591.94	2090.53	263.574	866.083	3642.1	1223.75	290.744	2925.63	10277.6	4115.21	4822.57	3297.3	1639.97	1165.7	1728.46	960.174	836.329	5071.73
	C6 H12 O3	Full match	No results	No results	No results		132.079	4.285	10041.8	0	0	0		7	8	5			No MS2	5972.3	4533.23	4758.93	3781.94	5207.02	4368.9	6655.67	3248.61	3378.26	7120.92	9737.86	4618.14	3715.2	3723.07	5344.75	4202.83	3544.71	4063.79	4688.59	5318.69	2510.47	5378.81
	C18 H38 O4 P2	Full match	No results	No results	No results		380.221	7.392	10038.7	0	0	0		7	13	13			No MS2	739.561	8876.78	2502.13	4911.93	8696.09	8182.4	742.157	1821.64	3392.67	1268.71	2195.84	1671.47	1093.25	5213.61	10052.3	2947.03	751.663	846.544	5861.69	763.903	748.226	8576.33
	C21 H28 N4 O2	Full match	No results	No results	No results		368.221	7.194	10028.3	0	0	0		7	18	16			No MS2	589.037	7637.46	2144.86	6108.65	6466.77	9860.79	492.186	1078.14	1956.65	1495.13	658.93	2659.57	2329.74	4147.82	8186.9	1063.47	1581.07	1886.43	4163.85	588.873	605.219	6107.1
	C21 H28 O4	Full match	No results	No results	No results		344.2	6.883	10008.8	0	0	0		7	4	4			ddMS2 for preferred ion	4740.79	998.544	5727.44	6088.24	6346.4	4071.24	6952.4	9633.51	9987.97	5199.37	3675.33	1982.62	567.135	4538.98	4672.74	2789.91	4959.75	1668.77	3871.07	3261.05	4757.15	1848.07
	C10 H14 N3 O2 P	Full match	No results	No results	No results		239.08	5.427	10007.7	0	0	0		7	11	10			No MS2	586.235	6387.81	1825.39	8042.11	9921.14	6983.22	455.858	2182.07	4418.14	5185.04	2016.51	3640.2	4140.1	3058.18	4725.84	2529.28	3265.29	3677.59	4786.85	1159.98	589.072	6163.82
	C22 H36 N4 O S	Full match	No results	No results	No results		404.257	6.783	9995.41	0	0	0		7	9	7			No MS2	531.137	551.753	1131.48	741.735	1152.53	553.646	538.91	904.921	1120.32	10092.3	540.232	949.511	1095.94	592.785	1312.62	865.938	1233.35	840.067	722.085	1027.59	1434.41	667.264
	C14 H26 O3	Full match	No results	No results	No results		242.189	7.312	9982.73	0	0	0		7	23	17			No MS2	2554.87	6752.79	1434.62	488.719	801.895	712.748	1120.49	1244.56	1640.92	8307.96	3426.87	10375.6	10597.7	4864.06	1872.4	2117.25	8034.72	3740.61	11631.1	5688.33	707.565	12170.7
		No results	No results	No results	No results		311.141	5.572	9959.83	0	0	0		7	24	14			No MS2	151.856	643.92	153.217	360.905	142.105	677.648	146.513	137.543	132.532	128.531	146.466	9489.03	2909.36	1799.65	796.018	117.573	116.098	234.832	798.325	107.604	108.161	1258.94
	C10 H12 O5	Full match	No results	No results	No results		212.069	5.136	9944.75	0	0	0		7	6	5			No MS2	1050.56	1278.15	1108.26	667.298	1933	1593.97	840.055	9265.49	9915.86	8570.96	1359.3	9379.52	6060.82	6444.92	1375.81	5544.91	4068.66	5624.45	2824.46	4644.49	3682.2	3130.85
	C15 H23 O5 P	Full match	No results	No results	No results		314.127	6.77	9936.96	0	0	0		7	16	15			No MS2	2433.47	220.839	2453.32	471.293	220.169	220.132	9672.38	2383.62	580.066	1350.53	6244.01	227.165	230.285	461.915	232.499	228.909	415.381	776.695	238.614	910.015	580.339	241.154
	C13 H27 N2 O P	Full match	No results	No results	No results		258.184	7.505	9932.88	0	0	0		7	6	5			No MS2	4304.12	1372.3	6415.93	1711.11	1387.4	1066.92	7174.84	5782.26	5961.05	5862.87	4939.1	3280.87	713.5	2550.07	5784.65	10075.3	7581.68	5325.55	5449.86	5995.35	8602.59	6683.78
	C10 H10 N4 O	Full match	No results	No results	No results		202.085	4.35	9930.53	0	0	0		7	7	3			No MS2	1465.32	9652.91	1774.6	3954.82	9258.34	2735.74	2322.73	5906.08	6902.1	3928.78	2650.05	9369.7	7817.84	8602.66	2911.57	4516.38	6197.6	7811.76	4688.01	4599.71	3652.94	9458.38
4-Amino-4-deoxychorismate	C10 H11 N O5	Full match	No results	Full match	No results		225.065	4.765	9923.11	0	0	4	Superpathway of chorismate metabolism;Other	7	10	6			No MS2	339.2	9269.17	2607.85	7267.25	9495.27	7868.81	556.038	2533.45	3125.37	4072.67	2426.8	9723.06	7441.04	4483.07	5580.29	3221.21	3597.84	3159.78	6383.31	1412.91	1480.85	7304.22
	C26 H45 N O7 P2	Full match	No results	No results	No results		545.262	5.005	9904.17	0	0	0		7	5	4			No MS2	331.203	8572.47	491.377	5784.74	9995.91	6934.53	312.704	435.187	935.872	509.271	328.344	816.822	313.548	1205.75	1502.99	312.185	557.9	310.102	1028.55	302.473	299.465	3607.83
		No results	No results	No results	No results		307.11	4.531	9894.68	0	0	0		7	13	12			No MS2	1016.09	1020.1	816.559	941.864	1408.8	1062.51	740.027	2252.17	1981.79	1878.71	851.636	3804.67	10065.7	1102.37	1053.41	1503.58	1048.21	1803.97	1335.53	1765.23	1371.51	1637.26
	C14 H18 O7	Full match	No results	No results	No results		298.106	5.198	9891.9	0	0	0		7	13	7			No MS2	6786.1	209.983	9163.9	216.004	217.839	216.872	9082.42	217.87	218.572	223.525	7430.73	228.171	230.84	235.36	244.599	240.262	236.226	242.244	248.588	245.913	250.312	260.605
	C19 H42 O6 P2	Full match	No results	No results	No results		428.243	7.216	9891.24	0	0	0		7	7	7			No MS2	333.216	6528.98	2966.95	4550	4456.19	6742.59	335.532	3630.59	3960.75	1866.43	4601.87	1952.06	330.167	3971.33	7189.73	1055.7	3312.23	3528.83	4759.33	348.053	354.722	10076
	C7 H9 N5 O6 S2	Full match	No results	No results	No results		322.996	4.402	9862.31	0	0	0		7	10	10			No MS2	202.143	209.249	325.726	779.455	208.324	211.41	206.448	809.938	1518.48	3067.05	203.986	9921.23	913.24	334.975	224.166	1319.14	619.879	626.726	271.65	213.879	218.233	319.705
		No results	No results	No results	No results		723.433	8.779	9856.33	0	0	0		7	10	7			No MS2	339.047	5185.06	1141.11	6214.51	5423.08	3401.58	342.78	2209.81	3323.51	5904.6	4120.21	10023.5	9687.66	3615.88	9334.68	5313.82	5989.16	9442.75	9809.95	381.813	386.547	6895.86
	C35 H59 N3 O12	Full match	No results	No results	No results		713.414	8.363	9841.17	0	0	0		7	6	3			ddMS2 for preferred ion	317.201	7007.81	1541.55	7974.68	7557.27	4268.97	263.852	2431.97	2360.58	4899.62	4080.65	9970.08	8106.41	4662.18	9538.33	4392.29	5227.13	9454.36	7827.99	274.594	278.172	8537.25
	C27 H42 O5	Full match	No results	No results	No results		446.305	7.59	9820.5	0	0	0		7	13	12			No MS2	3613.3	2986.95	2229.47	4938.07	5035.67	5294.41	999.883	2175.01	2133.48	4666.03	1178.89	2216.16	1891.6	1446.32	6525.06	3760.84	3179.37	6865.04	7576.45	5106	5285.09	10548.5
a Jasmonic acid	C12 H18 O3	Full match	No results	Full match	No results		210.126	8.511	9795.29	0	0	1	Other	7	13	7			No MS2	425.028	5787.33	1760.97	3410.59	5877.71	3570.56	424.654	982.91	5341.32	2636.66	602.759	6651.04	10167.3	4569.99	3368.11	5274.25	1489.51	2933.3	3719.84	803.674	534.402	2433.74
Oleate	C18 H34 O2	Full match	No results	Full match	No results		282.257	8.319	9771.89	0	0	3	Other	7	17	17			No MS2	4293.64	3047.1	2773.84	2601.98	3120.51	3481.27	3458.99	3063.09	5845.02	6964.89	5292.97	4224.91	3618.16	4469.25	6942.72	9673.09	8751.01	6053.11	8521.68	7094.73	5386.78	7991.57
	C24 H53 N3 O5 P2	Full match	No results	No results	No results		525.345	8.655	9771.56	0	0	0		7	8	6			No MS2	3649.17	6945.94	5805.96	7522.6	7408.57	9685.25	2928.02	8736.77	9192.16	4602.26	6009.89	2317.62	2360.66	5365.79	4183.89	2267.62	2825.96	2958.74	3460.81	1787.48	1576.43	6439.21
	C23 H43 N7 O S	Full match	No results	No results	No results		465.324	8.654	9771.56	0	0	0		7	8	6			No MS2	3649.17	6945.94	5805.96	7522.6	7408.57	9685.25	2928.02	8736.77	9192.16	4602.26	6009.89	2317.62	2360.66	5365.79	4183.89	2267.62	2825.96	2958.74	3460.81	1787.48	1576.43	6439.21
	C13 H22 N3 O P	Full match	No results	No results	No results		267.148	6.865	9746.53	0	0	0		7	18	17			No MS2	9712.47	232.953	4950.86	1652.2	558.448	234.327	10317.4	5805.8	3899.18	2984.56	7740.28	2382.35	223.194	1411.57	217.158	639.362	1178.74	2859.12	602.921	2260.39	3421.09	735.833
	C17 H35 N2 P	Full match	No results	No results	No results		298.252	9.906	9700.9	0	0	0		7	17	16			No MS2	4055.79	7004.27	3997.66	6664.07	6238.36	5803.76	2856.29	2250.86	5358.93	9640.09	6483.42	9651	9655.27	4519.1	7711.39	5742	5209.52	4882.1	8968.13	5431.53	2784.42	8276.63
	C19 H23 N4 O3 P	Full match	No results	No results	No results		386.149	4.587	9670.69	0	0	0		7	17	11			No MS2	1678.28	258.94	3111.76	267.561	498.191	266.751	2262.62	7093.16	9782.47	7045.28	2438.3	1411.41	3443.34	2377.74	1300.81	1503.28	2719.58	2546.88	935.434	4810.68	5881.52	406.728
	C22 H36 O8	Full match	No results	No results	No results		428.243	6.9	9662.63	0	0	0		7	8	7			No MS2	310.001	3862.14	507.384	2029.28	2822.79	5873.24	306.543	1655.13	766.296	514.66	863.389	290.117	515.757	2739.37	3624.28	1012.64	1365.24	793.015	1739.94	285.103	287.397	9095.5
	C21 H40 N9 O P S	Full match	No results	No results	No results		497.283	6.182	9662.52	0	0	0		7	14	14			No MS2	2147.68	342.871	718.204	1430.6	2120.81	3406.63	1520.23	5900.33	6787.8	3988.48	3087.69	3279.97	5364.15	1621.11	6212.87	3009.83	1262.19	4931.33	4708.79	6355.7	10117.5	3810.66
	C13 H20 O3	Full match	No results	No results	No results		224.142	6.28	9637.7	0	0	0		7	14	12			No MS2	3529.34	2166.59	2874.67	1196.59	1651.87	1739.39	2058.18	9578.67	6610.81	3345.06	6471.53	3047.25	3765.85	2836.8	3787.88	3684.53	4831.87	5055.89	4286.64	2389.29	5336.53	5067.56
	C9 H12 N4	Full match	No results	No results	No results		176.106	5.245	9632.91	0	0	0		7	4	4			No MS2	269.577	4394.84	492.41	1791.72	3217.61	2616.17	229.579	1045.92	1335.25	839.039	319.518	9637.22	3445.2	1168.73	2398.57	611.546	630.282	935.964	938.389	260.197	293.865	2698.69
	C8 H9 N O	Full match	No results	No results	No results		135.069	5.778	9625.52	0	0	0		7	4	3			No MS2	386.415	3515.6	2209.25	4284.52	4574.12	5750.78	486.919	1989.65	3388.53	5880.84	1790.45	6439.49	9710.75	5176.97	4699.56	5045.87	5601.94	5047.7	4725.93	1877.43	902.641	5610.48
	C6 H Cl N2 O P2 S	Full match	No results	No results	No results		245.896	0.374	9613.67	0	0	0		7	5	5			No MS2	7196.7	6694.14	6617.91	5671.86	7436.02	7160.96	6622.66	8279.51	8535.01	8672.78	7422.38	8396.69	8638.9	7380.26	7680.92	7573.36	9419.17	9609.28	8405.43	9247.6	7407.82	7247.21
	C15 H20 N3 O P	Full match	No results	No results	No results		289.132	7.359	9611.79	0	0	0		7	5	3			No MS2	231.503	3141.49	1125.77	2124.33	2240.38	2840.98	235.591	3864.33	2597.07	7181.53	3428.44	2000.37	9758.61	2292.77	2786.82	2774.17	3860.39	5097.83	6515.5	573.57	252.543	3568.96
	C11 H20 O6	Full match	No results	No results	No results		248.127	4.206	9597.23	0	0	0		7	16	13			No MS2	827.207	2126.36	826.095	1051.46	1506.51	1108.8	809.559	1768.99	2049.35	1193.84	883.497	9359.45	4713.65	1668.7	2070.21	930.975	1428.93	1189.17	919.432	737.092	1160.48	868.244
	C13 H21 N8 O P S2	Full match	No results	No results	No results		400.102	4.217	9592.62	0	0	0		7	6	5			No MS2	302.187	318	310.812	320.137	322.116	315.109	303.156	9558.16	9601.84	1475.18	313.144	5051.96	950.239	1264.22	359.64	1328.64	970.446	5731.32	1361.79	564.87	3410.23	344.026
	C17 H22 N3 P S	Full match	No results	No results	No results		331.125	5.025	9577.02	0	0	0		7	3	3			No MS2	3474.42	767.733	9547.17	1314.46	1461.84	810.231	1243.5	5600.05	5942.44	4377.96	2362.01	397.346	6595.23	5136.62	6396.12	732.488	2393.63	1061.05	2711.62	1950.87	7180.53	958.587
	C2 H6 N6 O6 P2	Full match	No results	No results	No results		271.982	5.649	9561.22	0	0	0		7	25	22			No MS2	3106.68	347.865	1016.99	609.193	345.708	342.145	1653.14	3592.89	3569.77	784.623	351.224	1086.08	319.018	2798.76	486.237	1196.95	3924.49	1067.56	1788.22	6115.03	8382.51	2683.86
	C9 H14 O3	Full match	No results	No results	No results		170.095	6.143	9476.27	0	0	0		7	4	4			No MS2	330.093	9471.05	1185.13	5057.91	8143.44	6735.92	312.274	1062.31	1941.12	1656.69	1334.22	6171.94	3904.55	2551.31	4400.01	649.322	1024.21	1370.2	2717.45	796.244	263.091	6550.88
	C22 H47 N3 O4 P2	Full match	No results	No results	No results		479.302	8.478	9466.65	0	0	0		7	6	5			No MS2	6356.78	1824.49	3945.92	1885.05	1982.65	2775.86	5799.84	4839.41	4784.93	4831.75	3872.9	2968.57	1427	3543.67	1639.93	5769.37	6519.43	3785.21	5882.95	9633.81	8473.34	2889.15
	C28 H50 S2	Full match	No results	No results	No results		450.336	7.537	9442.18	0	0	0		7	5	2			No MS2	2127.08	2035.01	2372.03	2207.74	2118.66	3040.38	1725.68	4768.44	4621	6137.41	2030.8	2522.3	3621.79	2990.3	3544.19	6753.73	8001.82	5755.37	7055.75	8243.54	9957.36	4502.84
	C16 H17 N2 O3 P	Full match	No results	No results	No results		316.099	6.202	9423.59	0	0	0		7	5	5			No MS2	462.128	469.592	459.851	462.897	470.03	480.728	462.355	3236.67	2254.83	3351.09	462.509	2976.78	831.751	2908.95	5658.69	8212.09	3790.47	8820.24	9660.67	4414.94	4368.73	6419.91
	C13 H16 N2 O2 P2	Full match	No results	No results	No results		294.068	4.351	9414.86	0	0	0		7	12	12			No MS2	291.073	2883.06	284.915	289.455	305.595	659.339	289.865	293.227	291.925	292.525	288.011	303.638	9488.56	355.859	4209.64	305.086	300.326	299.137	388.437	300.411	296.399	303.125
	C10 H3 N5 S	Full match	No results	No results	No results		225.01	4.24	9389.35	0	0	0		7	13	11			No MS2	628.984	1035.65	644.58	1639.49	1285.11	777.676	635.551	7670.29	9436.58	4422.91	940.054	8580.62	7183	3110.94	4053.85	8034.55	5703.88	9664.85	8092.33	7562.93	9125.24	2915.9
	C5 H13 N8 O P	Full match	No results	No results	No results		232.096	4.373	9381.9	0	0	0		7	29	22			No MS2	612.134	4587.37	1029.93	2856.38	6791.63	4073.95	277.673	302.447	4910.97	1340.95	734.49	321.007	326.329	10055.8	4216.26	413.858	351.809	616.284	1383.67	565.911	928.614	6354.25
	C11 H33 N8 O5 P3 S	Full match	No results	No results	No results		482.151	4.341	9376.76	0	0	0		7	9	9			No MS2	5400.27	282.015	7717.44	286.038	289.884	291.409	4929.31	288.963	285.503	289.696	9180.06	301.2	294.876	297.359	301.215	305.185	300.935	300.256	310.696	303.107	299.584	306.345
	C9 H15 N O3	Full match	No results	No results	No results		185.106	5.259	9358.84	0	0	0		7	15	14			No MS2	5518.52	2406.42	5391.15	1151.25	1467.64	1135.54	3715.04	3820.28	2067.62	7909.32	5706.7	6768.51	4926.18	4923.87	2848.25	4155.52	4861.65	5530.62	5613.06	9540.64	5510	4553.07
	C15 H21 N5 O4 S	Full match	No results	No results	No results		367.131	4.393	9345.35	0	0	0		7	26	17			No MS2	215.301	923.133	214.945	327.416	1036.48	390.193	222.23	245.238	252.083	257.332	224.011	1216.68	9977.94	270.302	340.381	287.107	293.279	289.746	322.712	309.535	321.615	327.615
	C21 H41 N2 O4 P	Full match	No results	No results	No results		416.279	8.238	9328.65	0	0	0		7	10	10			No MS2	232.775	9302.29	1035.6	5642.52	6633.03	8152.54	231.261	2340.09	4306.26	3735.92	1202.26	7756.87	4833.27	6669.73	4219.68	1973.39	1352.07	1897.95	3554.61	283.208	236.484	2850.82
	C13 H24 N3 O P	Full match	No results	No results	No results		269.164	6.859	9328.22	0	0	0		7	11	11			No MS2	5189.9	2069.52	4798.27	2194.63	1491.98	1234.09	5088.95	8994.17	7510.94	6996.85	7309.7	6481.81	1862.29	2971.18	3855.46	3793.07	4564.72	6842.41	2907.48	6210.37	9107.52	2845.83
	C20 H39 N O5 P2	Full match	No results	No results	No results		435.231	6.004	9319.65	0	0	0		7	12	11			No MS2	314.371	2315.5	525.311	3093.91	2118.43	1257.24	309.934	302.551	2115.54	1747.93	316.286	2354.48	9130.49	1367.52	1063.37	1577.65	435.391	433.537	1938.37	284.233	282.937	1480.77
	C24 H47 N4 O3 P S	Full match	No results	No results	No results		502.309	8.073	9312.27	0	0	0		7	5	3			No MS2	4191.34	1903.54	4816.15	2893.82	1762.61	2441.79	3197.63	4432.35	4230.9	9373.24	7163.83	2075.77	1585.78	1475.9	3718.27	4779.79	2189.06	2859.86	3700.34	4584.27	3533.31	3011.99
	C20 H37 N4 P3	Full match	No results	No results	No results		426.227	6.746	9285.24	0	0	0		7	8	4			No MS2	266.312	4371.78	1416.52	3352.07	2743.09	4889.93	275.407	3954.89	2175.09	1116.43	5326.28	2579.68	5589.51	4489.4	6817.16	1099.12	3717.45	5624	4563.04	306.158	313.597	10222.5
	C4 H11 N8 O P	Full match	No results	No results	No results		218.08	4.859	9253.86	0	0	0		7	18	13			No MS2	471.34	8694.35	717.974	4305.16	8988.2	1529.61	482.12	1356.24	1775.42	1004.23	483.611	538.357	682.736	1696.69	3161.49	561.392	564.802	571.91	1650.86	778.684	595.848	9942.22
	C14 H9 N8 O P3	Full match	No results	No results	No results		398.012	4.646	9250.24	0	0	0		7	9	6			No MS2	7709.14	2234.2	4970.83	441.927	1389.71	1153.84	6701.34	4536.32	4024.58	4314.16	8957.82	1768.35	2303.09	2988.31	1903.54	2974.5	4272.98	6182.04	1548.38	5367.41	7247.59	2016.14
	C14 H35 N4 O4 P	Full match	No results	No results	No results		354.242	8.214	9239.83	0	0	0		7	14	8			No MS2	372.784	1257.66	860.524	1280.43	1568.51	1888.78	376.605	3822.73	855.084	844.356	378.121	9510.86	5951.75	813.226	2343.42	8637.04	7251.87	6730.62	2023.22	4117.22	469.165	10319
	C20 H32 O4	Full match	No results	No results	No results		336.231	8.375	9228.71	0	0	0		7	10	9			No MS2	493.631	706.171	1925.2	2384.35	449.832	1824.63	959.645	4095.32	3002.96	2208.1	1956.88	8792.05	5388.74	2093.17	1416.61	8309.62	7011.78	6549.87	4468.47	3838.35	1630.1	9627.12
	C15 H32 N O8 P	Full match	No results	No results	No results		385.188	4.379	9226.19	0	0	0		7	9	9			No MS2	392.817	9075.96	1192.58	7109.81	9174.84	6454.05	394.857	1172.86	2543.95	1933.33	996.4	4740.51	2572.67	2331.09	3821.64	1681.02	1371.78	1469.13	3437.61	456.873	412.638	5232.09
	C18 H24 N O P S	Full match	No results	No results	No results		333.133	4.481	9223.28	0	0	0		7	7	5			No MS2	7599.53	1805.76	8950.6	6184.61	4424.48	3871.19	7930.62	4300.46	4739.13	5235.47	5999.95	1784.25	1292.17	2306.6	4495.64	4531.86	2039.09	2568.74	2603.25	5922.65	5089.02	2815.16
	C28 H51 N9 O7 P2	Full match	No results	No results	No results		687.34	7.935	9219.36	0	0	0		7	10	9			No MS2	499.296	236.903	1173.54	245.287	240.4	239.801	883.616	630.824	256.143	1019.79	599.962	243.257	247.82	246.333	247.181	2111.73	9607.03	2565.42	3038.06	2789.7	4576.77	255.699
	C14 H22 N2 O P2 S	Full match	No results	No match	No results		328.096	5.248	9197.2	0	0	2	Other	7	5	4			No MS2	457.584	1153.24	280.546	2495.25	2410.95	1658.4	323.404	7967.38	9215.05	8363.04	573.52	2805.95	4689.79	5198.21	2782.86	5774.94	6226.63	8459.39	6181.09	8698.99	8265.55	1954.59
9-Oxo-nonanoate	C9 H16 O3	Full match	No results	Full match	No results		172.111	5.015	9195.45	0	0	1	Superpathway of lipoxygenase	7	7	7			No MS2	2509.43	2779.26	1780.68	1547.23	3302.83	618.298	1492.35	2438.39	1824.5	4275.43	2270.48	3603.23	3605.72	3232.59	1615.89	3897.59	9271.61	4301.39	2347.94	5738.67	3504.78	2654.97
	C18 H32 O3	Full match	No results	No results	No results		296.235	8.567	9193.17	0	0	0		7	5	4			No MS2	791.318	5462.99	1709.66	5204.22	4550.94	5136.07	886.43	1954.01	3606.27	2383.94	1534.15	9284.19	6685.98	4987.54	2550.96	2832.24	1261.91	1648.89	2821.22	658.316	303.236	2866.01
	C28 H59 N3 O6 P2	Full match	No results	No results	No results		595.387	9.375	9187.31	0	0	0		7	11	5			No MS2	6016.84	4974.46	5245.87	4947.32	3622.93	5200.47	8673.69	5330.35	5879.37	4872.07	6815.89	4137.48	5085.93	3207.59	5643.36	2616.34	3823.53	3738.39	3651.17	2527.94	1687.01	7172.15
	C12 H24 N3 O P	Full match	No results	No results	No results		257.164	7.646	9180.03	0	0	0		7	7	5			No MS2	370.438	5181.95	672.815	1228.24	1962.19	2258.97	370.721	363.488	561.663	1075.92	365.072	9058.26	1447.4	3262.18	5047.41	1005.91	445.08	1081.11	2897.64	345.001	339.851	5274.78
	C5 H2 Cl O3 P3 S5	Full match	No results	No results	No results		397.752	0.425	9166.54	0	0	0		7	18	15			ddMS2 for preferred ion	7543.9	7825.12	6897.86	5529.93	7913.55	6809.62	7205.85	4730.77	5077.02	5863.95	7300.66	2767.28	5904.4	6458.12	8739.41	4252.7	3610.08	6133.1	4607.67	5272.71	4216.76	6676.77
	C13 H25 P S	Full match	No results	No results	No results		244.143	4.703	9158.91	0	0	0		7	8	8			No MS2	505.975	3915.65	521.469	1578.41	2204.37	2969.15	503.236	581.653	507.231	513.339	505.695	3185.51	9125.64	1252.93	4689.11	502.932	501.655	506.425	1100.1	497.884	490.372	3056.44
	C21 H22 N4 O	Full match	No results	No match	No results		346.179	5.385	9137.3	0	0	1	Superpathway of gibberellin biosynthesis	7	6	5			No MS2	311.983	287.149	1025.67	776.316	360.544	282.343	402.026	5695.63	5787.78	5714.75	646.026	5466.25	3311.76	2565.21	1985.57	3577.08	5670.26	5622.4	2762.73	6875.55	9563.1	1385.27
	C29 H26 P2 S3	Full match	No results	No results	No results		532.066	3.996	9101.27	0	0	0		7	16	15			No MS2	2686.35	296.169	1913.07	349.8	337.316	298.402	896.328	2601.7	6235.61	4437.55	2279.79	3040.53	732.663	3553.5	2196.23	3217.97	4245.15	2019.23	1801.9	5516.62	9408.38	377.871
	C9 H14 N10	Full match	No results	No results	No results		262.143	5.6	9090.14	0	0	0		7	22	17			No MS2	347.914	4548.17	354.181	373.385	384.681	5692.89	357.989	393.031	403.389	413.168	360.774	9470.97	3543	2710.88	3553.11	438.066	446.227	465.794	946.053	472.605	486.634	10021.6
	C38 H65 N O6 P2	Full match	No results	No results	No results		693.424	9.113	9033.87	0	0	0		7	15	10			No MS2	314.69	3971.29	327.853	2960.17	4340.72	2583.72	321.342	382.573	996.312	1166.03	329.036	9311.27	9404.14	3172.58	5596.57	2893.9	1521.76	1734.47	3095.09	406.599	407.091	3720.29
	C12 H14 N3 O2 P	Full match	No results	No results	No results		263.084	4.512	9006.45	0	0	0		7	7	7			No MS2	1037.3	4197.66	1031.03	4927.18	4589.08	3080.39	1032.69	2212.59	3598.34	4635.96	1014.3	8605.5	9032.23	3050.73	3980.79	4592.45	4207.48	3424.39	6439.7	1891.09	2009.86	6112.69
	C31 H62 N O9 P	Full match	No results	No results	No results		623.418	9.092	8986.48	0	0	0		7	7	6			No MS2	411.935	8836.44	444.549	4887.23	7634.34	5090.01	401.044	745.152	1249.58	1323.34	622.53	8358.34	5771.44	1722.56	2977.61	1116.78	1179.26	1152.16	2511.9	604.337	447.824	3082.09
	C34 H52 O3 P2	Full match	No results	No results	No results		570.342	6.093	8968.29	0	0	0		5	17	14			No MS2	410.698	747.145	619.022	750.055	1083.68	436.752	677.515	470.812	521.821	8735.33	649.282	530.166	523.139	586.155	477.221	458.691	483.149	473.741	727.834	477.465	482.913	507.172
		No results	No results	No results	No results		517.289	6.154	8964.2	0	0	0		7	18	18			No MS2	1059.07	299.431	8591.24	299.319	307.372	989.246	2292.85	1926.84	2051.19	1237.25	4060.39	2738.19	831.034	327.994	326.591	328.497	328.831	803.838	473.887	1753.18	950.718	348.248
	C16 H32 O3	Full match	No results	No results	No results		272.236	8.367	8952.73	0	0	0		7	21	16			No MS2	7306.2	3875.19	3423.72	2867.34	2325.95	1511.27	8258.78	2303.75	2082.15	6094.22	7705.92	4522.84	2470.53	2239.1	3088.76	1198.74	1769.51	2448.22	2548.27	2502.07	2212.29	2755.13
	C12 H27 N2 P	Full match	No results	No results	No results		230.189	8.661	8951.85	0	0	0		7	13	13			No MS2	2739.27	337.678	2845.85	385.755	278.705	247.897	1985.45	400.064	473.31	578.146	8830.33	367.244	259.439	260.95	272.001	256.22	255.226	287.14	256.065	257.854	255.416	261.437
	C26 H43 N3 O2 S2	Full match	No results	No results	No results		493.282	6.942	8944.67	0	0	0		7	8	8			No MS2	346.323	6495.93	1861.68	5305.66	6906.53	7331.45	252.752	2040.34	3293.75	4361.74	1113.41	8969.5	3275.07	7400.41	4352.42	4885.79	3322.8	3145.5	8155.07	1200.08	296.904	6358.55
	C28 H52 N O10 P	Full match	No results	No results	No results		593.335	8.562	8928.37	0	0	0		7	19	18			No MS2	251.52	2850.06	251.23	3384.95	2142.09	2318.7	253.643	247.985	1244.53	1175.2	650.163	8806.85	5259.09	1758.46	3650.38	1116.02	941.287	1349.25	2039.24	229.252	227.699	1799.14
	C39 H72 N5 O6 P	Full match	No results	No results	No results		737.523	8.419	8920.28	0	0	0		7	14	14			No MS2	4721.12	1634.99	2942.03	1085.9	905.134	388.119	3343.9	2363.76	3844.99	4585	8785.89	3893.59	2995.85	3130.91	1826.29	3510.6	4126.99	5547.26	3906.47	4836.33	2465.56	3828.51
	C20 H30 O10	Full match	No results	No results	No results		430.185	6.377	8918.48	0	0	0		7	8	8			No MS2	4039.87	1088.84	3588.66	1595.74	907.718	961.781	3916.31	8402.73	8912.48	7194.88	3871.98	4106.01	482.856	4904.56	396.027	1517.88	1453.11	2259.14	1404.87	2712.76	1927.14	1330.65
	C14 H24 O2	Full match	No results	No results	No results		224.178	7.466	8917.11	0	0	0		7	10	8			No MS2	3059.4	1119.89	3239.78	1147.83	1151.21	868.305	3175.98	3275.01	4172.79	9002.76	3890.43	2841.24	1541.57	1324.84	2307.36	4512.99	5098.44	4291.39	3901.13	5006.12	4236.63	3369.09
		No results	No results	No results	No results		326.247	8.119	8912.94	0	0	0		7	29	21			No MS2	223.031	3254.39	365.214	2196.68	2295.55	2964.8	213.008	197.179	770.93	367.259	214.471	2358.92	8405.46	1164.89	3472.47	637.489	171.057	171.111	1180.09	162.42	162.27	376.226
	C29 H52 N5 O P S2	Full match	No results	No results	No results		581.334	7.132	8905.27	0	0	0		7	4	3			No MS2	232.533	8759.94	1778.06	6627.8	6482.16	8871.3	236.306	1632.35	2936.14	2280.58	2420.65	4416.62	3449.27	5128.08	5716.89	2642.46	2545.23	2509.98	4714.29	277.313	250.423	7177.88
	C38 H39 N9 O	Full match	No results	No results	No results		637.325	6.596	8901.88	0	0	0		7	8	6			No MS2	621.149	4618.82	2932.32	3791.84	4564.17	5239.89	582.511	627.994	1725.59	1183.85	1886.21	777.268	2636.85	2432.05	9126.17	2661.38	1888.69	2245.76	4530.05	730.113	648.42	3258.45
	C10 H24 N6 O2 P2	Full match	No results	No results	No results		322.146	6.481	8894.87	0	0	0		7	10	5			No MS2	679.467	755.143	398.292	806.235	383.958	928.434	658.93	2120.86	2620.57	2470.5	552.605	1939.76	1659.05	776.504	7600.24	8356.45	7425.35	6756.78	3944.94	6777.93	5142.07	2599.6
	C12 H10 N6 O16 S	Full match	No results	No results	No results		525.987	0.688	8893.7	0	0	0		7	16	14			No MS2	614.466	420.705	429.938	421.269	1311.6	546.925	429.052	6910	7542.69	5728.65	419.349	6140.62	7019.11	7796.34	2273.78	6774.86	8365.5	6639.2	5972.78	8122.02	8379.99	2939.5
	C12 H19 N3 O	Full match	No results	No results	No results		221.155	7.394	8859.91	0	0	0		7	14	6			No MS2	6267.97	3039.16	8148.49	1827.05	1255.52	1039.99	3735.4	1864.08	4933.44	2004.15	695.984	6706.48	6620.34	1799.56	1454.38	1376.09	6549.93	3160.82	1312.91	2160.36	5329.73	8055.06
	C20 H42 N7 P S2	Full match	No results	No results	No results		475.271	7.776	8853.04	0	0	0		7	14	9			No MS2	3964.61	234.865	4546.54	231.054	233.342	513.651	6329.16	2543.41	2650.6	7684.56	3172.22	494.217	246.375	2713.94	255.975	3739	3382.16	3645.93	3184.41	10010.7	7230.65	767.485
	C10 H15 N2 O2 P S	Full match	No results	No results	No results		258.057	4.476	8847.38	0	0	0		7	17	16			No MS2	4883.09	251.651	3188.18	245.049	252.955	252.198	4158.76	251.175	248.262	251.366	8548.6	256.149	260.733	262.063	266.503	264.989	266.501	265.123	273.688	272.974	267.967	277.542
	C19 H18 N O P	Full match	No results	No results	No results		307.11	4.912	8824.13	0	0	0		7	7	5			No MS2	311.675	1300.92	310.454	953.061	370.576	311.194	310.787	308.534	299.712	654.924	310.243	8719.39	4252.06	671.662	1388.07	514.602	292.667	904.775	939.118	288.414	288.078	994.475
	C19 H31 N2 O P	Full match	No results	No match	No results		334.215	6.726	8820.12	0	0	1	Kauralexin biosynthesis	7	18	18			No MS2	489.645	3714.35	547.869	1347.11	5454.87	2363.01	2346.56	8794.04	8556.51	1753.37	1101.95	4093.31	6594.2	4653.58	6072.43	5112.1	6476.65	6705.3	3775.69	5807.5	5536.56	5925.02
	C9 H14 O2	Full match	No results	No results	No results		154.1	5.46	8812.91	0	0	0		7	15	14			No MS2	1825.8	2929.71	1471.85	1453.14	2264.71	1620.55	1081.67	4882.43	5961.48	6350.44	2975.19	7820.8	3484.73	6033.79	2584.33	6128.35	8544	6558.22	7871.15	7373.68	3565.1	4447.31
	C16 H35 N O13	Full match	No results	No results	No results		449.21	5.599	8799.54	0	0	0		7	13	11			No MS2	268.889	1694.72	272.2	1454.63	1564.12	822.78	273.56	285.784	293.071	471.005	274.084	5198.61	9044.81	392.1	688.111	499.357	305.843	317.115	637.485	313.261	319.713	329.567
	C3 H2 Br O9 P3 S5	Full match	No results	No results	No results		513.67	0.406	8777.57	0	0	0		7	17	17			ddMS2 for preferred ion	8594.79	5205.29	6812.25	5091.36	5840.38	7563.04	6477.61	5427.18	5468.14	3342.98	5716.44	2088.73	5879.78	6491.49	6962.63	3974.43	4031.29	3323.39	4667.56	5901.35	5304.66	5943.18
	C5 H19 N8 O P	Full match	No results	No results	No results		238.142	3.734	8773.79	0	0	0		6	16	12			No MS2	273.443	577.326	885.359	2556.91	695.585	626.941	633.322	296.568	781.681	1448.23	1026.39	9133.57	4442.27	1624.92	2556.08	5784.31	3183.75	4236.5	3420.4	2853.4	9995.08	321.291
	C4 H11 Cl2 N2 O5 P3	Full match	No results	No results	No results		329.927	0.432	8766.87	0	0	0		7	13	10			ddMS2 for preferred ion	279.017	301.366	264.153	378.937	1153.73	357.787	255.099	3146.86	3431.69	3374.55	317.72	4899.12	4086.82	4150.67	1367.88	9298.02	6215.33	4949.05	4031.05	5017.06	8611.72	1903.58
	C6 H11 N7 O6 P2	Full match	No results	No results	No results		339.024	0.712	8756.7	0	0	0		7	14	8			No MS2	523.192	498.489	514.473	489.742	498.169	964.344	513.297	2081.88	2110.39	2953.32	498.404	5042.42	2295.63	2491.79	436.162	8090.24	3357.57	3557.57	1784.56	2850.77	2154.26	1653.35
	C14 H38 N7 O P3 S	Full match	No results	No results	No results		445.209	4.382	8748.98	0	0	0		7	9	9			No MS2	227.829	8644.9	1029.68	6847.41	8693.66	6180.5	229.588	1003.6	2376.92	1763.95	829.302	4575.07	2403.24	2163.45	3653.41	1511.14	1200.72	1303.6	3284.25	287.579	243.563	5046.86
Tartronate semialdehyde	C3 H4 O4	Full match	No results	Full match	No results		104.012	0.501	8740.23	0	0	4	Superpathway of microbial D-galacturonate and D-glucuronate degradation;Other	7	4	4			ddMS2 for other ion	1667.61	6442.42	2345.93	5507.44	7535.59	5854.04	2594.47	3805.5	3333.47	6538.76	3079.88	7424.3	3984.76	5790.97	4560.06	7579.31	8652.63	6195.99	6820.6	6560.16	4505.91	6443.16
	C29 H61 N7 O11	Full match	No results	No results	No results		683.439	9.092	8720.68	0	0	0		7	7	6			No MS2	255.19	8560.93	299.623	4735.82	7477.08	4936.16	246.463	556.94	1103.08	1181.04	481.598	8132.25	5406.5	1572.57	2831.37	971.067	1032.91	1003.79	2366.09	429.401	277.124	2886.24
	C15 H16 N4 O	Full match	No results	No results	No results		268.132	7.439	8707.29	0	0	0		7	7	4			No MS2	4656.68	1485.5	4494.24	1721.78	1304.41	1243.25	3878.93	4744.51	8754.15	2610.07	3447.01	2086.96	233.534	2293.68	489.743	1263.96	1563.13	3274.96	1585.99	1904.44	1859.35	3214.3
	C22 H31 O P S	Full match	No results	No results	No results		374.185	6.19	8705.42	0	0	0		7	17	16			No MS2	519.364	7044.37	512.653	5690.21	8827.56	4705.85	512.4	517.093	686.513	493.481	509.004	3720.72	3667.22	498.323	6251.26	665.492	620.263	472.95	1621.8	472.074	455.751	1666.98
	C5 H17 N4 O3 P	Full match	No results	No match	No results		212.106	6.997	8693.47	0	0	3	Other	7	16	11			No MS2	1137.5	3140.31	413.115	5328.37	5764.37	3718.16	433.554	724.469	1410.65	1625.19	683.664	8951.66	4991.28	3273.24	5967.22	1484.79	1281.37	2116.07	3355.18	498.872	513.058	9199.72
	C13 H25 N2 O2 P	Full match	No results	No results	No results		272.163	5.962	8685.87	0	0	0		7	12	10			No MS2	782.486	2982.18	3083.96	1317.51	1659.91	578.712	320.868	987.82	1056.21	1186.6	1033.76	1301.42	8508.93	759.645	1257.87	614.25	984.234	1920.8	483.588	235.901	296.226	283.675
	C10 H17 N4 O6 P3	Full match	No results	No results	No results		382.039	0.671	8684.7	0	0	0		7	16	15			No MS2	1784.01	293.649	1134.99	784.736	288.144	289.018	2285.8	8721.9	6204.02	1957.74	645.089	3327.36	1591.47	577.862	1522.25	8273.49	6196.82	4516.28	2004.93	8001.23	3222.91	1112.31
L-Phenylalanine	C9 H11 N O2	Full match	No results	Full match	No results		165.08	5.002	8666.1	0	0	13	Superpathway of chorismate metabolism;Superpathway of aromatic amino acid biosynthesis;Other	7	19	19			No MS2	2411.12	4556.85	3156.87	2312.32	3605.87	3747.55	3481.97	6747.7	7404.81	8757.53	2439.03	6916.32	5585.45	5984.29	5432.22	8781.82	6198.08	8252.52	8029.59	7212.88	8157.03	7682.24
		No results	No results	No results	No results		145.113	8.33	8652.93	0	0	0		7	8	7			No MS2	573.951	1032.65	683.147	827.444	547.179	2338.94	387.47	3723.42	1555.86	1470.05	701.12	8402.27	5135.39	2210.39	2755.56	8050.56	6691.04	6152.54	4578.27	3627.44	1313.65	9063.05
	C20 H35 N2 O4 P	Full match	No results	No results	No results		398.232	6.756	8648.15	0	0	0		7	22	22			No MS2	407.938	5604.61	785.55	1641.27	4157.5	6920.77	415.619	937.237	594.432	609.143	410.589	1550.25	2221.38	2584.85	7203.5	406.787	398.398	397.016	1536.79	395.581	401.93	8458.31
	C17 H29 N O5 S	Full match	No results	No results	No results		359.178	7.19	8625.22	0	0	0		7	6	6			No MS2	5154.93	3385.43	5281.83	3603.97	3035.94	3054.15	4695.49	2379.35	3178.6	7685.55	8546.46	3939.73	3688.13	7187.54	3721.55	4938.33	5795.16	6446.42	5599.65	8190.96	5266.67	3658.39
		No results	No results	No results	No results		589.301	6.57	8623.12	0	0	0		7	7	6			No MS2	266.524	1125.04	525.473	5584.8	8589.33	5080.69	262.107	271.304	1294.89	494.688	684.563	5097.91	5043.18	1889.09	5939.66	1779.9	935.355	372.131	2949.21	277.148	278.315	3637.7
	C10 H8 N4 O	Full match	No results	No results	No results		200.069	4.955	8607.13	0	0	0		7	20	17			No MS2	319.559	9080.77	1169.22	4405.21	7795.05	6613.03	309.467	1140.29	1500.66	1460.66	1018.78	856.488	786.453	2598.6	2393.65	577.149	425.743	260.442	2199.8	262.113	253.589	6393.19
	C38 H47 N O P2	Full match	No results	No results	No results		595.314	6.291	8584.14	0	0	0		7	24	19			No MS2	267.929	8106.02	984.418	7103.81	8311.22	5868.97	274.876	1121.43	2214.36	1774.83	1388.5	7112.57	6422.75	3644.62	4896.16	2036.19	3158.96	1792.67	3708.1	340.472	341.727	6029.68
	C13 H19 N4 O2 P	Full match	No results	No results	No results		294.124	5.993	8537.44	0	0	0		7	8	8			No MS2	6504.02	1785.74	8543.65	2691.89	2816.86	1864.5	6304.41	2461.86	2837.23	8002.86	5554.75	7137.79	4383.22	3652.55	1948.25	3001.71	3202.42	2332.49	2494.68	2079.04	3424.14	2448.15
	C19 H32 N4 O S	Full match	No results	No results	No results		364.226	8.172	8496.64	0	0	0		7	19	17			No MS2	455.109	3506.74	470.168	1101.65	3286.27	8341.15	473.152	552.267	506.075	507.906	472.195	535.085	529.833	1110.09	1221.47	531.477	549.046	564.419	706.337	565.621	571.584	2872.87
	C H3 Br2 O13 P3 S3	Full match	No results	No results	No results		569.632	0.398	8495.88	0	0	0		7	8	8			ddMS2 for preferred ion	8493.14	7657.53	7348.86	5744.89	6639.51	7983.04	7644.85	4665.61	6470.98	5232.35	5740.45	2065.18	5924.32	6284.62	6219.24	4490.52	3698.03	4876.64	5133.68	6146.36	4113.36	5053.84
	C15 H28 N4 O6	Full match	No results	No results	No results		360.198	7.021	8481.55	0	0	0		7	19	14			No MS2	2097.53	732.47	1824.92	2503.62	1553.91	2322.44	2650.72	8177.94	8362.73	8492.03	5137.14	1932.75	5920.93	3928.87	7852.5	7170.28	9430.86	5834.29	6699.53	7405.76	5115.82	4807.59
	C17 H27 O7 P	Full match	No results	No results	No results		374.149	6.699	8458.15	0	0	0		7	9	7			No MS2	304.534	5309.65	1181.06	5995.47	8344.92	3910.11	343.533	1206.3	1899.37	4233.5	301.764	1970.75	1103.09	2401.24	2378.07	1685.18	2049.32	2194.63	3186.6	475.902	397.243	4645.24
	C9 H11 N2 O3 P S	Full match	No results	No results	No results		258.021	4.728	8425.5	0	0	0		7	11	7			No MS2	281.208	296.987	281.58	300.266	313.229	441.472	286.349	407.803	438.819	3666.87	286.148	6408.66	3586.12	3524.45	759.295	2950.87	4903.57	4666.07	2957.32	9289.55	6874.59	1371.68
	C13 H21 O3 P	Full match	No results	No results	No results		256.122	5.706	8421.93	0	0	0		7	16	13			No MS2	5590.82	6380.88	5187.16	7049.84	6888.81	3402.74	4046.59	4856.07	4184.96	6881.18	8085.69	3759.99	2880.86	7078.49	2675.02	6331.46	5781.22	7956.21	5141.37	2708.83	1478.42	6750.46
	C30 H57 N10 O3 P S	Full match	No results	No results	No results		668.411	9.683	8418.74	0	0	0		7	13	11			No MS2	910.941	3470.69	2849.45	4638.15	5524.47	4516.25	910.222	3636.17	951.433	2079.71	921.46	6822.96	5619.23	4975.66	8843.12	3071.9	3132.68	3744.29	6312.5	2429.79	1046.24	8723
		No results	No results	No results	No results		469.282	7.786	8407.62	0	0	0		7	11	11			No MS2	5645.32	2203.39	5330.97	3418.44	2550.24	4402.7	5986.15	985.357	5034.41	1695.3	3932.17	657.591	1396.78	1269.35	2097.77	5927.99	7133.94	4174.98	8576.73	6804.41	5239.81	4406.47
	C10 H13 N9 S	Full match	No results	No results	No results		291.103	5.171	8391.65	0	0	0		7	20	20			No MS2	430.14	5239.44	227.298	2462.29	3194.71	3826.84	228.681	4207.66	2398.39	1107.77	230.231	597.674	1220.51	4228.53	1173.93	1053.77	2498.57	729.906	2816.8	1268.14	3699.18	8280.57
	C4 H9 O2 P3	Full match	No results	No results	No results		181.981	0.346	8380.87	0	0	0		6	9	9			No MS2	6773.94	8012.26	8151.85	7516.73	473.777	8380.6	7404.35	5077.7	5179.04	4873.74	6958.46	3968.85	4249.64	5662.74	6512.48	2582.05	128.296	5216.03	6036.72	4491.51	4419.99	7014.36
	C15 H22 N4	Full match	No results	No results	No results		258.184	6.754	8370.88	0	0	0		7	13	12			No MS2	3847.92	491.623	3289.37	481.333	283.287	227.572	3034.45	1830.2	1567.31	2695.73	8516.76	888.366	406.023	915.036	548.491	524.626	793.461	734.742	586.238	828.007	336.177	281.093
	C7 H6 N4 O3	Full match	No results	No match	No results		194.043	0.483	8368.43	0	0	5	Superpathway of microbial D-galacturonate and D-glucuronate degradation;Other	7	16	15			ddMS2 for preferred ion	1353	2474.53	1356.66	4857.73	3462.55	2571.58	1115.84	5306.3	4525.62	5227.15	1613.82	5366.93	5186.54	5804.11	2994.21	6836.93	8231.95	4540.22	6398.6	5490.43	5453.54	5346.89
	C20 H35 N2 O2 P	Full match	No results	No results	No results		366.242	6.342	8352.47	0	0	0		7	13	11			No MS2	4873.24	2323.34	7830.74	2947.88	3672.19	2671.91	3338.46	8314.72	7392.6	7845.92	6822.41	5207.47	2736.56	2724.69	7451.58	3573.33	4218.56	7912.89	4002.09	4879.22	5744.65	4243.7
		No results	No results	No results	No results		269.208	8.505	8351.33	0	0	0		7	17	12			No MS2	4473.9	2932.69	1967.56	1290.35	3226.96	1053.41	2675.18	1430.82	1747	7146.58	7876.2	6289.78	7986.17	1489.5	1054.03	1869.14	1482.89	1760	383.743	2854.23	745.37	1611.53
	C27 H49 N3 O7 P2	Full match	No results	No results	No results		589.304	6.163	8348.16	0	0	0		7	14	9			No MS2	448.022	4294.18	1988.79	3442.18	4568.36	8200.29	224.029	774.008	2053.52	442.519	539.914	252.226	250.569	2626.04	3106.41	312.826	599.128	453.457	2964.41	605.076	269.573	4954.35
	C12 H16 O3	Full match	No results	No results	No results		208.111	6.947	8342.78	0	0	0		7	10	8			No MS2	1508.79	4172.17	1709.27	4066.91	2599.61	3406.69	1534.76	4435.41	3721.84	2899.61	4546.54	5563.42	6799.15	3405.03	6673.57	7238.41	8025.57	4057.4	6266.5	1584.09	1121.22	5532.98
	C6 H5 Br Cl2 P2 S2	Full match	No results	No results	No results		351.785	0.383	8336.55	0	0	0		7	6	5			No MS2	5248.05	3494.93	3303.43	3973.73	4083.16	4313.53	3599.3	5273.01	8308.05	5877.14	3670.44	3720.03	6464.32	4193.43	4581.13	3228.16	4484.4	5112.18	3496.47	5291.01	4245.62	4088.8
	C5 H17 N4 O3 P	Full match	No results	No match	No results		212.106	5.84	8331.01	0	0	3	Other	7	20	13			No MS2	1814.08	2822.68	1244.6	3339.67	2134.51	2466.11	1176.01	3373.04	5432.54	6460.41	2008.8	6439.39	7562.1	6921.94	3922.68	3151.96	4655.11	4330.6	9764.75	4751.11	4129.49	5282.49
	C11 H18 N O2 P	Full match	No results	No results	No results		227.107	5.101	8329.96	0	0	0		7	22	20			No MS2	313.225	6189.78	488.371	3011.95	3911.51	6323.57	304.513	3224.45	5184.16	1712.22	313.746	2754.76	1354.54	8599.4	2302.43	1610.32	3427.75	1360.81	3685.01	2758.51	6617.89	8131.76
	C13 H26 N3 P	Full match	No results	No results	No results		255.184	7.537	8324.22	0	0	0		7	21	21			No MS2	2186.75	4848.76	4125.39	2410.6	3453.99	3918.77	2561.58	478.722	2131.68	792.465	3740.76	8527.31	7259.28	3116.49	7430.91	2447.65	3276.5	5562.52	3396.93	2432.44	2535.17	7950.3
	C16 H22 N4	Full match	No results	No results	No results		270.184	7.59	8312.24	0	0	0		7	19	18			No MS2	4530.44	2378.56	5779.04	2586.45	3292.77	1219.84	5235.18	4568.15	2981.15	4764.59	6562.85	526.761	1810.45	2195.03	3182.62	8592.58	5010.63	4567.23	5126.66	4382.58	5837.73	5513.36
		No results	No results	No results	No results		179.906	0.495	8275.96	0	0	0		7	10	9			No MS2	8434.23	8001.45	6502.27	5208.39	6499.04	7636.11	6877.9	6260.8	6309.67	6013.99	8411.58	4574.53	6841.94	6881.93	6588.3	3765.61	5498.73	5871.76	5017.32	5810.74	3456.78	6666.43
	C H4 Cl2 N2 O8 P2 S5	Full match	No results	No results	No results		463.743	0.394	8259.57	0	0	0		7	5	4			No MS2	8035.35	8355.44	6212.95	5455.95	7473.58	7817.18	6680.29	6219.44	6732.08	5245.44	6061.37	3011.48	5952.16	6397.5	7419.97	4791.08	4513.59	5531.3	5170.73	6445.75	5740.42	5949.81
	C7 H10 N10	Full match	No results	No results	No results		234.111	3.981	8254	0	0	0		7	8	7			No MS2	404.404	793.879	318.175	1248.26	1264.2	839.5	320.35	571.786	1297.13	4128.32	337.333	8310.82	8363.65	6054.38	2213.54	6814.55	6953.91	4351.82	5372.28	5995.68	4587.67	4229.67
	C24 H57 N9 O14	Full match	No results	No results	No results		695.403	9.138	8235.45	0	0	0		7	25	21			No MS2	567.006	1887.02	1031.35	2816.95	3230.5	2588.06	559.713	2147.4	2145.18	2772.45	1361.25	7986.72	5521.73	2418.78	2222.33	2315.78	2254.86	2568.79	3266.17	536.586	455.791	3468.35
	C16 H22 O3	Full match	No results	No results	No results		262.158	7.456	8229.43	0	0	0		7	7	5			No MS2	424.936	385.758	3018.6	3421.55	299.931	1069.31	293.8	6853.65	4746.44	3653.38	5366.48	2977.21	702.455	3122.76	2337.58	2258.23	5653.19	8533.92	6207.56	590.318	309.939	5451.21
	C11 H10 N4 O S2	Full match	No results	No results	No results		278.029	5.475	8227.95	0	0	0		7	4	3			No MS2	2653.37	3831.57	2408.95	1871.88	2992.64	2444.84	644.533	4029.1	4931.38	3651.83	412.069	3754.29	2317.22	8315.77	3572.74	3927.73	5347.48	4381.93	2612.77	4370.54	4351.16	3480.6
	C8 H14 O4	Full match	No results	No results	No results		174.09	4.406	8197.88	0	0	0		5	19	18			No MS2	7873.16	2954.77	1398.91	1246.16	6320.42	2249.86	1873.07	1173.14	1918.8	3036.85	2287.12	4779.56	4521.33	3844.12	7729.12	1219.83	1335.63	2407	5033.81	6065.2	1454.68	2081.09
	C31 H38 N2	Full match	No results	No results	No results		438.3	7.972	8187.34	0	0	0		7	7	3			No MS2	4649.45	408.198	2642.91	6781.99	1750.09	4981.94	6838.01	7930.04	8107.15	8286.12	1647.77	4016.49	774.411	5910.74	2770.33	2539.99	1627.95	1754.47	2322.82	2451.51	3123.14	1725.08
	C14 H23 O P S	Full match	No results	No results	No results		270.123	4.481	8177.45	0	0	0		7	5	4			No MS2	457.262	363.05	353.325	353.096	362.919	364.968	419.024	6442.3	8201.77	481.583	346.657	1628.97	895.191	324.624	371.429	565.258	782.321	690.176	559.273	654.374	1234.93	377.207
		No results	No results	No results	No results		92.0364	0.67	8171.89	0	0	0		6	13	9			No MS2	4779.18	2697.28	2863.81	7747.77	5631.68	5291.68	8057.91	6436.54	5622.67	7608.13	6370.5	4383.98	4868.92	3082.44	8207.63	4660.12	5158.94	6033.39	5090.03	5363.94	6449.5	3463.91
	C28 H38 N4	Full match	No results	No results	No results		430.31	8.617	8094.59	0	0	0		7	8	5			No MS2	7745.57	519.892	4876.37	1473.62	1051.99	812.317	4855.63	5889.15	6093.86	1010.14	4684.38	489.769	523.308	544.365	1121.73	896.541	715.435	1524.71	513.497	1449.75	1767.54	686.09
	C H Cl3 O6	Full match	No results	No results	No results		213.886	0.515	8088.33	0	0	0		7	16	15			ddMS2 for preferred ion	6820.89	5902.18	7975.04	4299.2	5174.07	4595.93	4758.29	5259.63	4274.75	3616.75	6125.67	2773.19	4831.29	5094.4	4885.45	2383.77	3590.35	4150.51	3187.07	4621.1	2358.53	4811.21
	C22 H45 N O13	Full match	No results	No results	No results		531.289	5.451	8085.42	0	0	0		7	21	19			No MS2	483.281	411.596	1877.1	615.746	599.127	400.176	517.77	6373.11	7997.81	5806.3	2329	3657.42	1162.31	367.431	1235.49	386.074	1431.85	712.617	556.71	766.838	1122.45	423.113
	C12 H21 N2 O3 P	Full match	No results	No results	No results		272.127	6.316	8083.79	0	0	0		7	15	14			No MS2	292.326	6654.91	290.981	2716.84	5589.72	8168.53	286.967	285.876	277.102	307.674	289.439	371.624	1108.46	1215.53	959.529	264.086	272.488	269.769	269.836	261.708	254.084	3316.14
	C27 H38 N3 O P	Full match	No results	No results	No results		451.271	7.886	8071.31	0	0	0		7	11	11			No MS2	5464.09	2024.95	5142.1	3247.06	2374.26	4125.43	5805.57	3986.05	4827.64	6912.12	3766.67	2473.35	1216.84	5240.49	1911.48	5648.19	6784.76	3762.23	8203.13	6403.97	4893.51	4202.36
	C16 H28 N O8 P	Full match	No results	No results	No results		393.157	4.538	8051.33	0	0	0		7	11	11			No MS2	427.79	5711.57	2046.42	5890.21	4092.33	6423.47	422.281	1708.69	2933.64	2060.93	1966.15	2066.33	1228.49	4182.42	3138.91	2030.72	1908.13	1771.24	5170.26	413.607	405.68	7909.92
	C20 H29 N2 O2 P	Full match	No results	No match	No results		360.195	6.239	8050.95	0	0	1	Other	7	6	3			No MS2	3052.86	5600.38	5621.97	6572.66	7935.83	7322.23	3497.51	3912.28	4767.02	7109.72	3199.83	4572.96	1908.38	2553.48	5512.68	3803.02	2072.35	6100.66	3126.49	4801.88	3191.68	3953.24
	C35 H82 N7 O7 P3	Full match	No results	No results	No results		805.549	7.912	8045.33	0	0	0		7	15	14			No MS2	181.163	5060.05	1068.55	3828.8	7388.88	7945.84	183.555	309.304	1715.42	1694.27	184.316	2452.38	7108.49	2609.81	3236.65	1198.18	434.044	773.695	2769.09	209.61	211.37	2467.96
	C26 H34 O S	Full match	No results	No results	No results		394.237	5.97	8028.18	0	0	0		7	14	14			No MS2	6671.4	5256.55	7829.77	4023.33	4912.15	5722.29	5692.96	5609.41	5843	2469.97	6814.44	3633.61	1187.5	2174.59	4681.75	3170.79	4707.78	7018.81	2151.56	3160.52	3914.84	5062.97
	C11 H25 N O3 S	Full match	No results	No results	No results		251.153	6.859	8020.87	0	0	0		7	8	8			No MS2	4466.11	504.579	3522.58	1331.1	425.851	421.499	4343.38	8008.16	6028.59	5033.55	6041.47	1940.81	662.433	1080.88	861.332	2949.02	3100.39	6061.04	1144.49	5173.86	8080.76	1314.42
	C18 H37 N2 O P	Full match	No results	No results	No results		328.262	9.311	8019.04	0	0	0		7	13	8			No MS2	2926.89	297.035	2179.22	378.955	294.944	340.828	2612.21	840.183	989.539	1414.29	7627.42	263.446	511.231	461.899	273.768	271.809	483.586	955.631	366.683	591.79	283.473	364.29
	C43 H76 N5 O7 P	Full match	No results	No results	No results		805.549	8.415	8016.41	0	0	0		7	5	5			No MS2	308.065	1871.09	717.243	2140.5	3267.61	1783.56	312.974	358.231	2533.49	1469.79	312.204	3104.17	8002.51	1933.15	1324.82	1050.4	343.954	484.304	1673.01	307.196	309.026	829.067
	C9 H23 N4 O2 P	Full match	No results	No match	No results		250.158	7.527	8010.43	0	0	1	Other	7	16	16			No MS2	953.813	244.954	331.589	242.091	249.83	260.082	1135.49	5100.14	5848.59	8026.21	502.786	2590.97	248.724	1782.53	705.342	7384.05	8258.18	4291.78	3567.44	7910.08	6681.05	2935.59
	C22 H34 N O3 P3	Full match	No results	No results	No results		453.178	4.517	7992.39	0	0	0		7	3	3			No MS2	367.75	5495.57	2703.01	5618.34	3875.83	6659.24	367.427	1568.69	3064.29	1935.1	2206.3	2486.17	944.889	5057.37	3663.51	2654.63	1811.48	2493.22	5099.47	375.511	369.654	8115.07
	C22 H40 N5 O3 P	Full match	No results	No results	No results		453.287	7.578	7971.66	0	0	0		7	8	3			No MS2	6018.03	6735.06	6487.57	6536.08	6362.09	7875.36	6515.93	4778.85	5993.03	6965.22	6363.43	5231.48	4890.15	5869.63	7701.93	6170.15	7326.41	7276.69	7377.27	6677.09	5651.17	8044.5
	C11 H25 N2 O2 P S	Full match	No results	No results	No results		280.135	6.531	7962.98	0	0	0		7	7	4			No MS2	1958.51	1605.35	2750.05	1439.15	1682.41	1207.1	2852.96	3537.74	4451.11	4799.31	2521.89	2490.02	3091.48	2936.73	2612.88	5130.86	8386.12	4319.17	5393.01	4483.97	7175.56	3106.61
	C4 H5 N8 O6 P	Full match	No results	No results	No results		292.008	4.974	7958.77	0	0	0		7	6	5			No MS2	3423.36	1424.63	1300.62	4014.25	2202.1	370.552	1358.35	3778.82	5372.81	4649.26	1032.37	2854.53	314.017	6230.22	907.213	2897.21	5513.23	3069.96	3167.58	3714.62	7899.46	4420.72
	C23 H29 O5 P S	Full match	No results	No results	No results		448.143	7.196	7953.67	0	0	0		7	12	11			No MS2	512.034	5033.64	523.171	4998.36	3212.17	4138.76	514.636	4652.23	4734.27	3529.14	515.217	4900.5	4988.72	4635.02	7768.92	4428.12	4937.31	6182.3	6619.08	5858.79	5328.55	4719.69
	C9 H15 N O3	Full match	No results	No results	No results		185.106	4.905	7949.58	0	0	0		7	4	4			No MS2	4282.45	7986.71	7150.26	2562.07	4282.86	6690.23	2146.82	3485.58	2579.57	3675.18	5872.08	6779.33	7080.62	6328.21	5828.81	1740.13	3823.49	2172.67	5320.67	3867.12	3540.7	6194.39
		No results	No results	No results	No results		412.211	6.939	7927.84	0	0	0		7	20	20			No MS2	428.149	2184.1	900.02	1315.75	1381.19	2325.08	423.009	2858.76	855.237	1288.37	1796.1	463.812	1814.92	2400.63	1333.02	770.221	1247.74	1701.08	2708.75	413.911	412.973	7798.8
	C20 H50 N9 O9 P	Full match	No results	No results	No results		591.346	8.096	7917.59	0	0	0		7	8	5			No MS2	6596.04	597.313	4421.52	1506.16	935.405	967.42	7626.93	2460.88	1921.58	3101.25	6065.99	1163.28	425.632	1231.91	658.537	4000.36	5193.44	5308.45	3454.19	5591.04	5993.2	2595.93
	C5 H9 N2 O8 P3	Full match	No results	No results	No results		317.956	0.366	7916.48	0	0	0		7	8	4			No MS2	5978.25	7283.78	6483.69	7738.6	7079.67	7101.82	6087.03	3009.12	3290.49	3173.57	5106.56	2014.03	3138.11	4286	5585.41	3451.56	2542.34	3487.14	4722.62	2751.38	3226.1	5930.35
	C18 H36 N2 P2 S	Full match	No results	No results	No results		374.211	7.5	7894.22	0	0	0		7	6	6			No MS2	299.072	1233.09	2661.45	308.356	309.45	3621.02	303.079	2011.21	3353.59	471.708	2355.96	1957	3799.51	5837.95	5515.41	841.186	562.121	2711.33	3133.42	304.103	308.111	8036.15
	C23 H38 N O3 P3	Full match	No results	No results	No results		469.209	4.914	7876.87	0	0	0		7	8	8			No MS2	205.824	7802.61	253.784	3151.59	5638.69	4522.05	206.388	572.683	895.605	563.611	203.773	3478.08	5581.75	1481.7	2733.29	541.342	506.549	325.595	1342.08	216.75	217.738	3132.2
	C9 H16 O2	Full match	No results	No results	No results		156.116	8.101	7846.54	0	0	0		7	10	6			No MS2	747.122	4279.25	747.187	1224.73	796.122	2802.25	744.252	825.943	1077.36	809.158	777.105	8003.12	7806.86	3472.82	2292.37	836.013	834.707	856.121	1166.09	861.718	874.326	2551.74
		No results	No results	No results	No results		320.236	8.638	7841.18	0	0	0		5	8	8			No MS2	2024.3	233.917	4441.62	7552.7	3773.49	232.138	449.834	1257.45	1268.82	1253.45	872.84	426.596	232.43	3864.91	3963.14	566.231	4251.6	225.384	7672.61	4683.33	225.814	557.368
	C19 H33 N2 P	Full match	No results	No results	No results		320.236	8.816	7841.18	0	0	0		7	19	19			No MS2	1956.75	3442.05	4309.63	7439.51	3730.99	3616.89	1341	1805.69	3812.76	2967.15	2547.42	1087.84	843.53	3939.13	4070.31	5098	4400.26	3184.58	8002.28	4900.49	1183.89	4379.25
	C16 H33 N2 O P	Full match	No results	No results	No results		300.231	8.558	7815	0	0	0		7	29	18			No MS2	2592.2	1525.52	3508.98	928.725	1220.7	904.499	2820.3	4025.02	2192.96	3469.96	6923.94	2132.16	2833.58	2184.74	1169.89	1766.73	1643.6	1357.59	1698.56	1174.58	2974.1	1855.76
	C8 H3 Cl2 O3 P3 S3	Full match	No results	No results	No results		405.785	0.399	7812.64	0	0	0		7	6	5			ddMS2 for preferred ion	7652.12	7870.19	6503.5	5293.37	6932.75	7440.22	7162.43	6080.17	6642.29	6710.39	5679.16	2994.88	1975.15	5791.61	6777.92	4267.58	5422.49	5093.38	5495.62	6974.58	5589.9	6130.76
	C11 H16 O2	Full match	No results	No results	No results		180.116	6.477	7780.5	0	0	0		7	17	9			No MS2	745.097	5061.31	1106.65	4044.62	3006.72	3228.32	596.447	7681.48	5499.07	4776.11	1922.01	3628.74	3391.48	4092.26	3838.69	1527.97	2694.73	5238.79	5935.58	4050.84	2204.26	7169.15
	C20 H24 N6 O	Full match	No results	No results	No results		364.203	8.115	7774.46	0	0	0		7	21	14			No MS2	526.946	2588.59	532.219	579.121	584.884	1420.23	533.743	587.698	606.05	692.81	549.956	7298.26	8213.07	1296.09	5108.49	1908.11	683.645	781.171	2285.55	715.676	735.886	1613.65
	C2 H Cl N6 O3	Full match	No results	No results	No results		191.981	0.53	7764.22	0	0	0		7	21	20			No MS2	1909.28	1063.74	2647.69	4149.29	4100.09	1792.52	1978.31	7561.59	7728.41	5581.37	1419.62	1653.06	2749.94	1722.28	3454.39	6456.84	4567.38	1574.86	2320.02	5341.22	6007.8	696.688
	C28 H39 Cl S	Full match	No results	No results	No results		442.25	7.067	7764.17	0	0	0		7	11	6			No MS2	258.41	202.18	6454.02	227.494	198.399	204.924	697.445	1126.78	1071.26	7897.1	2371.19	379.045	386.777	210.6	216.666	425.815	856.573	224.837	224.058	954.818	336.363	232.096
	C10 H12 O6 S2	Full match	No results	No results	No results		292.008	5.487	7747.57	0	0	0		7	5	5			No MS2	4150.15	795.19	1480.3	4108.17	1196.05	304.094	680.436	4115.4	7028.58	5565.71	356.147	3176.82	298.796	6019.14	683.968	3629.13	3842.95	3516.58	3685.1	4307.85	7610.48	4764.94
	C20 H27 N5 O S	Full match	No results	No results	No results		385.193	7.645	7745.67	0	0	0		7	12	11			No MS2	3091.63	416.827	3424.28	1010.47	377.212	365.32	2992.77	1965.87	1792.12	2398.61	7777.86	1727.05	244.402	3251.72	331.662	1516.5	1195.07	2008.66	983.981	1846.28	2229.92	754.482
	C10 H16 O	Full match	No results	No results	No results		152.121	6.979	7744.43	0	0	0		7	14	9			No MS2	2529.19	3884.23	1684.06	2963.54	5003.47	3581.69	2294.93	1153.01	888.433	2437.59	6582.92	5937.48	6475.06	2685.28	3871.24	1318.72	1086.93	1198.67	2847.34	1526.46	604.353	9032.74
	C11 H16 O2	Full match	No results	No results	No results		180.116	6.168	7735.61	0	0	0		7	21	21			No MS2	301.095	7650.43	445.782	7731.03	6055.97	1320.55	308.464	1204.5	1768.05	2531.03	748.886	4500.16	5964.66	931.799	7743.71	3783.23	2096.45	1450.01	2340.13	839.906	293.56	3812.59
	C27 H46 O2 P2	Full match	No results	No results	No results		464.3	9.29	7727.12	0	0	0		7	27	22			No MS2	1542.33	7190.25	281.936	1666.67	4434.24	4750.51	1614.41	654.224	330.51	246.771	913.882	251.776	294.798	1145.87	1013.89	272.586	272.475	275.974	281.686	289.153	297.363	1323.53
	C20 H29 N3 O9	Full match	No results	No results	No results		455.194	4.415	7721.71	0	0	0		7	7	6			No MS2	335.088	4644.17	604.724	5016.63	7660.17	3189.88	340.548	348.391	827.939	593.432	425.006	4163.51	2220.58	902.384	1869.73	591.876	641.805	354.797	917.296	359.208	365.433	1446.03
	C16 H27 N5 O P2	Full match	No results	No results	No results		367.168	5.024	7702.33	0	0	0		7	10	9			ddMS2 for other ion	703.294	3048.94	696.237	3015.49	3074.25	2805.89	688.261	1416.41	1120.06	2038.36	693.934	7664.16	3442.93	4283.18	4843.04	5550.16	2141.54	1594.66	7533.74	665.845	666.653	4600.38
	C21 H51 N9 O13	Full match	No results	No results	No results		637.361	8.573	7674.57	0	0	0		7	10	10			No MS2	563.457	3856.25	568.796	2644.58	3314.66	2475.5	565.192	832.032	992.365	1269.16	843.043	7599.89	5319.56	1590.35	3482.5	848.586	1083.99	2561.4	1696.69	528.49	529.561	3081.17
	C16 H29 O7 P3	Full match	No results	No results	No results		426.111	4.117	7668.17	0	0	0		7	10	7			No MS2	261.68	5097.47	262.05	3178.24	3709.84	4466.03	261.07	4587.02	5319.44	2079.63	264.276	915.528	1313.3	7601.2	1768.48	1392.23	2134.29	565.861	2177.02	1565.29	4034.23	8425.41
	C15 H30 S2	Full match	No results	No results	No results		274.179	5.488	7665.75	0	0	0		7	12	11			No MS2	1085.67	2178.65	1364.75	430.657	1388.07	914.893	672.537	2563.87	2675.67	3618.67	1274.03	2784.26	7570.21	2551.59	1094.28	1751.03	1831.92	1854.93	2063.38	1217.56	569.757	1283.18
	C2 H7 Cl N2 O2 P2 S5	Full match	No results	No results	No results		347.825	0.394	7662.68	0	0	0		7	10	9			ddMS2 for preferred ion	7685.11	6744.99	6544.62	6415.05	6888.4	7682.57	3923.52	6115.94	5676.41	6090.22	6450.14	3665.19	5784.23	7049.86	6400.58	5326.04	5448.7	5733.52	6310.09	6373.69	6352.88	7222.11
Miraxanthin V	C17 H18 N2 O6	Full match	No results	Full match	No results		346.118	4.703	7658.11	0	0	1	Other	7	4	3			No MS2	228.502	5332.14	1166.13	6350.21	7720.46	5256.39	227.059	1074.03	1400.37	2821.9	830.201	2868.11	3121.26	2300.88	3333.64	1370.27	1267.6	1594.31	3355.23	259.309	213.208	4646.35
	C34 H49 N O7	Full match	No results	No results	No results		583.35	7.945	7652.75	0	0	0		7	11	11			No MS2	1153.12	4199.09	2028.31	5130.75	3654.24	3532.15	3631.76	2833.22	4032.02	5718.47	1963.56	2453.41	2819.82	3603.97	7583.11	5295.93	5157.51	4852.87	6448.76	5681.85	3832.91	6830.19
	C36 H68 O10	Full match	No results	No results	No results		660.483	6.462	7642.58	0	0	0		7	21	19			No MS2	222.349	2001.15	231.412	1213.36	1820.85	1146.36	233.178	251.402	253.718	259.14	240.699	1575.88	7952.42	347.187	377.469	271.483	272.138	281.852	279.175	281.175	286.6	298.77
	C6 H13 N9 O2	Full match	No results	No results	No results		243.119	5.754	7642.02	0	0	0		7	5	5			No MS2	176.139	1122.99	169.536	257.617	757.238	684.54	171.035	175.567	432.066	386.247	176.32	730.241	7716.73	1223.64	1484.95	174.826	181.089	185.779	682.955	182.631	182.818	614.393
	C9 H13 N2 O P S	Full match	No results	No results	No results		228.047	5.015	7622.23	0	0	0		7	5	5			No MS2	255.313	7643.7	1592.47	3693.72	6062.1	4702.44	246.662	631.774	3099.78	2188.43	708.232	3488.74	2681.27	3718.5	3304.52	3427.8	1060.61	706.692	3726.41	669.018	464.534	4400.1
Kynurenate	C10 H7 N O3	Full match	No results	Full match	No results		189.043	4.718	7614.9	0	0	1	Other	7	7	5			No MS2	1967.94	4613.82	7875.03	6117.24	6574.93	4629.96	1761.23	5156.58	6622.3	4091.8	4456.16	2666.8	2018.92	3008.7	6549.83	1336.04	877.901	2429.93	2187.8	1078.19	1111.73	4895.48
	C15 H25 N7 O3 S	Full match	No results	No results	No results		383.178	7.616	7610.8	0	0	0		7	9	3			No MS2	246.753	212.162	235.009	213.863	217.424	219.008	208.407	7553.59	7307.54	6699.87	206.688	1956.08	1287.12	3340.37	1965.22	5351.73	7756.01	5778.74	4364.05	7495.7	7113.48	3309.41
	C29 H60 N O6 P3 S	Full match	No results	No results	No results		643.336	6.272	7601.78	0	0	0		7	9	9			No MS2	341.303	7526.28	672.739	3455.43	5445.16	5656.95	342.221	342.622	1542.85	1026.88	796.583	2398.84	2485.45	6236.24	3561.95	703.333	813.357	841.687	4737.5	349.473	353.52	3549.42
Cyclohexane-1-carboxylate	C7 H12 O2	Full match	No results	Full match	No results		128.084	4.526	7598.34	0	0	2	Other	7	13	9			No MS2	8126.12	2404.86	419.416	3100.36	5239.71	1544.92	1330.76	549.41	579.892	758.12	482.768	3882.96	2388.2	688.662	5858.38	408.827	630.594	370.139	745.056	3631.11	603.829	831.552
	C H3 Cl3 O5 P2 S	Full match	No results	No results	No results		293.826	0.382	7597.65	0	0	0		7	7	5			No MS2	5689.43	4955.7	4642.35	5333.64	4615.79	5766.98	5143.76	6958.72	6316.4	6855	6234.11	5756.34	7476.53	4978.04	5865.74	4825.63	5827.88	6434.07	4271.24	6517.15	6044.26	4932.14
	C26 H54 N7 O10 P	Full match	No results	No results	No results		655.371	9.067	7595.71	0	0	0		7	10	6			No MS2	4034.44	6334.61	4677.62	7366.19	5977.9	5278.69	4842.21	4113.4	4189.17	4134.39	5790.54	5017.71	3324.43	4458.33	4602.39	3626.17	4913.38	5004.57	5191.24	3653.5	6131.35	7008.6
	C2 H6 Cl2 N O9 P S4	Full match	No results	No results	No results		416.806	0.445	7575.24	0	0	0		7	7	5			No MS2	1772.6	2954.6	1539.19	6171.94	3065.05	2388.18	1618.98	3406.55	3406.22	5534.67	560.482	5081.68	3659.4	4138.5	3111.82	6544.31	3821.43	7226.57	3518.49	5079.55	4309.67	3672.58
(3Z)-Hex-3-en-1-yl acetate	C8 H14 O2	Full match	No results	Full match	No results		142.1	6.33	7565.34	0	0	1	Superpathway of lipoxygenase	7	26	22			No MS2	220.851	7229.57	282.493	2768.93	4580.84	3283.9	223.279	411.216	728.434	936.523	228.123	4140.11	3324.38	1343.35	3658.64	1645.71	1126.49	2181.33	1554.58	272.83	269.794	4270.51
	C10 H14 O3	Full match	No results	No results	No results		182.095	5.933	7564.98	0	0	0		7	19	20			No MS2	1760.25	718.324	1155.78	871.036	361.648	747.37	1955.66	5795.45	7105.31	5268.8	1994.45	7621.71	2240.82	4763.37	1036.27	4016.21	4683.14	3590.49	3735	5342.43	4386.06	2362.93
	C11 H16 N4 O2 S	Full match	No results	No results	No results		268.099	5.475	7562.57	0	0	0		7	5	5			No MS2	267.341	276.954	269.507	275.015	269.626	275.166	262.504	3095	3461.95	7546.78	372.922	1420.03	2167.68	1299.61	269.59	1426.27	1473.31	856.207	787.179	1325.08	1091.36	402.941
	C17 H28 O3	Full match	No results	No results	No results		280.205	8.087	7517.88	0	0	0		7	10	6			No MS2	215.675	224.913	216.349	3236.25	227.796	233.67	216.468	1113.53	762.377	255.175	224.466	2754.37	242.636	266.199	281.317	7944.59	5295.24	529.087	3438.96	1655.15	263.603	1537.94
	C8 H17 N2 O3 P S	Full match	No results	No results	No results		252.068	4.943	7513.56	0	0	0		7	3	3			No MS2	295.183	1630.34	295.373	1171.68	3639.1	1427.12	403.482	1214.81	1711.45	1319.48	295.427	2489.83	2817.29	1726.1	3402.42	6709.69	5418.24	5308.16	5736.9	7465.5	5395.09	2330.01
	C11 H21 N O3	Full match	No results	No results	No results		215.153	7.577	7509.6	0	0	0		7	7	6			No MS2	263.087	272.177	262.912	266.272	268.226	265.994	266.199	3768.52	7539.05	3490.78	258.687	4870.31	4405.15	2663.01	3142.18	1877.93	2352.65	2750.31	1822.07	2097.49	2053.53	2429.82
	C12 H16 N3 O2 P	Full match	No results	No results	No results		265.099	4.508	7472.94	0	0	0		7	17	17			No MS2	392.271	1891.6	388.933	2936.76	1940.27	641.81	385.523	374.203	740.369	1530.93	378.151	7353.47	3614.36	569.591	1084.18	669.13	502.778	499.496	822.608	348.827	342.785	1808.44
	C34 H79 N9 O15	Full match	No results	No results	No results		853.57	9.677	7447.6	0	0	0		7	22	10			No MS2	337.468	6886.41	561.541	2741.64	4892.03	4811.28	342.594	950.88	987.64	883.873	1271.47	5128.92	6642.35	1738.95	5251.45	434.483	1538.14	1281.17	3273.25	677.22	490.475	6100.01
	C15 H18 N2 O10	Full match	No results	No match	No results		386.099	3.799	7440.47	0	0	1	Other	7	7	7			No MS2	379.316	2631.04	3181.24	6818.63	7462.83	1797.09	379.94	378.232	383.4	1220.65	2125.68	402.592	1687.37	385.065	1532.22	617.133	488.771	619.285	697.038	385.358	372.068	1301.75
	C15 H31 N2 P	Full match	No results	No results	No results		270.22	9.076	7400.08	0	0	0		7	6	3			No MS2	3093.98	2215.72	2587.99	1622.18	2288.01	1805.79	2441.58	1200.69	1730.61	7460.55	4719.87	5858.09	5036.62	3666.41	2000.06	2213.82	2513.08	1398.39	2914.37	2400.68	912.548	3598.09
Cyclohexane-1-carboxylate	C7 H12 O2	Full match	No results	Full match	No results		128.084	5.073	7398.07	0	0	2	Other	7	9	6			No MS2	6842.76	2745.07	3023.67	1294.94	1513.61	1823.64	2837.39	3373.75	3906.04	2892.24	1754.02	4322.82	4065.16	2628.8	7716.57	1124.98	3910.4	3161.43	3266.21	6758.47	2430.13	7434.9
	C13 H23 N2 O3 P S	Full match	No results	No results	No results		318.114	4.343	7389.72	0	0	0		7	12	12			No MS2	254.595	7235.23	482.576	3065.85	7414.58	2567.17	252.011	1330.11	1572.44	1201.52	249.641	3401.09	249.521	1327.12	1460.42	705.277	677.163	489.157	1484.74	245.748	781.382	4656.41
		No results	No results	No results	No results		398.229	6.476	7374.5	0	0	0		7	16	9			No MS2	253.02	3561.27	2044.04	3848.57	3211.79	2236.52	259.101	438.331	2857.8	2021.82	640.937	4942.34	7711.73	4052.52	1415.53	1091.23	763.715	1561.93	3598.83	336.136	335.11	3184.69
	C35 H56 N5 P3	Full match	No results	No results	No results		639.377	8.471	7363.49	0	0	0		7	12	11			No MS2	268.759	3033.81	260.131	1858.25	2700.67	2449.73	256.048	254.743	370.67	517.702	316.854	5020.1	7239.89	1378.53	3351.23	344.93	586.266	860.717	1410.16	258.485	243.025	2124.45
	C4 H13 N9 O2	Full match	No results	No results	No results		219.12	5.236	7357.89	0	0	0		7	21	19			No MS2	303.216	2996.47	310.15	1583.31	2315.66	2234.58	503.236	2727.9	338.669	852.861	317.639	7567.74	1776.66	1148.78	2165.5	573.066	419.999	1176.43	1188.06	1745.49	378.275	3960.31
	C17 H6 N O2 P	Full match	No results	No results	No results		287.011	3.873	7355.94	0	0	0		7	15	13			No MS2	1341.95	406.21	1813.4	403.289	411.653	474.334	2033.63	6717.42	7394.77	4184.79	1731.27	4113.9	436.674	421.894	434.244	1756.47	6104.67	544.251	1031.31	444.359	575.34	444.741
	C21 H45 N O8	Invalid mass	No results	No results	No results		439.309	8.566	7348.89	0	0	0		7	7	4			No MS2	3416.43	5066.61	4887.71	4940	5104.75	6968.95	2968.79	3805.33	4417.67	4251.15	3520.32	6458.23	3007.21	5712.46	3257.89	2989.88	2963.25	2115.75	7819.92	2755.19	2189.74	5182.37
	C22 H40 N5 O2 P	Full match	No results	No results	No results		437.292	8.61	7343.42	0	0	0		7	7	4			No MS2	7045.79	2949.55	7048.5	4238.92	3214.79	5578.6	5735.61	5365.55	5335.42	5535.6	4585.33	2196.02	900.599	4256.68	1736.77	3925.56	3395.39	1997.72	5286.28	5071.97	4757.55	5890.6
	C20 H30 O10	Full match	No results	No results	No results		430.185	5.502	7334.93	0	0	0		7	10	8			No MS2	4369.87	224.73	7047.08	226.918	227.211	232.512	6515.41	228.217	226.239	229.93	4792.75	231.797	236.821	231.11	234.885	235.074	236.292	243.22	244.337	237.968	244.558	246.647
	C7 H17 O7 P	Full match	No results	No match	No results		244.07	0.638	7328.2	0	0	2	Other	7	8	7			No MS2	2323.08	1902.52	543.931	316.452	351.421	1367.96	1318.29	4647.22	4692.21	4274.24	4104.72	5130.48	4198.04	4415.47	3208.63	7189.77	6491.87	6365.57	6311.18	5954.27	4694.03	3983.19
	C14 H20 O5	Full match	No results	No results	No results		268.132	6.528	7324.43	0	0	0		7	25	19			No MS2	6277.1	4580.65	3028.4	5448.66	4216.74	3457.2	3254.19	2488.59	4335.59	4516.97	3647.82	2783.25	1680.24	5763.11	3044.49	2424.88	3090.63	2731.76	3016.43	5041.48	2668.23	1416.18
	C18 H26 N2 O5 P2	Full match	No results	No results	No results		412.136	4.152	7322.07	0	0	0		7	9	9			No MS2	1743.42	1537.92	1821.2	1846.49	1643.5	1604.93	1384.81	5403.6	5917.68	5017.4	1219.44	5301.13	5615.04	4334.17	2636.37	5948.15	4883.15	6058.84	4455.92	6506.2	7396.74	3314.08
	C18 H16 N3 O3 P	Full match	No results	No results	No results		353.094	4.484	7319.04	0	0	0		7	5	4			No MS2	2405.49	2552.85	2811.72	3256.96	3133.88	1615.14	1164.9	4531.3	5752.38	6684.29	1575.58	4458.65	5381.04	6912.09	3505.83	5244.86	5323.78	4227.67	4277.69	7085.79	6193.87	5077.16
		No results	No results	No results	No results		651.377	8.527	7308.37	0	0	0		7	22	20			No MS2	266.86	6978.16	1007.2	5671.86	3857.62	4286.39	260.251	734.651	1992.43	2576.57	672.741	2452.13	7134.27	3248.15	4786.15	2864.63	1864.62	464.172	4016.08	299.663	232.922	3698.3
	C10 H16 O2	Full match	No results	No results	No results		168.116	8.135	7305.96	0	0	0		7	10	10			No MS2	673.933	7393.72	737.309	3138.38	3826.7	7187.95	665.647	1224.8	765.541	662.503	666.132	5088.05	1808.53	1766.9	2850.59	655.302	656.815	645.91	798.555	643.006	645.384	4477.19
	C38 H62 N O4 P3	Full match	No results	No results	No results		689.392	8.591	7268.41	0	0	0		7	22	18			No MS2	223.357	6957.3	228.529	2072.82	4123.36	2749.66	226.35	240.669	765.817	914.9	499.684	4175.96	4815.36	2812.8	4891.36	977.911	340.318	1001.82	3275.06	271.47	271.819	3570.7
	C13 H27 N2 O2 P	Full match	No results	No results	No results		274.179	6.408	7251.59	0	0	0		7	29	22			No MS2	732.5	525.299	604.536	201.977	563.161	395.717	337.725	649.282	663.603	7443.23	1781.38	3826.98	1799.26	1199.33	305.36	733.717	1179.63	644.857	792.446	579.361	250.653	1801.17
	C11 H24 O5 S	Full match	No results	No results	No results		268.132	7.067	7208.95	0	0	0		7	7	6			No MS2	230.702	385.373	234.037	234.479	493.05	239.873	230.699	725.445	980.043	608.496	239.814	1614.65	1066.01	535.73	1040.09	6610.99	7296.21	2664.09	4054.15	4238.85	5636.16	812.752
	C15 H12 N6	Full match	No results	No results	No results		276.112	5.223	7201.09	0	0	0		7	7	6			No MS2	1826.65	4676.65	4258.84	4654.44	3724.88	5105.37	3888.64	3490.41	3917.6	3280.16	3371.75	1890.88	1283.57	2807.95	5521.75	4772.99	2414.61	2846.74	2710.55	4401.93	7557.99	1525.68
	C30 H49 N O S	Full match	No results	No results	No results		471.358	8.318	7188.64	0	0	0		7	11	11			No MS2	2278.93	1481.17	1534.66	1745.12	1384.86	1136.41	1936.78	2190.98	1997.21	4836.85	3154.94	2237.27	1656.51	2064.48	4766.81	4876.22	6330.09	4625.2	6273.04	7520.13	2155.19	4106.27
	C34 H69 N3 O18	Full match	No results	No results	No results		807.455	8.688	7129.74	0	0	0		7	24	17			No MS2	654.361	2781.76	744.05	2595.95	3361.72	2747.28	669.401	890.686	1741.04	1439.03	1685.98	1952.06	3709.56	4218.46	7852.75	1078.86	1046.24	2625.74	4002.47	901.841	894.369	4555.92
	C14 H19 Cl N O2 P3	Full match	No results	No results	No results		361.034	8.069	7125.11	0	0	0		7	8	8			No MS2	6825.76	1358.33	6218.22	1741.72	1551.08	1379.39	4748.58	1390.07	1536.89	1200.75	7200.6	1078.58	1309.76	1109.94	1049.48	1109.3	1238.23	1499.36	900.908	1229.5	1328.66	1135.16
	C37 H60 N O4 P3	Full match	No results	No results	No results		675.377	8.506	7114.95	0	0	0		7	11	9			No MS2	602.512	6677.78	590.406	3112.6	5777.43	4269.07	582.902	724.137	1417.79	1380.95	721.781	6082.32	7235.59	3174.41	5235.71	680.831	760.575	1065	2560.87	636.747	656.806	4226.37
	C10 H19 N2 O2 P	Full match	No results	No results	No results		230.116	5.093	7105.91	0	0	0		7	10	9			No MS2	607.689	977.525	449.704	412.998	872.957	1230.25	206.697	1249.73	597.991	2440.39	271.974	3031.85	1893.1	7264.02	1337.23	1990.19	2877.34	1471	1946.25	2031.27	740.033	1159.32
8-Amino-7-oxononanoate	C9 H17 N O3	Full match	No results	Full match	No results		187.122	5.351	7101.16	0	0	2	Other	7	13	13			No MS2	1780.52	3681.02	2644.97	2666.56	5061.19	4021.55	1881.47	2945.37	4318.45	2096.67	1767.32	3585.86	4980.5	2668.65	7233.8	1858	1278.93	1898.84	866.274	1957.81	2114.72	2160.35
L-Ascorbate	C6 H8 O6	Full match	No results	Full match	No results		176.033	0.435	7091.74	0	0	4	Superpathway of microbial D-galacturonate and D-glucuronate degradation;Other	7	20	20			No MS2	645.589	695.105	652.626	2344.62	688.09	745.135	635.265	5615.67	4994.84	3481.54	2263.87	5905.01	3409.83	4172.14	1009.51	6932.01	7348.81	3714.13	3012.14	3378.24	6599.41	1155.64
	C9 H20 N3 O P S	Full match	No results	No results	No results		249.104	5.135	7090.29	0	0	0		7	15	15			No MS2	626.228	4295.54	444.323	5057.89	3750.34	3800.69	438.583	491.774	1205.37	2326.97	665.627	7099.92	2417.95	1725.74	1804.21	585.809	1330.76	880.601	2132.49	445.378	454.794	4392.97
		No results	No results	No results	No results		196.819	4.157	7088.45	0	0	0		6	30	8			No MS2	2020.1	685.119	553.324	389.116	1636.36	643.155	2529.35	501.314	381.372	8310.51	481.526	583.722	261.315	824.074	399.893	3486.57	331.885	1630.94	479.167	562.054	341.437	391.849
	C14 H22 O2	Full match	No results	No results	No results		222.163	7.279	7082.99	0	0	0		7	14	14			No MS2	244.747	2875.96	514.904	2284.21	4678.18	2478.69	248.397	1048.06	913.757	915.631	769.429	1830.9	588.712	2276.47	2181.58	246.419	1107.99	1300.63	2936.69	244.099	252.384	7064.81
		No results	No results	No results	No results		240.173	7.28	7082.99	0	0	0		7	11	10			No MS2	195.004	2822.2	499.665	2122.98	4625.38	2459.99	199.386	1044.09	896.756	922.836	752.234	1767.55	616.554	2320.58	1956.39	223.562	1084.9	1290.01	3064.75	211.61	219.668	7491.39
	C17 H27 N O5 S	Full match	No results	No results	No results		357.162	7.035	7082.86	0	0	0		7	11	11			ddMS2 for preferred ion	2459.39	365.823	2052.69	377.206	363.853	270.04	2515.21	6302.36	7104.44	2195.65	3192.21	2597.08	1268.96	2307.51	359.006	2246.1	2305.39	938.327	1111.81	1608.16	1372.75	264.033
	C16 H32 N2 O11 P2	Full match	No results	No results	No results		490.149	5.028	7068.71	0	0	0		7	10	7			No MS2	367.253	393.777	373.468	385.08	400.361	405.713	378.381	3905.24	3989.11	2439.71	381.682	3175.37	452.91	1529.17	423.776	2985.18	3493.08	7533.6	648.711	2718.74	3439.68	441.941
	C29 H52 N O11 P	Full match	No results	No results	No results		621.33	6.692	7048.85	0	0	0		7	9	8			No MS2	728.829	1629.05	3857.85	5023.55	1105.94	2437.27	659.101	1730.06	2761.22	1126.27	3495.61	1399.24	2297.03	3851.81	7198.13	5030.36	3786.94	3589.96	6612.06	617.921	262.495	4554.82
	C12 H20 O2	Full match	No results	No results	No results		196.147	7.718	7044.64	0	0	0		7	17	8			No MS2	1473.8	2783.87	2314.65	2442.36	2364.86	2295.41	1602.8	2017.59	2850.92	7226.14	463.507	3698.11	6630.78	3229.62	3941.91	1993.53	3040.75	3320.79	2673.72	2498.53	3411.98	4274.86
	C23 H30 N4	Full match	No results	No results	No results		362.247	8.017	7041.13	0	0	0		7	19	19			No MS2	3583.17	223.622	3811.62	471.167	224.17	224.916	3151.83	5838.71	4576.48	7084.65	5006.37	1052.42	232.21	463.632	386.072	802.625	2673.84	1436.78	537.787	3921.35	2715.73	544.258
	C7 H11 N4 O6 P	Full match	No results	No results	No results		278.041	0.5	7031.21	0	0	0		7	13	12			ddMS2 for preferred ion	832.851	935.083	728.004	3458.34	2605.78	1513.39	847.348	1888.75	1838.22	1721.57	979.809	6925.09	2578.18	1582.39	893.268	3625.37	3045.63	1988.37	3188.55	1002.37	1652.11	2660.34
	C20 H46 N5 O5 P3	Full match	No results	No results	No results		529.272	5.074	7015.07	0	0	0		7	7	7			No MS2	310.848	323.861	318.159	327.099	864.35	333.978	312.263	1542.44	1085.22	7032.03	322.073	1270.49	341.413	323.031	934.769	327.077	1599	2339.41	336.518	949.61	3253.06	337.303
	C3 H10 Cl N3 S2	Full match	No results	No results	No results		187.002	0.728	7011.74	0	0	0		7	10	10			No MS2	1709.69	4594.23	2377.47	6952.44	5813.62	3399.54	1693.67	1848.02	2107.3	1879.17	1536.6	1400.92	2740.98	1680.96	3491.59	1212.63	632.179	2094.86	997.639	748.171	1100.58	4072.75
	C3 H12 N6 O2 S	Full match	No results	No match	No results		196.074	4.051	7009.75	0	0	3	Bitter acids biosynthesis;Other	7	20	20			No MS2	716.276	2166.5	713.997	2987.65	2377.73	1870.08	707.261	969.41	3690.19	3119.67	906.501	1276.86	6717.2	3916.77	2748.63	4638.42	5213.45	2850.03	1845.81	6520.19	3238.49	1423.6
	C16 H32 O3	Full match	No results	No results	No results		272.236	9.281	7003.7	0	0	0		7	14	14			No MS2	3035.25	2471.07	809.353	1178.41	1097.04	1042.88	1595.11	287.205	7008.55	398.961	284.971	3107.09	1492.15	597.931	903.144	447.523	843.937	380.063	570.4	247.878	302.809	1580.06
	C17 H37 N2 O P	Full match	No results	No results	No results		316.262	8.126	6995.56	0	0	0		7	24	21			No MS2	255.994	4412.11	1350.7	3354.71	4182.08	2029.12	625.685	2956.46	1963.59	1679.63	515.267	6872.47	3899.01	1621.76	2211.23	2797.12	1461.61	2603.87	2919.78	723.154	462.08	2436.73
Indole-3-acetate	C10 H9 N O2	Full match	No results	Full match	No results		175.064	5.207	6989.61	0	0	1	Other	7	17	16			No MS2	993.104	3306.76	3605.65	2951.52	7131.42	3038.46	492.028	462.986	599.856	1059.31	1515.49	245.347	851.287	343.569	1326.08	225.658	259.724	219.843	1045.76	211.849	211.887	1168.7
	C2 H3 N6 O8 P3	Full match	No results	No results	No results		331.924	0.429	6988.31	0	0	0		7	13	12			ddMS2 for preferred ion	523.515	264.688	247.805	514.256	674.993	284.573	647.759	2418.22	2959.29	2025.09	244.667	3341.11	2258.36	2843.37	1499.37	3931.26	4235.24	2777.99	4047.39	3268.43	7503.4	1372.55
	C21 H34 N4 O	Full match	No results	No results	No results		358.273	9.253	6967.51	0	0	0		7	10	7			No MS2	2167.52	412.161	2122.33	521.972	415.164	418.05	1895.89	2991.88	3780.55	3000.35	6725.36	709.001	1096.7	902.564	452.504	924.506	2665.14	3536.96	787.316	1060.7	543.506	471.606
	C7 H13 N O3 S2	Full match	No results	No results	No results		223.035	4.495	6962.1	0	0	0		7	6	5			No MS2	4623.48	601.18	5249.57	998.209	305.446	318.718	4276.91	1432.73	1567.47	1479.74	6882.16	775.096	630.013	830.957	343.391	1138.81	1683.09	2355.59	639.359	1700.3	1508.1	449.368
	C6 H21 N9 O2 P2	Full match	No results	No results	No results		313.13	4.112	6929.46	0	0	0		7	7	7			No MS2	373.732	6931.68	372.096	2052.81	4244.71	4864.51	372.075	370.022	460.894	373.992	370.9	1449.01	2396.71	781.886	2962.48	374.748	368.417	376.278	706.675	367.834	373.173	3666.37
	C11 H22 N3 P	Full match	No results	No results	No results		227.153	7.046	6924.38	0	0	0		7	23	21			No MS2	5122.34	1168.59	3535.24	2179.32	636.485	1199.59	6605.18	677.517	669.94	4278.53	5965.13	2255.39	2026.51	1675.92	1690.66	2020.84	4688.35	4503.21	3248.88	4108.73	1563.94	2984.94
	C27 H46 N O2 P3	Full match	No results	No results	No results		509.277	7.03	6914.74	0	0	0		7	11	10			No MS2	436.488	4728.7	1313.39	3219.06	5249.49	4604.45	449.689	791.071	2044.38	2294.2	458.997	6957.38	3031.76	5026.63	2873.96	3263.18	2888.92	3173.61	5575.18	460.006	459.543	4088.14
		No results	No results	No results	No results		444.247	6.719	6897.36	0	0	0		7	23	13			No MS2	142.219	157.222	1261.76	157.296	160.514	165.526	152.413	827.621	1213.67	7135.17	151.705	177.575	181.6	184.417	190.266	191.45	661.685	465.622	204.311	951.3	699.967	222.931
	C18 H30 S2	Full match	No results	No results	No results		310.179	7.126	6886.26	0	0	0		7	16	15			No MS2	7208.43	3810.06	6760.37	3243	2432.13	1325.24	6963.1	1732.79	2492.09	1082.57	6516.26	2381.47	1534.63	1245.56	784.538	1357.09	1960.01	1545.93	1437.7	2644.19	2235.96	1454.72
	C11 H19 N O4 P2	Full match	No results	No results	No results		291.079	4.444	6876.9	0	0	0		7	13	13			No MS2	282.307	837.578	288.981	284.856	360.38	464.325	279.109	285.067	284.121	279.591	282.557	396.991	6892.83	284.379	3062.88	286.051	287.018	285.273	294.668	284.598	281.23	287.701
	C13 H27 N O S3	Full match	No results	No results	No results		309.126	5.138	6876.66	0	0	0		7	15	15			No MS2	228.937	6946.66	233.61	4409.89	3479.67	3320.49	226.01	566.427	992.945	1800.96	230.076	1897.79	1436.3	1405.88	1097.43	586.104	1095.95	931.527	3464.48	218.44	222.513	4031.26
	C19 H40 O3 P2	Full match	No results	No results	No results		378.242	7.492	6867.89	0	0	0		7	10	10			No MS2	760.666	2504.57	3284.19	4431.7	1823.03	5271.79	735.258	3238.22	5595.88	4696.21	2154.72	2813.11	2435.95	6286.68	3348.97	1700.02	1186.62	2333.31	4797.6	691.482	696.017	7043.28
2-Aminobenzoylacetate	C9 H9 N O3	Full match	No results	Full match	No results		179.059	5.778	6864.58	0	0	1	Other	7	11	11			No MS2	329.389	4108.48	1590.07	5403.18	6204.07	5731.68	689.166	1325.17	2289.7	3793.41	1143.72	6882.05	3022.21	2956.85	4868.1	3108	6020.99	5867.37	4881.75	1588.31	800.47	6727.19
	C40 H66 N5 O P3	Full match	No results	No results	No results		725.45	9.26	6853.43	0	0	0		7	17	12			No MS2	433.767	3680.6	436.185	1704.49	3226.29	2157.73	452.021	522.092	525.016	493.147	447.006	7072.03	5084.43	663.5	1648.05	528.059	567.503	593.477	539.735	539.095	554.82	1307.39
	C23 H25 N5 O	Full match	No results	No results	No results		387.209	8.035	6848.33	0	0	0		7	12	12			No MS2	1789.1	769.35	2955.77	544.18	503.021	563.254	1992.1	2265.7	2294.55	3148.62	3334.96	2215.09	926.416	4149.27	1538.27	5506.12	3929.96	6845.06	2773.41	5119.25	4095.41	4622.03
	C22 H51 Cl N5 O P3	Full match	No results	No results	No results		529.295	7.921	6815.52	0	0	0		7	24	13			No MS2	4658.18	4807.61	4466.69	4952.05	2721.18	4484.67	6048.43	3889.41	5837.69	4194.7	4196.95	1469.74	3064.75	4375.94	6374.74	6303.12	5813.37	7273.18	7435.82	7029.33	6543.36	6127.07
	C15 H22 N4	Full match	No results	No results	No results		258.184	5.952	6814.35	0	0	0		7	4	4			No MS2	4344.06	927.504	4145.82	831.355	1065.53	469.644	3827.78	1352.61	1443.86	3345.46	6794.06	1861.45	1861.31	3674.79	1408.7	1058.83	1233.56	3539.76	1476.41	1003.98	406.098	2101.32
	C18 H20 N8	Full match	No results	No results	No results		348.18	5.562	6808.09	0	0	0		7	9	9			No MS2	227.797	950.099	234.932	2200.69	1072.76	1082.59	230.564	2061.79	1379.61	3316.3	233.912	2871.9	6811.25	3083.8	2248.76	1811.58	1184.42	2576.68	979.146	1707.58	1601.1	2998.02
[Similar to: Methyl (6S)-3-(4-chlorobenzyl)-5-(8-quinolinylsulfonyl)-4,5,6,7-tetrahydro-3H-imidazo[4,5-c]pyridine-6-carboxylate; ΔMass: 122.9965 Da]	C19 H19 N O5 S	Full match	Invalid mass	No match	No results		373.101	4.279	6792.12	0	1	1	Other	7	6	6		86.9	ddMS2 for preferred ion	2317.83	3732.46	1518.62	3777.44	4346.83	2795.11	662.362	5239.4	5197.89	5310.42	766.362	2165.11	1412.92	5624.76	3210.45	3180.32	5352.19	2983.69	4033.37	4806.87	6827.96	6114.84
	C45 H61 N O P2	Full match	No results	No results	No results		693.424	8.555	6791.25	0	0	0		7	9	7			No MS2	506.316	4192.4	1082.07	4892.22	3321.53	2383.27	520.325	1428.23	2609.02	2342.33	1920.94	6892.35	5659.44	2663	5253.49	2484.47	3191.9	5555.56	6316.6	568.74	572.171	5026.14
	C11 H23 N4 O18 P	Full match	No results	No match	No results		530.075	5.314	6752.03	0	0	3	Other	7	8	7			No MS2	3362.4	383.433	1837.3	388.431	392.958	391.271	3728	5307.34	6777.47	1268.84	6342.86	846.043	407.865	402.65	403.045	403.858	405.866	669.922	406.13	481.93	401.648	416.101
	C11 H25 N O2 P2	Full match	No results	No results	No results		265.136	6.021	6746.29	0	0	0		6	14	14			No MS2	323.073	566.749	320.845	355.614	499.908	323.404	321.448	317.358	317.066	441.807	325.629	6588.94	2708.43	367.131	819.036	347.496	307.513	397.147	725.16	283.397	283.484	719.838
	C12 H16 N4 O4 S3	Full match	No results	No results	No results		376.03	4.646	6741.44	0	0	0		7	15	13			No MS2	1611.37	1294.35	724.176	340.721	345.602	342.072	1005.54	3274.34	3449.51	1319.5	3145.62	2944.84	2278.08	1908.58	957.54	2577.15	5700.84	7261.83	917.077	3146.04	4718.73	1277.98
	C9 H18 Cl O P	Full match	No results	No results	No results		208.078	5.806	6729.21	0	0	0		7	6	6			No MS2	781.885	615.375	2336.95	875.648	362.702	298.499	1206.04	6217.07	6742.75	1942.38	2837.19	3340	1656.19	1130.67	2956.34	2242.01	1962.97	2194.31	2912.63	1666.39	1598.2	318.571
	C9 H15 N O3	Full match	No results	No results	No results		185.106	5.086	6726.51	0	0	0		7	7	7			No MS2	2193.84	1738.14	2824.08	1114.47	2692	1981.18	1876.08	3876.84	4424.26	5894.26	2456.66	5414.02	6737.26	3758.18	2824.3	4774.86	5305.15	3103.26	3838.7	5456.63	4739.9	2416.35
Traumatin	C12 H20 O3	Full match	No results	Full match	No results		212.142	6.978	6705.34	0	0	1	Superpathway of lipoxygenase	7	9	3			No MS2	4933.08	732.264	2499.66	447.646	326.629	236.596	4254.55	897.074	1229.4	2036.21	6404.48	2532.68	833.883	956.288	590.178	1051.93	1086.34	1641.12	775.393	1199.26	595.623	1819.89
	C11 H21 N2 O2 P	Full match	No results	No results	No results		244.132	4.787	6701.44	0	0	0		7	9	8			No MS2	2921.09	1874.12	3438.23	1477.61	1964.84	1383.66	2434.34	6083.03	6726.22	6524.01	4814.18	2366.49	3141.47	4048.75	1181.1	2171.85	606.93	1498.41	2210.32	4244.09	4228.31	1387.76
	C19 H38 N2 P2 S	Full match	No results	No results	No results		388.224	8.987	6687.6	0	0	0		7	19	11			No MS2	256.694	271.568	263.195	795.495	279.846	284.761	1011.02	4187.63	2899.17	4561.13	270.854	617.978	308.92	528.347	324.705	7326.01	5814.67	4449.03	3272.91	8157.72	3984.98	3221.84
	C10 H15 N2 O2 P	Full match	No results	No results	No results		226.085	5.501	6685.86	0	0	0		7	8	8			No MS2	476.218	491.068	500.508	615.899	848.627	510.973	614.333	1823.46	1786.51	6702.25	508.529	4789.65	1913.8	6200.19	1591.75	6062.95	6245.38	5497.26	4429.85	5965.1	3544.88	2680.81
		No results	No results	No results	No results		243.148	6.354	6676.89	0	0	0		7	12	12			No MS2	770.724	2423.09	1451.81	850.748	2220.07	1703.82	1219.55	4935.33	6702.18	4277.71	1271.02	2889.75	2030.75	2238.98	3237.86	4309.95	3509.29	3247.41	2734.71	4555.94	5990.21	2615.01
(2R)-2,3-Dihydroxy-3-methylbutanoate	C5 H10 O4	Full match	No results	Full match	No results		134.059	0.765	6662.65	0	0	1	Superpathway of branched chain amino acid biosynthesis	7	14	14			No MS2	830.757	832.997	1594.17	1741.13	1929.23	1786.77	830.518	2353.21	6361.16	3687.8	3163.41	6317.06	4915.96	3023.62	2044.32	3964.99	4458.32	4733.06	4155.88	5171.33	6872.76	951.215
	C9 H12 N10	Full match	No results	No results	No results		260.127	5.176	6662.17	0	0	0		7	28	20			No MS2	241.238	6224.99	477.309	1381.92	5214.12	3668.4	244.671	272.868	733.83	612.133	254.11	3420	3492.85	1624.7	618.826	371.571	782.052	319.201	2015.73	329.282	335.844	2236.21
	C9 H19 N2 O3 P	Full match	No results	No results	No results		234.111	4.218	6658.34	0	0	0		7	25	21			No MS2	1122.97	2031.04	1204.73	1197.39	1677.95	1800.81	1051.28	5499.85	5854.43	5152.72	1091.64	6906.91	4397.96	4364.23	2453.29	4367.68	6186.06	4164.03	3331.18	5710.78	4143.45	2220.52
	C10 H9 N O3	Full match	No results	No results	No results		191.059	5.207	6655.1	0	0	0		7	14	14			ddMS2 for preferred ion	812.314	2662.12	4793.52	3032.32	6679.48	3541.13	959.256	584.662	720.824	1132.17	2492.03	514.026	607.709	569.644	2034.09	606.33	447.598	598.394	1361.32	238.378	239.583	1248.92
	C44 H62 N3 P3	Full match	No results	No results	No results		725.413	8.233	6644.24	0	0	0		5	15	11			No MS2	923.824	6313.67	934.088	2111.76	3753.92	3433.8	934.652	1024.07	1550.94	1601.09	938.264	4500.23	4826.17	2490.85	5830.26	1163.66	1129.23	1158.47	2234.05	1227.6	1212.21	3781.43
	C33 H68 N5 O7 P3	Full match	No results	No results	No results		739.429	8.093	6633.96	0	0	0		7	27	21			No MS2	229.987	2707.65	232.133	1140.8	1796.94	1891.9	233.721	257.075	264.926	555.382	243.913	5122.23	7026.23	726.3	2620.02	665.258	293.765	920.521	1217.5	314.39	321.833	2238.05
	C6 H19 N4 O3 P	Full match	No results	No results	No results		226.121	6.945	6630.83	0	0	0		7	11	11			No MS2	261.675	3818.32	598.386	3742.07	1877.51	3116.7	257.558	1195.31	1396.09	1464.78	1578.06	4438.23	6109.42	2318.36	6654.79	955.952	1139.13	1615.27	2589.04	278.482	261.966	5690.22
	C9 H15 N O3	Full match	No results	No results	No results		185.106	4.83	6614.7	0	0	0		7	7	7			No MS2	635.058	3944.83	953.464	1595.99	3090.79	3118.04	426.942	508.849	1327.28	1245.95	683.239	2872.88	6649.81	3100.39	2420.31	713.213	472.817	1076.8	2720.5	841.128	440.915	3871.25
Colneleate	C18 H30 O3	Full match	No results	Full match	No results		294.22	8.545	6611.33	0	0	1	Superpathway of lipoxygenase	7	11	11			No MS2	279.207	1749.33	1114.11	1618.98	1703.46	2471.07	404.433	1122.35	1398.47	6573.8	863.402	1956.68	739.82	1577.44	1808.06	3648.34	3009.68	1975.66	3880.73	2437.11	690.565	2807.6
	C20 H53 N9 O6 P2 S	Full match	No results	No results	No results		609.328	8.304	6611.19	0	0	0		7	22	21			No MS2	4849.5	2949.8	5163.1	3785.64	2859.42	3397.35	4157.4	4334.75	3477.84	6567.99	4238.54	2281.88	1569.06	2987.69	2300.33	2924.07	3138.83	4958.44	3447.88	5988.92	4956.86	2774.21
	C7 H9 Cl N2 O3	Full match	No results	No results	No results		204.029	0.455	6599.24	0	0	0		7	22	13			No MS2	5542.71	4567.58	4188.08	3875.58	5494.13	5484.56	5460.68	3120.52	3820.6	3136.94	4032.57	4556.86	3050.61	3463.77	4034.54	3100.3	3028.18	4197.31	3785.1	3285.01	2933.69	3506.35
		No results	No results	No results	No results		282.184	7.193	6590.68	0	0	0		7	23	19			No MS2	2911.05	2131.15	2349.86	2161.19	2128.36	1799.08	2461.89	1824.7	2673.05	3608.08	6227.18	3669.02	3758.01	2716.51	4526.42	1623.67	1444.17	1819.36	2558.49	1719.93	785.673	3249.33
	C20 H32 O6	Full match	No results	No results	No results		368.221	6.192	6581.39	0	0	0		7	11	11			No MS2	263.305	266.215	413.476	259.511	1439.33	1930.63	258.79	2193.86	2068.52	4026.83	263.305	6542.71	3653.02	985.951	1214.34	1494.35	881.051	713.051	331.451	578.486	248.169	827.689
	C12 H15 N5 O	Full match	No results	No results	No results		245.127	5.086	6580.78	0	0	0		7	8	8			No MS2	2047.6	1591.93	2671.46	972.952	2542.46	1836.84	1731.99	3370.63	4177	5600.33	2193.23	5281.42	6608.69	3630.6	2693.55	4660.76	5195.24	2981.35	3724.08	5364.28	4642.52	2296.95
	C14 H36 N6 O P2	Full match	No results	No results	No results		366.242	5.317	6570.14	0	0	0		7	17	17			No MS2	4155.18	1578.6	4823.29	2153.7	1169.8	1658.08	3839.27	3818.77	4268.46	3641.76	4069.94	5589.74	2156.1	3942.41	2882.27	2277.94	3272.88	6599.43	1941.24	2985.21	6855.62	2564.22
	C6 H7 N4 O4 P	Full match	No results	No match	No results		230.02	0.503	6569.89	0	0	16	Superpathway of glucose and xylose degradation;Other	7	17	15			No MS2	558.469	668.891	560.566	2697.45	2329.95	1010.29	560.538	2127.34	1550.52	953.055	567.249	5345.25	2519.91	2099.66	1094.6	7004.46	3934	1311.49	2464.85	2887.22	1381.45	2033.19
	C31 H37 N3 O17 P2	Full match	No results	No match	No results		785.159	4.122	6567.15	0	0	4	Other	7	10	10			No MS2	2251.03	1712.59	1314.9	1733.28	1637.86	1584.76	2732.53	3757.94	4262.57	4327.45	2328.56	5082.74	5224.53	3496.3	2724.18	5989.82	6195.81	5619.37	4784.18	6909.52	5005.63	3035.27
	C14 H26 O5	Full match	No results	No results	No results		274.179	5.884	6559.61	0	0	0		7	12	8			No MS2	1308.84	1621.09	1430.76	731.952	709.65	610.729	1509.36	6027.89	6611.37	3964.45	5030.23	1594.3	2766.15	1679.92	1160.02	1153.66	1244.94	3705.24	2711.86	1000.64	1048.4	3293.07
	C17 H26 S2	Full match	No results	No results	No results		294.148	7.526	6545.48	0	0	0		7	7	5			No MS2	736.309	233.477	232.129	368.258	262.073	233.72	607.554	5476.11	4260.79	3859.7	317.12	1055.95	239.374	2044.91	338.918	3151.81	4218.33	3884.05	2859.36	6841.66	5452.95	3306.24
	C13 H26 N3 O3 P S	Full match	No results	No results	No results		335.141	5.485	6544.1	0	0	0		7	11	9			No MS2	264.522	3850.67	419.084	3900.59	2744.26	2454.98	263.546	1045.14	2118.18	2640.64	268.952	3501.86	4992.22	2970.7	3600.27	3595.66	3468.98	4246.16	6224.58	244.71	237.516	6082.44
	C2 H2 Br2 Cl3 O5 P	Full match	No results	No results	No results		399.703	0.43	6538.34	0	0	0		7	9	9			No MS2	3345.26	5212.09	3514.51	3609.13	5732.02	1952.15	2795.31	1444.82	3104.62	3206	3251.87	3899.97	5537.64	4231.56	6449.33	3583.43	2783.95	3161.66	1417.31	2108.62	1398.2	4536.46
	C10 H18 O2	Full match	No results	No results	No results		170.131	5.963	6534.64	0	0	0		7	9	9			No MS2	1096.55	3232.59	1014.02	1895.88	3275.38	2380.82	786.187	3148.66	3171.61	5954.35	1227.5	6269.61	6579.29	5775.49	2298.77	3910.29	3577.89	6203.06	3412.56	5333.83	4055.08	3193.25
	C3 H7 Cl O3	Full match	No results	No results	No results		126.009	0.469	6527.98	0	0	0		7	18	17			No MS2	2897.7	1802.08	4163.8	5042.75	2882.98	2650.56	6271.17	3466.47	3833.24	5380.2	5796.86	4459.89	3532.65	2313.5	2789.18	5172.68	3222.62	6264.51	3370.49	4658.84	6424.86	3141.31
	C19 H37 N7 O8	Full match	No results	No results	No results		491.266	7.031	6524.92	0	0	0		7	11	11			No MS2	220.77	4515.39	1105.77	3012.22	5031.41	4391.98	227.502	575.736	1831.38	2082.15	250.322	6567.66	2809.46	4815.84	2661.54	3050.05	2677.07	2963.84	5360.07	233.318	233.115	3866.24
	C9 H4 N4 S	Full match	No results	No results	No results		200.015	5.154	6512.73	0	0	0		7	5	5			No MS2	1274.14	302.121	1402.6	305.313	301.421	303.24	1677.35	5866.31	6506.56	1076.68	2527.71	3116.17	1330.82	996.281	296.917	1497.79	2098.36	2491.48	1232.12	1899.12	4923.69	290.58
		No results	No results	No results	No results		370.237	6.629	6483.41	0	0	0		7	13	13			No MS2	482.375	1156.68	820.905	3196.36	1522.98	1655.2	494.55	1519.27	801.272	6486.09	1048.84	4039.72	1754.38	713.364	1898.53	6539.37	4046.29	3443.25	3574	1460.41	546.994	2625.85
	C19 H45 N10 O6 P	Full match	No results	No results	No results		540.327	7.802	6482.8	0	0	0		7	12	12			No MS2	4385.6	6124.42	5541.9	4342.83	5958.32	6374.44	5138.02	2731.18	3697.19	4657.79	4349.05	3609.4	3895.08	4888.88	4973.29	4479.92	4953.13	3989.53	4919.12	3494.5	2953.49	5699.51
	C6 H20 N10 O P2	Full match	No results	No results	No results		310.128	4.277	6481.38	0	0	0		7	10	10			No MS2	211.882	2034.7	212.641	2633.24	1084.43	1823.66	208.644	1003.26	1411	2030.12	212.071	3294.65	6421.85	3277.76	1623.86	1888.91	1703.88	2516.03	1160.13	1822.19	1392.64	1594.23
	C23 H51 Cl N7 P S2	Full match	No results	No results	No results		555.311	8.061	6468	0	0	0		7	12	8			No MS2	6122.47	1839.48	5571.06	3480.61	2002.82	2799.92	6067.8	5436.69	4261.8	4768.33	5778.9	1127.26	1243.47	4530.79	3112.12	4574.15	4242.41	4693.23	5567	4905.57	4510.65	4304.97
	C22 H29 N4 O2 P3	Full match	No results	No results	No results		474.154	5.549	6447.51	0	0	0		7	14	13			No MS2	276.972	349.812	278.136	446.538	290.307	315.015	319.16	5097.63	6314.86	6497.46	278.944	3279.49	3118.77	3634.34	412.359	361.936	1029.75	2735.55	679.392	2535.03	1406.69	461.701
4-Hydroxyphenylacetate	C8 H8 O3	Full match	No results	Full match	No results		152.048	4.555	6437.87	0	0	5	Superpathway of aromatic compound degradation via 3-oxoadipate;Superpathway of aromatic compound degradation via 2-oxopent-4-enoate;Other	7	9	8			No MS2	653.239	1320.88	315.13	2985.61	1159.87	1286.57	799.843	1933.96	2325.33	2452.6	852.342	4951.49	6516.05	3402.38	2641.93	2640.81	2608.61	1566.68	2333.84	2274.7	2591.89	2555.38
	C14 H24 O9	Full match	No results	No results	No results		336.143	4.368	6433.82	0	0	0		7	13	13			No MS2	1711.25	734.947	1813.3	679.69	521.448	398.472	1631.02	1626.09	1800.31	1784.51	6285.44	2500.81	1439.33	1979.13	413.25	1267.84	1787.17	1866.86	1524.84	1426.06	1430.53	1435.8
	C4 H3 N8 O10 P S	Full match	No results	No results	No results		385.944	0.367	6418.53	0	0	0		6	8	6			No MS2	4880.77	6418.47	5238.03	6392.47	5560.89	6033.22	4783.81	2676.08	2905.08	2534.08	4401.13	3960.89	2868.19	3161.75	4789.36	4552.76	3969.37	2806.25	4434.97	4252.86	5506.05	5450.58
	C45 H75 N8 O5 P	Full match	No results	No results	No results		838.559	7.099	6414.77	0	0	0		7	23	15			No MS2	147.652	159.394	1529.46	161.943	166.521	168.722	156.141	1470.28	1785.02	6626.81	287.097	192.937	276.684	193.291	198.045	221.882	202	339.326	482.018	2076.94	1609.95	230.734
	C29 H31 N O2 S	Full match	No results	No results	No results		457.209	4.52	6406.75	0	0	0		7	27	21			No MS2	196.505	6066.23	547.745	2362.62	4820.96	3506.39	195.844	678.416	591.203	573.593	197.318	2956.77	2878.74	1264.74	2066.46	712.409	584.446	242.837	828.846	253.034	252.158	2643.36
	C13 H25 Cl N O P	Full match	No results	No results	No results		277.136	6.127	6406.58	0	0	0		7	8	7			No MS2	2333.94	1686.59	4657.13	1129.1	1983.76	818.792	2440.8	2072.24	1323.14	6142.23	6562.3	3380.66	1909.45	3745.98	1010.3	3551.78	2287.18	1410.8	2567.57	3253.82	2925.49	1415.37
	C29 H25 N O4	Full match	No results	No results	No results		451.176	5.149	6394.52	0	0	0		7	4	4			No MS2	328.193	451.409	889.087	364.697	211.314	251.124	1224.51	2458.59	3054.54	1890.11	864.204	1191.66	232.195	1525.41	1101.05	4484.04	3143.14	3030.18	2535.46	6199.02	6290.51	858.868
	C19 H16 N6 O2	Full match	No results	No match	No results		360.133	4.862	6379.61	0	0	1	Other	7	3	3			No MS2	586.671	2566.04	2547.96	5979.09	5303.34	3363.42	1125.52	2730.28	3258.29	5383.23	1445.35	6391.56	2993.84	3437.07	3817.19	5499.97	5905.13	4697.14	5557.26	3197.15	1764.04	5583.74
	C13 H26 O5 S	Full match	No results	No results	No results		294.148	7.361	6377.87	0	0	0		7	5	5			No MS2	456.298	221.483	247.58	302.688	223.684	219.828	1926.11	1176.12	1044.87	2017.14	218.909	427.178	222.426	623.381	832.431	4268.79	3551.48	3071.58	3643.89	6360.66	3642.65	1548.21
	C5 H8 O2	Full match	No results	No results	No results		100.053	3.73	6376.23	0	0	0		7	18	18			No MS2	2444.09	3598.32	4758.16	2977.35	3341.98	3025.9	3272.51	2249.28	2567.5	3886.58	6579.49	4504.28	4233.49	2322.87	4959.46	2356.42	4764.43	3291.8	4727.39	3872.02	2540.05	1517.95
	C15 H27 P S	Full match	No results	No results	No results		270.159	5.49	6369.68	0	0	0		7	26	12			No MS2	345.834	627.879	333.918	572.507	619.419	754.47	331.07	294.79	404.203	275.014	331.453	5996.52	3176.1	527.845	1132.79	342.48	324.486	427.91	657.136	226.967	221.455	500.445
	C11 H20 O2	Full match	No results	No results	No results		184.147	6.453	6355.73	0	0	0		7	17	16			No MS2	393.899	1922.19	591.095	1045.58	826.584	731.717	408.999	2146.65	2214.07	6392.73	1520.04	5157.85	4107.52	1724.27	1290.05	1036.51	1037.75	2803.59	2407.1	1148.48	431.999	1583.21
	C11 H27 N8 P	Full match	No results	No results	No results		302.21	5.921	6352.08	0	0	0		7	19	18			No MS2	297.186	2802.53	845.88	2727.76	3327.4	3073.93	302.758	615.293	1819.47	2034.19	646.039	3076.41	6462.63	2357.85	4175.18	1024.83	741.54	325.516	1348.47	330.212	329.154	1871.6
	C6 H13 N O4 P2	Full match	No results	No results	No results		225.032	0.626	6347.24	0	0	0		7	11	9			No MS2	443.918	1195.62	437.806	972.048	1499.16	778.221	604.66	1683.11	1900.86	4069.65	583.116	6053.09	2625.82	4377.68	1717.31	6068.56	3958.48	4496.62	4383.58	3955.39	2340.39	2274.24
	C13 H15 N4 O P	Full match	No results	No results	No results		274.1	4.569	6345.12	0	0	0		7	7	5			No MS2	3580.49	385.23	3992.24	1361.84	869.591	448.906	3678.21	3535.54	3437.11	5120.25	6180.07	1758.66	1355.5	2263.66	1342.92	4250.15	4246.17	4454.7	2822.78	5885.16	5734.2	1524.65
	C11 H20 O4	Full match	No results	No results	No results		216.137	4.458	6341.98	0	0	0		7	7	4			No MS2	918.629	575.058	499.939	846.404	897.353	588.186	669.348	2460.44	5706.46	6398.41	962.378	6105.87	5435.64	3890.31	1757.34	3903.02	3600.82	5181.64	2352.56	5587.54	3342.27	1994.67
	C37 H39 N5	Full match	No results	No results	No results		553.317	8.055	6329.61	0	0	0		7	20	11			No MS2	5626.4	1823.22	5075.72	3593.29	1705.91	2656.04	5574.8	5158.09	4302.83	4767.93	1545.94	1154.17	1418.64	4461.83	3178.24	4651.2	4595.73	4816.39	6133.18	5232.06	4937.16	4735.22
	C11 H17 N2 O2 P S	Full match	No results	No results	No results		272.073	4.916	6321.51	0	0	0		6	10	10			No MS2	3199.93	272.327	2648.95	273.175	276.094	276.172	2330.52	268.404	269.419	276.115	6319.86	280.532	287.629	275.187	275.899	276.052	271.87	274.578	280.225	272.519	273.307	277.77
	C18 H15 N5 O	Full match	No results	No results	No results		317.131	6.091	6308.96	0	0	0		7	8	7			No MS2	2359.39	1730.29	1174.64	2339.22	1587.44	646.488	2465.65	2772.01	2227.62	3638.03	2887.65	6238.08	2034.42	1821.91	1061.65	1396.14	891.484	1610.67	1927.82	1920.04	1641.75	4552.56
	C8 H12 O2 P2	Full match	No results	No results	No results		202.031	5.186	6304.84	0	0	0		6	9	8			No MS2	5603.16	340.826	5320.08	341.153	681.632	335.561	5914.98	692.222	524.638	617.591	6514.21	465.749	724.515	328.936	332.343	321.834	611.206	865.977	704.985	771.799	990.857	679.63
	C13 H18 N4 O	Full match	No results	No results	No results		246.148	4.479	6304.15	0	0	0		7	4	4			No MS2	282.067	341.131	282.749	785.055	598.187	290.148	536.736	4696.23	4791.5	4074.95	287.528	6285.63	2420.38	3277.66	802.963	2440.63	3734.91	3046.6	2420.85	3216.88	955.04	839.783
	C6 H6 Br Cl3 N3 O3 P S	Full match	No results	No results	No results		414.809	0.444	6300.31	0	0	0		7	5	3			ddMS2 for preferred ion	1609.05	3278.52	1495.82	4921.56	3080.4	2420.92	1666.98	4605.54	3149.05	5020.64	584.141	5259.59	4003.16	4255.09	3100.14	4639.61	3951.34	6089.62	5194.29	4721.15	3177.23	4075.47
		No results	No results	No results	No results		546.28	8.534	6295.25	0	0	0		7	28	11			No MS2	1213.54	875.961	2504.15	541.018	474.396	499.931	1933.05	1341.43	519.005	6597.5	1917.21	1247.91	583.422	1577.16	611.546	5064.33	4515.86	6105.89	5721.47	6916.3	4526.07	2578.51
	C10 H22 N3 O2 P S	Full match	No results	No results	No results		279.115	4.675	6290.65	0	0	0		7	10	8			No MS2	630.802	3640.18	631.413	6388.21	3245.19	1749.87	619.095	687.626	779.75	1756.77	623.28	5159.15	3636.66	1985.38	2553.98	1363.98	899.736	730.985	3610.26	577.259	569.49	4115.06
	C9 H17 N8 P	Full match	No results	No results	No results		268.132	6.878	6276.55	0	0	0		7	23	21			No MS2	229.048	764.091	230.031	356.021	701.851	1540.51	228.147	664.451	1347.53	1032.39	228.529	1434.5	843.554	538.271	2157.3	4185.69	3407.31	2704.14	4135.45	4263.65	7035.44	543.326
	C11 H22 N3 O P	Full match	No results	No results	No results		243.148	5.967	6275.49	0	0	0		7	13	11			No MS2	4249.24	2377.6	6457.99	2511.57	2163.98	1901.73	4771.86	2624.88	3000.79	4220.76	4008.02	5191.94	4446.66	4213.46	3625.09	5279.61	5997.22	5846.01	3220	5244.74	4395.64	4501.74
	C H3 Br2 O6 P S5	Full match	No results	No results	No results		459.659	0.418	6248.4	0	0	0		7	18	17			No MS2	3228.82	4631.36	3287.45	5009.71	4624.02	6353.06	2886.27	2141.14	2998.71	3960.97	2832.18	3282.04	4053.39	4200.06	4748.04	2855.71	2102.85	2983.41	3718.94	2283.47	1577.22	3971.29
		No results	No results	No results	No results		228.21	7.627	6236.15	0	0	0		7	13	10			No MS2	2341.47	4497	1456.13	1944.22	2299.73	1301.23	3395.45	826.175	1202.29	2637.43	5980.12	2682.3	4001.29	1980.95	1884.18	2027.81	3188.79	2773.05	2992.97	2252.26	1783.17	1959.1
	C29 H41 N3 P2	Full match	No results	No results	No results		493.282	7.02	6235.85	0	0	0		7	17	17			No MS2	215.396	4032.87	1562.61	3824.43	4854.78	5873.66	223.925	1182.71	1796.05	2903.6	753.812	5351.99	4048.08	6298.88	2746.28	3030.44	2522.34	2052.21	6232.97	700.297	231.217	4077.43
	C5 H Br O4 S	Full match	No results	No results	No results		235.876	0.379	6229.55	0	0	0		7	10	10			ddMS2 for other ion	818.731	1009.92	1772.71	2925.02	1459.93	1188.65	1175.72	1954.21	2164.56	2737.22	1977.27	4068.88	2975.37	3422.91	929.179	6286.3	5778.89	4145.07	3572.42	3483.11	5445.34	3148.6
	C23 H26 O4	Full match	No results	No results	No results		366.18	5.664	6217.01	0	0	0		7	19	10			No MS2	192.028	3932.05	198.209	208.441	1574.66	2950.33	198.504	216.137	223.476	223.842	205.891	232.39	6581.84	238.087	2089.29	246.23	246.487	258.826	260.383	264.853	266.534	724.676
	C28 H55 N3 O8 P2	Full match	No results	No results	No results		623.345	7.06	6215.05	0	0	0		7	13	13			No MS2	1342.07	2615.91	2372.41	6016.48	2379.38	3117.7	1258.46	1384.53	3040.55	2280.45	4393.14	2862.41	981.104	3637.9	3515.67	4283.4	3197.58	3190.8	6209.65	1070.63	597.414	5757.63
Cyclohexane-1-carboxylate	C7 H12 O2	Full match	No results	Full match	No results		128.084	4.758	6206.88	0	0	2	Other	7	4	4			No MS2	1476.18	1230.15	1432.57	1798.72	1641.65	1462.24	1222.14	2049.4	3036.83	4884.57	1937.33	6202.08	3994.67	4813.41	1971.77	4388.06	4669.8	3776.72	3791.24	5177.94	3704.29	1870.66
	C26 H30 O S	Full match	No results	No results	No results		390.205	6.324	6201.83	0	0	0		7	8	3			No MS2	4692.27	3076.53	4940.09	5423.66	3885.58	3566.8	5931.52	3271.59	2331.34	3423.45	5971.94	2799.99	1979.37	1587.9	4220.94	1345.72	3873.79	4241.97	1861.97	2495.81	3253.62	3785.32
	C9 H9 N O2	Full match	No results	No results	No results		163.064	5.996	6159.06	0	0	0		7	4	4			ddMS2 for preferred ion	526.615	4235.65	1755.06	6169.84	4309.1	2550.14	495.554	1843.17	2226.61	4467.39	1673.86	6114.02	1948.31	3030.23	3456.54	3517.47	3110.93	3368.03	5130.62	622.097	529.851	5221.97
	C32 H45 N O7	Full match	No results	No results	No results		555.319	7.349	6153.16	0	0	0		7	12	12			No MS2	240.692	5326.23	453.845	4712.92	3189.7	3292.99	240.786	404.262	879.326	918.703	445.908	2127.14	2207.02	6130.53	3583.16	523.613	1066.46	768.569	2243.98	292.392	238.079	2785.76
[Similar to: Galactonic acid; ΔMass: 0.1227 Da]	C2 H3 N2 O3 P3	Full match	Invalid mass	No results	No results		195.936	0.532	6150.1	0	6	0		7	9	7		72.9	ddMS2 for preferred ion	2869.41	2380.19	3576.98	2057.34	2929.41	1831.26	1402.92	2321	3437.33	4089.3	4033.08	6224.39	4051.46	4329.81	2986.95	3108.35	3361.12	4035.11	3218.8	3863.87	2096.39	2241
	C34 H69 N2 O11 P3	Full match	No results	No results	No results		774.412	8.115	6142.99	0	0	0		7	29	20			No MS2	194.638	1119.86	198.587	220.214	223.542	253.246	198.856	225.477	231.243	305.786	207.098	5159.7	6649.15	538.077	4173.87	1643.47	286.995	365.243	2844.91	305.226	316.773	469.762
	C10 H16 O3	Full match	No results	No results	No results		184.111	6.368	6137.59	0	0	0		7	22	22			No MS2	2330.65	1446.8	4010.77	2055.13	1919.53	2177.48	1986.51	5760.24	6157.74	5795.76	3793.79	3647.46	2386.9	4250.95	2420.24	1519.23	1863.65	3128.02	2598.74	962.475	2058.92	3455.14
DIBOA	C8 H7 N O4	Full match	No results	Full match	No results		181.038	3.904	6107.87	0	0	1	Other	7	15	13			No MS2	401.116	3563.29	612.776	993.965	1749.89	1682.24	957.866	678.414	782.869	1801.14	413.883	6220.89	3392.14	2977.43	1772.55	2610.18	2359.9	3010	2752.8	1227.55	1107.82	4107.74
	C H4 Br P S5	Full match	No results	No results	No results		285.783	0.417	6098.64	0	0	0		7	15	14			No MS2	3397.78	5177.2	4482.8	4124.76	6032.25	5896.67	3321.27	4203.15	3757.3	4715.76	1528.13	5646.16	5267.92	4635.11	4493.89	4358.67	4039.6	4448.31	4416.67	3079.84	2672.31	5872.71
	C21 H24 N4	Full match	No results	No match	No results		332.2	6.986	6097.05	0	0	4	Superpathway of gibberellin biosynthesis;Bitter acids biosynthesis;Kauralexin biosynthesis;Other	7	21	20			No MS2	719.412	1607.99	722.838	574.84	1486.25	1057.62	653.561	4285.44	6071.21	3595.71	495.804	3038.8	2464.32	1947.94	1919.68	2557.62	2474.86	3176.97	2295.4	3092.68	3167.45	2460.36
		No results	No results	No results	No results		692.411	9.43	6092.62	0	0	0		7	20	20			No MS2	339.367	1497.82	607.167	2404.73	1220.91	1106.19	334.291	819.422	882.864	1845.31	1024.91	3371.38	6063.92	2750.73	3506.61	726.891	2048.19	1902.92	3194.18	328.84	319.802	1232.63
4-Hydroxybenzoate	C7 H6 O3	Full match	No results	Full match	No results		138.032	5.489	6082.65	0	0	13	Superpathway of chorismate metabolism;Superpathway of aromatic compound degradation via 3-oxoadipate;Superpathway of aromatic compound degradation via 2-oxopent-4-enoate;Other	7	9	6			No MS2	2077.07	801.27	2094.97	1076.07	1183.52	849.623	5853.22	3671.36	4126.29	2055.28	3798.95	4463.04	1936.24	1471.61	1458.74	2418.56	2756.42	2703.55	1302.47	2147.97	3110.56	1667.84
	C11 H28 Br N4 O3 P3	Full match	No results	No results	No results		436.053	0.493	6078.17	0	0	0		7	8	4			ddMS2 for preferred ion	2866.24	3742.29	1840.3	3564.86	4620.8	2721.01	1320.31	2511.14	3887.04	2653.15	1500.77	2373.67	3132.57	4680.92	3180.31	3071.09	5174.44	1969	3114.35	2339.73	2185.46	5564.39
	C18 H34 N6 S3	Full match	No results	No results	No results		430.204	5.607	6077.57	0	0	0		7	20	18			No MS2	3474.04	5925.9	1500.8	804.243	3514.36	541.735	1008.52	2823.66	2922.14	2864.68	1538.17	633.181	2831.97	1393.76	3443.16	1693.48	1628.16	2887.75	1996.16	4151.61	1349.51	1584.75
	C21 H53 N9 O12	Full match	No results	No results	No results		623.382	8.712	6059.01	0	0	0		7	8	7			No MS2	258.009	5890.7	262.123	2224.63	4734.05	5963.37	260.091	269.782	268.855	574.342	398.4	4843.58	4666.95	1904.98	5871.78	572.434	890.035	860.786	2517.91	292.948	288.954	6524.29
a Jasmonic acid	C12 H18 O3	Full match	No results	Full match	No results		210.126	8.212	6057.06	0	0	1	Other	7	6	6			No MS2	248.219	4929.4	478.499	2632.53	3942.47	3176.8	247.975	295.49	1466.11	754.056	347.134	5042.64	6064.81	1609.12	1580.57	629.687	401.304	432.355	1081.21	252.663	252.293	1363.95
	C10 H19 N5 O6	Full match	No results	No results	No results		305.131	6.002	6048.44	0	0	0		7	8	8			No MS2	1984.03	1212.07	1646.1	1133.34	1532.97	1721.53	1122.89	3216.42	2998.13	2510.72	1178.46	4091.01	3261.77	2726.28	2157.88	4731.98	4067.28	4154.77	3312.34	6160.09	4568.32	4027.11
	C13 H18 O3	Full match	No results	No results	No results		222.126	6.555	6046.39	0	0	0		7	11	11			No MS2	827.353	3236.19	3911.95	2785.88	1978.79	1591.66	319.88	3440.79	3653.84	2785.28	2795.26	3843.8	1609.48	3474.66	3775.32	3689.85	4962.14	4614.77	5347.96	674.944	315.093	5845.86
	C8 H6 N4	Full match	No results	No match	No results		158.059	4.145	6036.73	0	0	1	Superpathway of branched chain amino acid biosynthesis	7	24	22			No MS2	1264.61	1250.01	1024.38	578.099	819.49	702.029	1822.98	2627.26	3194.8	2665.3	1885.49	5927.25	2845.36	3349.85	1436.17	2647.57	3250.35	1999.75	1743.31	1832.17	483.561	858.299
	C11 H12 N4 O2	Full match	No results	No results	No results		232.096	4.464	6023.84	0	0	0		7	3	2			No MS2	331.23	672.341	561.688	1019.4	1156.17	625.606	348.955	6016.32	2996.74	2211.56	477.379	1660.01	955.131	4559.84	813.642	1288.14	3565.14	2365.97	3499.16	978.778	622.189	2599.12
	C15 H25 N2 P	Full match	No results	No results	No results		264.173	7.782	6018.47	0	0	0		7	15	13			No MS2	5743.35	1059.09	4197.16	1269.01	738.413	749.305	2600.61	1050.07	2169.25	1521.75	2746.25	3648.51	550.995	913.485	1411.15	3522.15	3135.97	2672.84	2301.68	6029.07	2484.03	4121.07
	C11 H18 O4	Full match	No results	No results	No results		214.121	5.833	5986.18	0	0	0		7	11	11			No MS2	500.805	2469.92	858.198	990.863	2081.93	1692.04	244.77	1078.54	1095.37	1357.2	1015.22	2100.21	5996.32	1230.77	5570.55	853.868	1000.29	1225.39	1305.16	611.694	252.956	1949.46
	C10 H6 N4 P2	Full match	No results	No results	No results		244.005	4.19	5985.14	0	0	0		7	6	6			No MS2	466.83	468.282	458.728	469.587	547.934	462.749	454.015	4642.21	5983.02	3905.23	465.27	3802.18	2293.48	2708.45	456.782	1444.59	1459.32	2613.2	1329.4	1920.45	2331.46	467.525
	C16 H22 P2	Full match	No results	No results	No results		276.122	4.056	5976.94	0	0	0		7	18	17			No MS2	547.038	6171.81	628.75	3538.81	4841.1	5966.16	539.431	627.022	1555.71	824.774	533.899	1523.08	1468.46	1573.11	3810.68	494.052	490.312	495.5	1719.41	556.155	473.121	5379.77
	C15 H26 O3	Full match	No results	No results	No results		254.189	8.372	5974.23	0	0	0		7	21	21			No MS2	1994.73	225.378	1270.15	642.281	552.149	226.224	1486.48	467.463	601.252	445.601	5869.08	553.683	410.548	229.256	229.188	229.154	228.763	563.472	229.497	230.162	227.669	234.862
	C4 H13 N9 O	Full match	No results	No results	No results		203.124	4.772	5970.47	0	0	0		7	6	4			No MS2	2835.82	1570.21	3610.9	840.568	1026.54	773.927	3043.73	4529.39	4533.13	6017.49	4769.27	6023.09	3844.32	3600.62	1092.57	1870.88	2357.99	2298.98	1593.22	1590.37	1042.25	1443.93
	C10 H21 O5 P S2	Full match	No results	No match	No results		316.056	4.929	5968.21	0	0	2	Other	7	5	5			No MS2	226.298	599.626	500.397	694.54	231.306	235.236	442.032	1684.34	1308.82	1641.2	1448.92	1679.8	244.897	3208.13	239.496	1893.4	6106.9	1586.06	1396.2	2513.47	3773.7	1398.63
9-Oxo-nonanoate	C9 H16 O3	Full match	No results	Full match	No results		172.111	7.569	5966.75	0	0	1	Superpathway of lipoxygenase	7	17	17			No MS2	294.233	2142.07	798.178	2131.49	1887.97	2183.35	295.976	467.472	1679.4	1410.21	399.954	1906.64	5989.25	1046.79	1178.88	973.178	540.652	1605.05	2087.03	644.12	661.193	1142.4
	C20 H40 N6 O5 S	Full match	No results	No results	No results		476.277	7.101	5965.1	0	0	0		7	16	16			No MS2	367.757	1635.29	4992.04	2009.19	1969.91	726.772	779.486	3281.69	3562.07	5046.72	2375.11	2059.03	2242.9	1006.8	2591.37	1735.78	2669.38	4116.01	3124.96	5841.93	4415.78	550.1
[Similar to: Prostaglandin F3α; ΔMass: 104.0840 Da]	C15 H20 O3	Full match	Invalid mass	No results	No results		248.141	7.958	5961.79	0	5	0		7	13	13		86.5	ddMS2 for other ion	4644.39	2086.04	2405.47	932.838	872.239	1746.75	4770.18	3059.67	2614.47	5556.38	5578.73	3000.92	1771.82	2442.58	2915.39	1625.65	2470.29	3221.13	3642.79	2033	968.83	6059.59
	C21 H57 N10 O5 P3	Full match	No results	No results	No results		622.369	8.792	5959.23	0	0	0		7	12	6			ddMS2 for preferred ion	317.989	5390.36	819.451	3861.59	4530.44	4510.03	320.327	1171.82	2282.18	1839.2	521.197	5544.21	6180.75	3138.48	5514.56	1439.15	1310.63	1554.63	3558	450.171	393.137	6034.29
	C19 H23 P S	Full match	No results	No results	No results		314.127	6.558	5954.14	0	0	0		7	8	5			No MS2	5683.46	393.709	1765.59	390.859	396.344	400.397	2132.35	1351.58	617.875	1357.93	4192.26	403.087	405.237	486.801	416.263	440.46	542.655	648.99	445.835	682.663	429.56	437.584
	C12 H23 N O4 S	Full match	No results	No results	No results		277.136	4.715	5948.17	0	0	0		7	10	8			No MS2	547.23	384.572	586.938	894.39	748.631	387.505	829.828	551.012	426.652	3974.21	378.374	2073.12	1546.35	2796.94	937.112	4672.89	4032.04	2826.13	2169.12	5542.82	2737.83	1558.46
	C22 H42 N9 P S	Full match	No results	No results	No results		495.298	7.237	5931.44	0	0	0		7	10	10			No MS2	498.269	5717.45	487.781	4307.41	5918.07	5185.97	495.669	612.705	1306.63	1219.74	615.501	4489.25	2500.7	1394.79	2375.83	1026.69	1227.84	519.161	2427.89	507.299	511.242	3324.77
	C35 H68 N O13 P	Full match	No results	No results	No results		741.445	9.118	5918.6	0	0	0		7	30	22			No MS2	378.116	3418.42	1023.52	3793.7	3050.78	2388.47	367.831	862.977	2199.11	2184.94	2227.63	3212.81	5608.8	1890.05	4028.49	2119.36	2346.37	4741.83	4177.99	672.687	277.079	3624.62
	C13 H10 N4 O	Full match	No results	No results	No results		238.085	5.876	5915.84	0	0	0		7	13	13			No MS2	794.995	272.113	692.771	272.267	639.388	271.578	594.947	4167.47	5911.18	2814.9	1418.82	2994.75	438.668	4985.05	838.409	1662.3	3536.6	2381.11	3479.38	4309.27	1080.28	1719.02
	C16 H34 O12 S	Full match	No results	No results	No results		450.178	4.314	5911.16	0	0	0		7	10	10			No MS2	308.972	1501.67	420.241	1874.59	944.429	543.375	542.683	749.793	1125.42	588.032	1097.55	2056.71	5905.6	1495.7	1321.2	770.856	1129.43	1943.4	364.796	463.981	724.287	962.525
	C32 H60 N9 O P3	Full match	No results	No results	No results		679.408	9.382	5905.2	0	0	0		7	16	15			No MS2	834.807	4044.14	833.866	2312.06	3769.51	2827.52	839.556	922.132	1211.65	1652.33	890.544	6007.12	5665.52	3420.84	4974.14	1699.29	1819.36	2201.73	3701.5	970.327	972.079	6604.46
	C6 H15 N9 O	Full match	No results	No results	No results		229.14	6.461	5901.87	0	0	0		7	9	5			No MS2	240.773	2261.8	506.132	717.428	804.335	1042.31	251.063	1409.67	1475.58	5979.5	466.484	4193.45	3894.61	270.463	1327.87	763.267	781.777	1278.67	2090.22	630.556	1322.9	1560.91
	C8 H23 N4 O P	Full match	No results	No results	No results		222.163	7.798	5894.76	0	0	0		7	10	9			No MS2	985.775	3963.89	534.765	1874.8	5823.61	3374.17	996.647	2003.45	1063.51	1143.73	592.673	3275.53	4418.11	1602.82	2195.64	886.23	1430.73	600.393	2157.92	995.995	989.559	2727.62
	C35 H49 N O9	Full match	No results	No results	No results		627.34	6.781	5890.02	0	0	0		7	7	7			No MS2	213.246	4362.34	1681.27	5218.92	4390.37	5904.98	215.859	1680.2	2952.28	811.391	431.445	805.515	1948.65	2745.71	2500.24	1426.6	1644.95	923.077	2776.1	206.795	208.958	3970.94
	C31 H38 N3 O P	Full match	No results	No results	No results		499.271	7.725	5889.99	0	0	0		7	12	6			No MS2	3636.54	210.893	2042.83	214.017	220.895	223.831	4426.28	2792.36	2233.44	6002.48	1960.53	236.849	234.631	969.931	238.27	2214.43	3334.51	3421.51	1267.55	5538.64	5208.79	361.398
	C18 H30 N O P3	Full match	No results	No results	No results		369.157	4.781	5889.71	0	0	0		7	20	16			No MS2	677.993	5623.46	682.402	2110.45	3639.24	2726.64	694.758	742.737	772.793	771.153	708.462	5062.73	1724.84	1482.17	1092.8	832.072	826.802	832.486	1742.02	847.828	857.371	3181.09
	C25 H25 N O S	Full match	No results	No results	No results		387.167	4.804	5889.71	0	0	0		7	7	7			No MS2	734.156	5819.03	731.375	1964.41	2911.67	2764.76	739.259	759.047	799.844	771.559	748.918	4955.31	1262.56	1419.37	1109.35	796.151	784.994	769.759	1463.05	778.312	781.863	2423.77
		No results	No results	No results	No results		276.137	6.679	5884.86	0	0	0		6	25	17			No MS2	277.703	296.36	281.142	298.951	305.075	308.05	289.403	312.851	314.579	1408.8	586.701	327.987	334.508	335.59	918.594	2556.68	3102.93	6501.25	4063.25	4501.69	3705.37	2147.83
	C20 H38 N O10 P	Full match	No results	No results	No results		483.225	5.159	5882.62	0	0	0		7	20	20			No MS2	538.594	6066.07	549.166	3453.87	3800.81	4700.23	535.098	861.889	1213.97	696.617	535.755	5013.16	2041.43	2571.31	2987.77	659.786	954.421	1156.99	1722.98	472.845	469.11	2107.3
	C4 H14 N5 O P3	Full match	No results	No results	No results		241.042	5.37	5880.48	0	0	0		7	9	9			No MS2	698.244	592.009	551.235	293.075	521.465	298.352	799.477	3567.1	3781.69	1489.82	288.064	2995.37	646.312	2033.21	1270.76	3684.89	4483.51	3109.98	2629.8	3944.36	5794.2	1222.61
	C12 H16 O3	Full match	No results	No results	No results		208.111	6.467	5871.62	0	0	0		7	13	12			No MS2	243.653	2876.07	249.143	1684.98	5812.94	2214.48	252.602	305.272	261.719	373.037	261.084	1098.36	755.067	1083.57	1619.7	268.208	265.797	794.113	807.078	272.428	269.617	1899.92
	C26 H28 N2 O3	Full match	No results	No results	No results		416.206	6.321	5870.69	0	0	0		7	6	6			No MS2	3889.61	1513.57	3217.38	2927.9	1725.95	1778.96	5809.24	1020.81	795.334	878.724	4610.09	534.986	446.305	774.651	522.411	225.294	233.975	772.009	395.861	260.283	373.581	584.749
	C13 H28 O5 S	Full match	No results	No results	No results		296.163	7.326	5868.63	0	0	0		7	17	13			No MS2	249.216	952.332	254.464	268.95	266.461	572.955	596.278	2358.55	2545.64	2899.04	827.24	1054.4	282.562	1886.14	2704.98	6281.72	3419.92	3825.33	4269.41	5431.54	3717.14	2862.71
	C17 H13 N5 O	Invalid mass	No results	No results	No results		303.115	5.318	5860.7	0	0	0		7	17	17			No MS2	811.127	2436.45	809.416	2740.73	1751.48	955.056	817.492	815.446	843.97	1670.28	798.402	5892.35	2502.08	2529.5	2296.66	1920.82	825.11	1565.66	2899.98	947.124	1156.76	5668.4
	C10 H14 O P2	Full match	No results	No results	No results		212.052	5.883	5857.65	0	0	0		7	6	5			No MS2	354.335	2659	842.335	2630.31	3098.63	2503.97	333.188	368.185	3660.28	1375.59	253.265	2132.44	5930.41	4679.07	5409.73	4970	1498.66	908.877	2076.9	746.486	276.17	2185.9
	C7 H9 N4 O5 P	Full match	No results	No match	No results		260.031	0.37	5834.62	0	0	38	Homolactic fermentation;Superpathway of anaerobic sucrose degradation;Superpathway of glucose and xylose degradation;Hexitol fermentation to lactate, formate, ethanol and acetate;Other	7	11	11			No MS2	114.369	603.82	112.228	112.61	1459.73	245.128	114.292	652.757	715.082	934.757	112.4	5838.16	2203.46	352.287	563	3004.27	1666.23	602.057	2173.91	380.237	242.947	2286.3
	C6 H7 Cl O5	Full match	No results	No results	No results		193.997	0.484	5830.63	0	0	0		7	7	7			ddMS2 for preferred ion	1959.41	2495.16	2438.44	1907.75	2790.14	2139.81	1960.63	1906.88	2719.65	3270.49	2154.64	2405.9	2601.65	3431.35	3076.75	3211.68	3109.97	2845.5	4773.74	3074.86	5725.33	2731.31
	C16 H28 O9	Full match	No results	No results	No results		364.174	4.566	5827.94	0	0	0		7	14	8			No MS2	2588.14	345.833	3427.21	234.858	307.031	237.376	2881.86	712.739	768.704	2110.51	5505.48	2701.85	815.728	1180.38	258.467	655.22	1058.39	1135.28	916.475	651.332	551.945	743.373
		No results	No results	No results	No results		304.153	4.568	5827.94	0	0	0		7	9	6			No MS2	2680.33	317.063	3536.28	214.485	310.792	215.068	2962.54	715.677	765.496	2092.8	5638.26	2667.66	801.89	1124.2	223.624	632.501	997.745	1072.47	692.279	613.579	517.288	693.064
	C13 H14 N4 O	Full match	No results	No results	No results		242.116	4.904	5818.03	0	0	0		7	15	15			No MS2	2264.68	1163.8	3102.61	876.526	1625.86	568.793	1301.77	5821.46	3294.83	3274.6	2915.64	1799.69	2255.03	1088.51	670.913	1612.96	3987.59	3357.1	1916.07	4076.14	693.163	1419.03
	C32 H46 O S	Full match	No results	No results	No results		478.331	7.354	5810.49	0	0	0		7	20	19			No MS2	4108.37	584.371	1809.03	1578.28	841.838	1154.05	5009.34	2328.9	2665.71	1410.58	5622.39	731.142	301.037	406.352	2302.9	794.638	881.965	2575.04	674.488	1363.91	1481.29	780.596
	C29 H50 N O12 P	Full match	No results	No results	No results		635.309	6.494	5800.24	0	0	0		7	19	18			No MS2	234.453	3626.88	2082.17	5836.31	3473.04	3160.59	239.19	2103.72	2495.06	2136.21	1352.63	1808.84	2672.22	2601.48	4762.63	2695.09	2456.84	2605.86	3897.35	242.328	231.266	4265.87
	C32 H48 N2 O12 P2 S	Full match	No results	No results	No results		746.241	4.218	5798.84	0	0	0		7	18	12			No MS2	205.668	2330.51	193.309	1285.64	2261.65	1942.08	185.506	2192.74	2710.43	990.462	188.547	172.426	168.603	2675.06	1045.79	160.145	798.156	172.827	965.617	623.638	1905.85	4936.43
	C6 H7 N4 O16 P S	Full match	No results	No results	No results		453.932	0.369	5798.81	0	0	0		7	10	4			No MS2	3965.38	5475.7	4223.48	5622.23	4761.37	4947.84	4066.1	1755.17	1854.84	1771.74	3434.27	1001.6	1773.63	2654.12	3801	2128.79	1341.4	1880.22	2928.71	1722.62	1827.99	4034.28
	C15 H28 N2 S2	Full match	No results	No results	No results		300.17	5.273	5797.57	0	0	0		7	14	13			No MS2	232.404	856.269	230.959	341.573	552.375	1289.73	226.64	226.699	225.24	1803.84	225.773	5703.63	4327.22	1342.74	2452.49	516.67	894.495	711.58	855.184	1286.17	669.685	3216.7
	C27 H38 O S	Full match	No results	No results	No results		410.268	5.729	5792.34	0	0	0		6	9	9			No MS2	322.617	328.195	319.358	437.955	638.967	330.943	322.196	808.724	775.302	5755.47	322.951	325.914	997.796	379.844	329.252	317.785	984.868	519.528	346.26	740.953	760.618	327.921
	C11 H12 O5	Full match	No results	No results	No results		224.069	5.598	5758.27	0	0	0		7	9	7			No MS2	4467.38	777.315	4831.75	1555.64	1889.29	1735.55	4742.21	3677.08	3555.81	2965.12	5607.83	2907.07	398.043	2371.02	405.804	2231.79	2300.87	5227.23	1769.29	4654.7	2843.84	938.135
	C16 H29 N O4 P2	Full match	No results	No results	No results		361.157	5.792	5751.89	0	0	0		7	16	16			No MS2	1554.49	2896.19	2331.16	2960.8	2074.97	2070.07	902.842	1841.15	2627.32	1461.33	5794.84	3117.18	2642.57	1123.25	577.046	537.906	330.925	1775.66	567.985	300.441	296.735	431.983
	C2 H2 Br N7 O2 S2	Full match	No results	No results	No results		298.891	0.464	5748.7	0	0	0		7	9	9			No MS2	616.39	1820.52	810.238	3138.32	1681.25	1385.46	664.75	2170.89	2434.24	3233.75	633.228	5748.11	2252.65	2721.18	1937.2	3726.24	2936.82	3683.74	3297.37	3680.49	2022.25	2863.2
L-Phenylalanine	C9 H11 N O2	Full match	No results	Full match	No results		165.08	6.286	5745.75	0	0	13	Superpathway of chorismate metabolism;Superpathway of aromatic amino acid biosynthesis;Other	7	15	11			No MS2	538.266	2437.83	1396.52	3397.61	5898.22	1895.82	609.808	1479.01	1398.72	2551.28	1130.82	2421.68	1458.52	1922.2	1788.82	2309.64	2937.83	2408.41	3086.21	1630.46	1460.67	2932.27
	C3 H3 Br2 Cl4 N2 P3	Full match	No results	No results	No results		457.662	0.429	5745.23	0	0	0		7	4	3			ddMS2 for preferred ion	2897.7	4415.87	3487.04	3151.66	3378.38	3525.8	3000.58	3281.34	3156.4	3507.98	2989.51	3033.44	3611.76	4427.35	5839.87	3301.22	2539.78	520.201	3217.94	2517.38	1817.47	4914.23
	C13 H9 N2 O4 P	Full match	No results	No results	No results		288.031	5.3	5734.5	0	0	0		7	15	15			No MS2	532.722	654.762	416.761	417.461	710.244	357.578	855.405	5742.21	5256.79	2490.07	264.547	928.059	660.954	1425.56	327.36	1806.69	1265.54	1933.56	1064.97	1001.58	1866.78	297.456
	C8 H14 O3	Full match	No results	No results	No results		158.095	5.398	5731.62	0	0	0		7	16	16			No MS2	1959.95	2723.5	550.777	3815.98	3887.11	2291.7	1572.11	285.485	417.21	1033.44	526.36	5703.75	3680.51	2265.42	2652.78	600.134	688.307	1052.01	1592.56	259.325	257.812	3284.89
	C14 H16 N3 O5 P	Full match	No results	No results	No results		337.081	4.704	5731.15	0	0	0		7	4	4			No MS2	3338.37	1479.96	2803.72	762.549	1688.01	700.484	3488.2	5601.34	4896.09	3957.92	4636.94	3384.76	2630.08	2893.35	1665.02	3472.53	3136.95	5665.96	3159.99	4080.2	4923.41	2603.6
	C13 H20 O S2	Full match	No results	No results	No results		256.096	4.978	5702.79	0	0	0		7	19	18			No MS2	245.29	3802.9	1143.01	3441	2690.51	3049.93	243.89	1608.65	453.62	282.04	1620.97	1976.28	1178.81	2503.23	2258.65	641.108	1572.2	1780.32	3062.43	226.524	223.388	5282.03
		No results	No results	No results	No results		196.147	6.462	5699.1	0	0	0		7	23	17			No MS2	428.921	5002.2	3290.83	2202.31	3395.33	2392.78	252.2	1127.17	2202.16	1352.26	2105.56	5048.24	1866.14	6162.02	2246.15	2154.16	890.55	1447.33	1760.22	437.845	350.804	1506.03
	C15 H20 N4	Full match	No results	No results	No results		256.168	6.462	5699.1	0	0	0		7	10	9			No MS2	470.477	5275.62	3575.3	2501.71	3507.5	2419.12	278.284	1139.67	2053.29	1237.57	2383.5	5735.45	2007.04	5811.15	2065.54	1225.68	797.703	1278.96	1528.27	373.185	300.188	1683.76
	C19 H37 N2 O P	Full match	No results	No results	No results		340.262	9.25	5690.84	0	0	0		7	13	10			No MS2	1749.65	255.635	1928.15	673.713	309.237	421.727	1603.3	2801.64	3398.39	2624.96	5456.72	1030.95	1608.07	1354.3	465.777	1345.8	2380.79	3375.37	1186.92	1744.63	690.706	537.211
	C4 H15 N5 O10	Full match	No results	No results	No results		293.08	0.495	5684.08	0	0	0		7	9	6			ddMS2 for preferred ion	2343.44	3644.27	2165.43	1930.89	3307.39	5751.29	1281.54	2018.92	853.726	1246.36	1242.23	546.81	592.089	965.429	1358.96	434.107	438.137	422.216	995.962	422.828	468.159	3784.19
	C11 H21 N2 O3 P	Full match	No results	No results	No results		260.127	5.694	5677.55	0	0	0		7	18	18			No MS2	199.328	1463.72	199.181	460.003	213.095	942.285	194.879	202.494	218.037	224.688	204.355	5729.73	412.969	720.268	467.212	210.797	210.909	218.584	379.93	213.846	212.324	1314.4
	C12 H22 O2	Full match	No results	No results	No results		198.163	7.017	5674.84	0	0	0		7	10	6			No MS2	217.091	228.067	313.62	224.445	234.189	231.754	264.904	1566.35	1810.5	2678.81	309.666	2415.02	2312.05	1010.35	1321.73	5967.94	4230.9	3840.58	4055.49	5793.74	4965.25	1947.66
	C26 H53 N3 O13	Full match	No results	No results	No results		615.355	8.553	5672.22	0	0	0		7	26	18			No MS2	3632.03	237.177	2403.35	238.994	241.161	252.356	5137.26	1308.02	1312.07	894.551	2196.64	268.871	280.143	540.588	284.093	2446.65	3568.8	3078.04	1296.49	4392.62	6864.7	1089.66
	C5 H15 N8 P	Full match	No results	No results	No results		218.116	5.562	5670.45	0	0	0		7	7	7			No MS2	409.649	2104.25	291.319	650.395	1567.33	1732.22	285.321	291.67	476.657	1127.09	288.877	978.611	5628.02	1210.86	2697.78	915.233	1163.19	1028.82	1380.24	1155.81	663.484	1649.22
	C14 H26 O6	Full match	No results	No results	No results		290.174	5.253	5668.07	0	0	0		7	18	17			No MS2	243.836	1301.89	241.589	251.059	242.236	244.902	242.824	1238.1	1566.58	5630.3	244.124	1086.44	1789.92	951.072	242.061	294.857	231.411	353.904	230.169	227.472	225.064	232.312
	C42 H61 N O10	Full match	No results	No results	No results		739.43	8.551	5651.84	0	0	0		7	14	13			No MS2	420.798	3606.08	1000.8	4775.69	2950.58	2914.96	432.779	1347.01	2536.31	2261.74	1839.2	5743.33	5216.37	2315.23	5739.84	2417.5	3121.27	5564.29	5997.19	474.27	480.571	4756.84
	C24 H31 N7 O S2	Full match	No results	No results	No results		497.204	4.683	5637.28	0	0	0		7	11	6			No MS2	286.454	5422.66	285.718	1915.47	5758.71	4914.15	278.631	270.775	316.869	270.502	280.083	313.145	779.734	270.787	1064.4	253.119	259.522	254.64	255.197	244.58	241.106	1783.14
		No results	No results	No results	No results		302.174	5.618	5634.65	0	0	0		7	11	11			No MS2	511.041	5583.69	980.382	2153.03	2333.45	5407.24	515.104	520.875	528.886	1337.74	509.707	1600.03	536.717	2530.25	3095.29	526.903	529.687	1203.06	1333.94	530.979	538.944	5395.16
	C15 H16 N2 O2	Full match	No results	No results	No results		256.122	5.603	5623.71	0	0	0		7	18	18			No MS2	2261.17	2254.03	4258.84	3809.24	3219.75	4091.25	1757.56	4199.25	4014.05	3680.81	5720.69	1445.57	967.099	1708.11	2415.14	1574.19	2179.65	2033.58	3658.62	785.295	382.135	2554.6
	C2 H7 Cl N5 O2 P	Full match	No results	No results	No results		199.004	5.868	5623.47	0	0	0		7	10	10			No MS2	199.294	732.91	206.254	205.13	225.937	675.538	198.962	198.056	671.537	198.975	200.455	253.628	5578.02	200.802	1620.32	195.204	199.286	196.843	705.019	255.026	191.353	198.704
	C14 H22 O4 S	Full match	No results	No results	No results		286.121	5.467	5618.48	0	0	0		7	7	4			No MS2	302.787	885.749	321.002	1408.01	1524.44	948.298	389.114	5190.04	5642.67	5543.89	500.4	1803.96	2281.21	3769.63	2106.86	2685.64	3387.46	3839.19	2798.94	5665.97	5206.01	928.751
	C11 H11 N5	Full match	No results	No results	No results		213.101	4.193	5615.89	0	0	0		7	20	19			No MS2	1282.62	779.612	1127.27	789.35	847.208	701.99	903.518	734.084	1185.13	4293.04	1823.85	3198.29	2249.34	2724.77	1324.17	3861.79	5376.21	3930.48	3424.96	2580.74	3989.49	2159.08
		No results	No results	No results	No results		651.377	9.071	5615.16	0	0	0		7	11	8			No MS2	256.515	4358.39	1037.3	5024.85	3682	2945.98	251.505	1232.88	1480.24	2189.05	1802.13	5724.27	3094.27	2189.63	2650.8	1648.53	2101.11	2422.78	2889.87	340.1	293.23	3672.46
	C7 H8 N10	Full match	No results	No results	No results		232.096	5.802	5607.65	0	0	0		7	6	6			No MS2	227.399	3343.1	224.743	1782.46	2169.52	1674.62	223.642	229.349	325.019	353.215	225.749	4767.51	5624.86	901.678	2628.43	226.306	227.482	231.379	856.85	224.127	226.969	4545.12
	C27 H48 N10 O3 S	Full match	No results	No results	No results		592.359	8.34	5602.55	0	0	0		7	11	10			No MS2	3922.49	255.319	2944.11	257.152	254.5	254.831	5447.18	1417.58	766.708	1328.92	3096.94	267.496	267.476	413.383	272.152	1376.29	1821.05	1497.33	1059.62	2445.64	2889.86	942.153
	C9 H19 N O2 S2	Full match	No results	No results	No results		237.087	5.704	5591.44	0	0	0		7	11	7			No MS2	3324.2	299.29	645.723	299.251	305.244	296.046	2003.56	725.007	488.428	5668.65	974.31	1532.34	320.057	1314.76	323.487	316.332	2351.42	374.393	330.658	434.447	1977.55	343.058
Gibberellin A12	C20 H28 O4	Full match	No results	Full match	No results		332.2	7.711	5583.37	0	0	4	Superpathway of gibberellin biosynthesis;Bitter acids biosynthesis;Kauralexin biosynthesis;Other	7	16	15			No MS2	374.02	1425.86	635.672	1996.67	1792.89	3496.39	374.464	390.037	492.291	1317.19	375.098	5681.96	407.328	1649.69	772.636	819.217	867.861	814.322	2370.76	419.924	430.045	895.061
(3Z)-Hex-3-en-1-yl acetate	C8 H14 O2	Full match	No results	Full match	No results		142.1	6.64	5579.87	0	0	1	Superpathway of lipoxygenase	7	6	5			No MS2	225.907	3407.28	234.026	1901.79	3127.67	1695.77	226.338	241.533	470.871	399.469	228.702	5630.54	3779.84	900.192	1915.38	259.631	317.397	445.166	857.123	243.944	248.685	2264.16
	C18 H30 N4 O2 S	Full match	No results	No results	No results		366.206	6.66	5576.95	0	0	0		7	15	14			No MS2	401.139	5068.02	1009.73	4267.06	4502.42	5532.57	412.057	947.13	1294.58	2307.74	1083.05	628.268	623.672	2336.76	5197.74	1315.78	1871.24	2851.95	2982.45	438.755	447.139	3343.43
	C15 H22 O5	Full match	No results	No results	No results		282.148	7.103	5569.62	0	0	0		7	22	20			No MS2	236.071	528.314	397.729	248.785	620.938	552.533	244.08	1424.19	1865.82	821.843	780.838	555.049	323.938	411.103	300.445	5933.26	5312.65	3666.26	3180.95	6154.36	6137.43	754.467
	C18 H15 N5	Full match	No results	No results	No results		301.136	6.273	5561.52	0	0	0		7	16	8			No MS2	373.6	3252.9	386.807	2917.34	2674.61	1385.9	381.101	899.007	715.448	3384.09	374.273	3029.75	4615.22	1820.89	2431.51	3454.88	3331.04	4792.43	6367.86	475.192	495.721	5751.82
	C22 H36 O3	Full match	No results	No results	No results		348.267	9.48	5543.34	0	0	0		7	23	15			No MS2	206.724	257.118	210.383	224.847	228.906	227.532	210.068	2078.2	1650.02	5707.09	219.075	1043.37	252.443	305.304	304.237	4836.46	2341.08	2346.64	1767.5	2456.38	1005.33	2852.01
		No results	No results	No results	No results		332.148	6.34	5536.6	0	0	0		6	14	8			No MS2	553.778	2268.65	791.388	748.653	1286.05	1956.74	541.141	881.512	732.403	640.082	1090.09	5080.6	3450.46	514.004	1286.49	456.534	459.051	689.739	715.68	449.164	431.563	1657.11
	C23 H40 N O4 P3	Full match	No results	No results	No results		487.22	5.277	5535.53	0	0	0		7	5	4			No MS2	203.509	5252.67	425.079	3605.83	5499.56	4219.57	201.597	455.619	1110.14	668.983	215.065	2926.49	1816.77	1335.88	1976.96	527.966	707.346	334.33	1484.01	214.409	214.211	5125.24
	C15 H16 N2 O2	Full match	No results	No results	No results		256.122	5.546	5534.36	0	0	0		7	3	3			No MS2	2079.94	2355.69	3695.76	3351.21	3250.07	2262.3	1438.46	2223.6	2127.82	2966.36	5571.31	1313.91	960.737	1673.63	1221.39	1201.69	1653.4	1587.26	1914.89	579.485	330.776	2415.5
	C12 H15 N O2 S	Full match	No results	No results	No results		237.083	3.93	5519.92	0	0	0		7	25	22			No MS2	1916.73	4693.29	1222.23	3300.24	5098.07	3760.96	249.103	2425.5	3822.24	2550.15	389.162	2068.89	2658.35	5756.66	3125.47	2631.53	3303.44	654.862	1925.38	1901.82	3117.58	5833.69
	C14 H30 O8	Full match	No results	No results	No results		326.195	4.202	5515.03	0	0	0		7	15	10			No MS2	229.574	245.325	230.099	910.957	251.216	246.05	338.769	255.341	254.828	969.902	590.328	3398.87	2789.2	1088.7	1231.87	2670.17	929.488	2864.5	1688.95	2270.97	6342.53	300.09
	C2 H Br Cl O3 P3 S2	Full match	No results	No results	No results		343.742	0.414	5485.71	0	0	0		7	17	17			No MS2	2555.11	4446.61	2004.18	3486.06	4545.25	2265.38	2355.66	4422.96	2871.03	4190.08	1337.09	3649.78	2852.48	3445.44	5441.51	2978.6	2517.42	3188.37	3131.05	2244.82	1388.4	4503.01
	C10 H18 O11 P2	Full match	No results	No results	No results		376.03	5.482	5465.48	0	0	0		7	16	16			No MS2	329.294	340.629	331.839	338.121	333.704	339.291	327.196	330.876	326.034	1928.48	335.045	5442.45	586.81	3517.67	330.13	3578.57	2890.07	2441.22	701.554	3760.56	1150.64	325.387
	C4 H15 N8 P	Full match	No results	No results	No results		206.116	4.859	5464.08	0	0	0		7	16	16			No MS2	287.024	5421.85	287.488	2413.48	5220.4	3802.55	289.161	783.728	1474.51	430.735	287.844	3155.42	2506.64	1095.89	2534.76	751.613	295.986	342.502	734.785	573.892	592.313	3838.38
	C37 H56 N3 O6 P	Full match	No results	No results	No results		669.387	9.169	5452.86	0	0	0		7	14	14			No MS2	197.272	5471.25	879.401	3950.38	3332.47	4119.2	200.8	1246.49	1036.1	1422.43	1773.93	2119.57	1363.59	1985.25	2971.77	983.329	1057.91	1751.31	2548.43	196.2	195.822	3854.61
	C13 H27 N7 P2	Full match	No results	No results	No results		343.183	6.679	5443.46	0	0	0		7	8	7			No MS2	3313.58	620.647	1856.27	853.175	505.604	264.611	2423.32	2155.62	2041.5	3670.9	5312.97	1611.4	372.512	2841.82	725.861	1968.86	2230.58	3785.71	2103.91	2828.77	2446.4	2086.03
	C6 H10 O2	Full match	No results	No results	No results		114.069	4.146	5438.91	0	0	0		7	9	8			No MS2	1151.98	1756.58	1838.46	1557.55	1771.37	891.385	1469.61	2756.39	2486.53	4467.08	1602.64	3854.9	4708.04	4949.02	2124.87	4845.17	5349.74	4202.18	2763.58	3977.89	2625.98	2181.69
		No results	No results	No results	No results		515.668	0.402	5428.34	0	0	0		7	3	3			No MS2	3784.84	3344.04	3276.87	2147.84	2936.32	5421.81	3257.02	2877.63	2071.59	1986.58	2997.04	834.632	2556.2	2558.28	4528.5	1641.63	1659.34	2248.26	1909.35	2766.19	2072.28	2578.74
	C11 H17 N2 O9 P	Full match	No results	No results	No results		352.065	0.635	5427.19	0	0	0		6	12	4			ddMS2 for other ion	369.634	574.558	362.485	349.786	843.149	615.699	355.849	3708.8	3374.03	2348.67	361.255	1841.45	2517.35	2523.71	1140.22	3816.98	1999.35	2659.89	1732.79	2336.02	4586.9	1717.12
	C15 H27 N2 O P	Full match	No results	No results	No results		282.184	7.799	5425.75	0	0	0		7	14	11			No MS2	771.961	3334.7	248.01	1304.89	5301.53	2824.7	693.878	951.333	872.164	908.468	250.651	3111.55	4285.45	1293.41	2021.91	706.964	1167.4	414.001	1568.57	828.722	829.03	1041.49
	C10 H12 O P2	Full match	No results	No match	No results		210.036	6.122	5410.82	0	0	2	Superpathway of microbial D-galacturonate and D-glucuronate degradation;Other	7	7	7			No MS2	5450.3	228.81	1184.57	1038.43	229.846	225.983	4036.72	2142.33	1266.88	1798.2	1774.56	1289.98	227.764	650.701	225.435	1831.53	2909.46	2936.45	690.449	4137.94	3426.18	850.895
	C16 H25 N2 O3 P	Full match	No results	No results	No results		324.158	6.941	5403.92	0	0	0		7	6	5			No MS2	408.912	240.936	262.064	218.981	338.381	230.813	313.454	1198.22	1321.23	1655.32	359.589	1202.64	549.546	985.708	1428.54	5533.81	3645.51	3115.22	3885.08	5021.21	3745.92	2493.27
	C27 H35 N O P2 S	Full match	No results	No results	No results		483.189	4.131	5388.91	0	0	0		7	17	8			No MS2	428.017	2990.65	1888.39	5130.16	2568.02	2979.68	435.038	1783.28	1555.02	1598.53	1847.87	498.81	517.955	1823.38	2393.43	620.963	1866.22	1826.22	3822.59	569.367	578.43	6325.76
	C9 H8 N4 O	Full match	No results	No results	No results		188.069	3.929	5387.5	0	0	0		7	20	20			No MS2	794.833	1415.93	1070.82	3945.18	1315.8	816.514	810.455	2228.93	4112.86	3174.52	805.636	3578.73	4826.34	2525.08	4132.53	4079.42	5388.79	3845	2828.08	2987.35	2744.56	2251.49
	C14 H26 O2	Full match	No results	No results	No results		226.194	7.35	5379.61	0	0	0		7	13	10			No MS2	2412.23	1969.23	1353.89	2545.28	1098.4	630.653	1793.47	3238.24	3883.89	4802.83	3367.87	3031.32	3016.03	2916.24	5295.55	3680.53	3495.63	5077.92	5835.63	3836.58	2257.54	4735.74
	C15 H23 O5 P	Full match	No results	No results	No results		314.128	6.259	5369.09	0	0	0		7	13	12			No MS2	726.135	503.852	1567.79	2820.37	1193.2	554.415	990.739	1133.42	1690.24	4424.23	1264.61	2764.58	487.551	1120.89	598.637	2837.54	3492.38	2111.95	2076.75	5500.33	1044.91	1405.9
	C30 H51 N P2	Full match	No results	No results	No results		487.352	7.77	5360.77	0	0	0		7	18	8			No MS2	332.552	567.839	337.678	372.947	364.071	426.539	466.327	367.517	400.323	1435.64	437.493	1418.96	1140.8	1517.15	2250.82	3607.14	6099.68	4848.42	5648.39	3239.46	1696.04	2564.46
	C22 H28 N4 O3	Full match	No results	No results	No results		396.215	8.095	5360.21	0	0	0		7	11	8			No MS2	286.695	2671.87	287.199	748.541	1468.75	5305.03	286.96	300.572	304.379	306.276	297.146	2695.5	1674.73	2437.97	2490.29	313.233	312.437	320.386	1140.37	320.095	323.917	3024.26
	C13 H20 O8 S2	Full match	No results	No results	No results		368.058	5.861	5358.05	0	0	0		7	7	7			No MS2	2635.48	331.236	3297.88	330.672	337.114	330.681	4607.2	4065.92	4180.73	1093.32	2601.95	1324.06	334.767	492.535	329.292	1499.17	1185.49	1089.54	831.552	5392.51	4062.01	368.504
	C14 H22 N3 O2 P S	Full match	No results	No results	No results		327.115	6.177	5351.26	0	0	0		7	3	2			ddMS2 for preferred ion	3294.22	264.713	2792.58	213.309	218.468	216.69	3702.89	3283.45	3711.6	1167.29	5297.03	1840.74	542.559	793.769	217.941	387.017	568.903	363.351	396.584	223.498	415.927	226.304
	C21 H46 N7 O8 P	Full match	No results	No results	No results		555.319	7.488	5342.42	0	0	0		7	27	18			No MS2	193.109	4987.64	509.506	3920.35	4864.8	2398.03	200.823	445.121	3205.33	2809.71	2114.97	3321.32	3003.19	1234.42	3842.88	3766.99	4619.65	4075.27	2503.95	266.538	272.583	3114.55
	C31 H57 N3 O3 P2 S	Full match	No results	No results	No results		613.361	8.561	5341.65	0	0	0		7	16	16			No MS2	4298.11	2350.13	2569.74	2237.95	2340.9	1470.09	5423.5	918.77	898.352	951.452	3007.84	3815.71	2546.21	615.608	1826.36	2911.44	2841.71	2914.04	1146.58	3549.18	4698.93	1189.36
		No results	No results	No results	No results		186.126	7.508	5337.45	0	0	0		7	9	6			No MS2	502.901	3822.11	291.305	2834.49	5428.59	1461.7	282.222	411.541	851.932	902.412	1139.91	3405.27	1407.08	400.077	2120.99	616.766	987.938	596.169	1761.87	244.045	245.681	1837.42
	C11 H14 O5	Full match	No results	No results	No results		226.085	5.457	5332.47	0	0	0		7	13	12			No MS2	319.315	2767.03	321.839	1274.91	3499.08	5304.01	255.149	419.132	233.124	501.13	468.404	227.824	556.869	349.524	1779.34	268.594	366.208	223.839	559.362	704.692	228.932	2682.86
	C25 H30 N4 O6	Full match	No results	No results	No results		482.217	6.277	5324.02	0	0	0		7	19	14			No MS2	1628.15	1309.1	2338.14	646.78	1015.3	1021.01	1410.33	1107.25	1523.15	5450.99	3721.15	1370.78	1078.36	487.938	334.015	318.147	296.179	771.135	971.355	307.53	314.805	324.418
	C31 H42 S	Full match	No results	No results	No results		446.305	9.509	5317.54	0	0	0		7	25	17			No MS2	215.378	4929.18	226.741	307.298	1690.81	3077.22	219.03	476.108	254.808	254.941	228.017	5411.45	2404.51	639.611	2267.08	287.15	347.781	296.536	321.387	305.55	312.892	2251.53
	C7 H2 N2 O4	Full match	No results	No results	No results		178.002	0.583	5305.44	0	0	0		7	19	19			No MS2	557.093	1408.79	565.706	564.564	788.643	628.143	564.662	1380.92	1309.93	1826.23	1232	565.956	2036.63	1753.51	1528.06	3633.58	2034.25	4494.09	4105.08	5315.7	3895.29	2397.26
	C15 H25 N O3	Full match	No results	No results	No results		267.184	7.847	5303.87	0	0	0		7	9	9			No MS2	2221.89	248.803	2670.78	337.061	442.151	263.035	1702.25	236.627	370.971	558.781	5405.91	1017.47	923.674	536.919	384.332	523.302	619.06	1309.64	856.707	387.657	672.391	711.781
	C2 H5 Cl N O11 P3 S4	Full match	No results	No results	No results		474.765	0.443	5296.04	0	0	0		7	9	8			ddMS2 for preferred ion	830.416	2279.87	628.174	1596.88	1897.63	1629.41	977.427	2039.05	2134.15	2915.53	491.689	3162.89	2464.65	3675.98	2157.63	3618.21	2471.47	5423.7	3208.66	3991.96	2282.32	3080.79
	C12 H12 N4 O7	Full match	No results	No results	No results		324.068	5.136	5287.92	0	0	0		7	16	14			No MS2	260.307	273.072	267.313	281.944	374.182	296.302	263.258	2505.45	2687.73	2573.09	391.465	5360.12	1662.26	2267.46	290.154	1472.54	2087.01	3469.09	867.549	3977.05	4569	459.882
	C27 H58 N O8 P	Full match	No results	No results	No results		555.392	9.435	5283.72	0	0	0		7	13	10			No MS2	1484.56	4787.26	1418.73	3152.62	3994.13	4815.48	1488.68	2468.18	2265.3	1155.78	2847.62	1048.59	1664.24	1792.71	3927.25	969.265	1576.43	1786.41	2762.09	1098.56	699.535	5847.55
		No results	No results	No results	No results		456.301	6.626	5272.6	0	0	0		7	12	10			No MS2	211.568	219.767	1893.37	450.742	223.165	603.472	495.769	765.734	1064.32	5336.05	219.748	486.526	599.075	239.038	635.791	242.113	243.517	243.33	568.463	257.666	310.554	251.537
	C4 H5 Br Cl3 O5 P S2	Full match	No results	No results	No results		411.753	0.417	5272.15	0	0	0		7	18	11			ddMS2 for preferred ion	2363.58	2625.25	2400.82	2797.92	2949.48	2896.3	2211.96	2404.55	2093.55	2852.58	2236.53	3596.38	2749.7	4071.63	3994.91	5069.73	3947.82	2853.67	4664.39	3736.34	6447.81	3533.18
		No results	No results	No results	No results		368.221	5.674	5272.05	0	0	0		7	24	15			No MS2	314.756	300.551	313.204	292.057	296.361	288.513	304.476	3245.7	1958.42	1477.91	306.562	722.25	670.824	696.507	747.231	755.091	1637.51	1480.51	1479.35	3294.75	4339.82	319.829
	C20 H30 O5	Full match	No results	No results	No results		350.21	5.674	5272.05	0	0	0		7	10	10			No MS2	221.287	233.953	224.033	223.198	230.114	437.945	221.511	3196.94	1987.91	1522.43	226.786	1568.79	1422.48	1497.9	826.053	1709.88	1859.68	1703.75	1724.7	3940.76	5256.31	784.399
	C8 H18 O4 S	Full match	No results	No results	No results		210.093	6.392	5269.16	0	0	0		7	15	12			No MS2	965.771	337.158	4991.4	343.606	345.167	350.437	2052.55	345.04	375.339	428.904	4058.53	370.183	405.376	369.694	451.84	370.807	374.168	376.579	382.788	382.667	385.567	393.965
	C22 H56 N7 O8 P3	Full match	No results	No results	No results		639.34	6.698	5265.07	0	0	0		7	12	9			No MS2	510.031	1403.62	2639.2	5405.99	819.071	1716.55	513.846	992.31	1637.73	1210.8	2199.43	906.676	2390.99	3777.97	3700.41	2991.83	2297.06	1852.06	3576.25	380.289	359.883	2129.46
	C11 H19 N P2	Full match	No results	No results	No results		227.099	5.425	5263.18	0	0	0		7	14	14			No MS2	1351.78	2174.23	760.645	1601.58	2736.17	748.948	743.041	2005.31	2351.12	2589.56	601.65	5302.63	1713.81	2056.86	516.3	1039.42	2322.32	1590.6	2122.66	1822.29	2563.78	1608.91
[truncated: 1,125 more rows]

## Sheet: 定性化合物
Name	Formula	Annotation Source: Predicted Compositions	Annotation Source: mzCloud Search	Annotation Source: Metabolika Search	Annotation Source: ChemSpider Search	FISh Coverage	Molecular Weight	RT [min]	Area (Max.)	# ChemSpider Results	# mzCloud Results	# Metabolika Pathways	Metabolika Pathways	# Usable QC	RSD QC Areas [%]	RSD corr. QC Areas [%]	mzCloud Best Match	mzCloud Best Sim. Match	MS2	Group Area: 1	Group Area: 1-2	Group Area: 2	Group Area: 2-2	Group Area: 2-4	Group Area: 2-5	Group Area: 3	Group Area: 3-2	Group Area: 3-3	Group Area: 3-5	Group Area: 4	Group Area: 4-1	Group Area: 4-3	Group Area: 4-5	Group Area: 5-1	Group Area: 5-2	Group Area: 5-3	Group Area: 5-4	Group Area: 5-5	Group Area: 6-1	Group Area: 6-2	Group Area: 6-3	control	adenine	a+HF	p adenine	p a+HF	ade/c	a+HF/c
[truncated: 187 more rows]

[truncated: 4 more sheets: 含硫, Sheet3, 升高 neg+pos, 下降 neg+pos]
