# Supplementary material for: Dysregulation of the 3β-hydroxysteroid dehydrogenase type 2 enzyme and steroid hormone biosynthesis in chronic kidney disease
Source: Front Endocrinol (Lausanne). 2024 Oct 25;15:1358124. doi: 10.3389/fendo.2024.1358124 (PMC11543464; doi:10.3389/fendo.2024.1358124)
Supplement: Supplementary file 3 [file DataSheet3.xlsx]

## Sheet: Compounds
Name	Formula	Annotation Source: Predicted Compositions	Annotation Source: mzCloud Search	Annotation Source: Metabolika Search	Annotation Source: ChemSpider Search	FISh Coverage	Molecular Weight	RT [min]	Area (Max.)	# ChemSpider Results	# mzCloud Results	# Metabolika Pathways	Metabolika Pathways	# Usable QC	RSD QC Areas [%]	RSD corr. QC Areas [%]	mzCloud Best Match	mzCloud Best Sim. Match	MS2	Group Area: 1	Group Area: 1-2	Group Area: 2	Group Area: 2-2	Group Area: 2-4	Group Area: 2-5	Group Area: 3	Group Area: 3-2	Group Area: 3-3	Group Area: 3-5	Group Area: 4	Group Area: 4-1	Group Area: 4-3	Group Area: 4-5	Group Area: 5-1	Group Area: 5-2	Group Area: 5-3	Group Area: 5-4	Group Area: 5-5	Group Area: 6-1	Group Area: 6-2	Group Area: 6-3
PEG n5	C10 H22 O6	Full match	Full match	No results	No results		238.141	3.897	6.66224e+07	0	1	0		7	10	9	96.7		ddMS2 for preferred ion	2.08997e+07	3.7785e+07	3.83145e+07	5.80942e+07	2.62233e+07	2.81256e+07	3.07061e+07	3.03332e+07	2.75393e+07	4.45486e+07	2.72421e+07	5.57972e+07	6.5972e+07	4.30262e+07	3.27536e+07	4.02367e+07	3.28706e+07	3.87222e+07	3.22685e+07	3.27737e+07	2.26259e+07	4.38066e+07
[Similar to: PEG n6; ΔMass: 0.0002 Da]	C12 H26 O7	Full match	Partial match	No results	No results		282.168	4.171	4.48512e+07	0	19	0		7	3	3		96.7	ddMS2 for other ion	1.35231e+07	2.088e+07	1.5634e+07	2.53775e+07	1.75447e+07	1.7723e+07	1.53223e+07	1.80043e+07	1.84783e+07	2.13789e+07	1.70727e+07	3.51371e+07	4.49399e+07	2.66583e+07	1.80152e+07	2.30208e+07	2.40442e+07	2.47879e+07	1.7964e+07	1.94656e+07	1.98992e+07	1.98457e+07
	C8 H18 O5	Full match	No results	No results	No results		194.115	2.427	3.48766e+07	0	0	0		5	11	11			No MS2	3.93005e+06	1.28395e+07	7.03108e+06	1.60205e+07	1.0321e+07	184003	6.63131e+06	1.26828e+07	1.24372e+07	1.71994e+07	1.12883e+07	1.93802e+07	3.38774e+07	2.3997e+07	1.35209e+07	1.5709e+07	9.80176e+06	1.2335e+07	377398	117939	2.01081e+07	9.36173e+06
PEG n7	C14 H30 O8	Full match	Full match	No results	No results		326.194	4.35	3.27991e+07	0	1	0		7	4	4	93.2		ddMS2 for preferred ion	9.01132e+06	1.36197e+07	1.17076e+07	1.82311e+07	1.25366e+07	1.29294e+07	1.14568e+07	1.41796e+07	1.34477e+07	1.45897e+07	1.25909e+07	2.38227e+07	3.30246e+07	2.00926e+07	1.31987e+07	1.47323e+07	1.68939e+07	1.80646e+07	1.37258e+07	1.40524e+07	1.34559e+07	1.35534e+07
	C14 H24 O2 P2	Full match	No results	No results	No results		286.123	4.435	2.36654e+07	0	0	0		7	2	2			No MS2	2.3484e+07	1.40171e+07	1.84885e+07	1.29659e+07	1.36939e+07	8.04185e+06	1.91586e+07	7.65538e+06	8.41051e+06	1.12759e+07	1.84582e+07	1.92104e+07	1.65805e+07	1.01239e+07	1.06264e+07	1.23859e+07	1.50009e+07	1.13981e+07	1.127e+07	1.10323e+07	8.97802e+06	1.55516e+07
	C16 H34 O9	Full match	No results	No results	No results		370.22	4.493	2.09295e+07	0	0	0		7	13	10			No MS2	5.27797e+06	8.69906e+06	6.73541e+06	1.0758e+07	7.7591e+06	7.85352e+06	6.57633e+06	8.06772e+06	9.01231e+06	9.33232e+06	6.81455e+06	1.59764e+07	2.16439e+07	1.32155e+07	8.42828e+06	9.52948e+06	1.06225e+07	1.16798e+07	8.99219e+06	9.94759e+06	9.18652e+06	9.79531e+06
		No results	No results	No results	No results		239.145	3.942	1.42013e+07	0	0	0		7	18	14			No MS2	3.69645e+06	9.32047e+06	7.31231e+06	1.1599e+07	5.21509e+06	5.82084e+06	6.34134e+06	6.35253e+06	6.63865e+06	9.54858e+06	5.76267e+06	1.20828e+07	1.47123e+07	9.64283e+06	7.17928e+06	6.01341e+06	9.45716e+06	1.0074e+07	8.832e+06	9.68388e+06	7.79055e+06	1.11887e+07
	C18 H38 O10	Full match	No results	No results	No results		414.246	4.613	1.11636e+07	0	0	0		7	3	2			No MS2	2.3185e+06	3.95505e+06	3.18629e+06	5.29747e+06	3.28569e+06	3.49809e+06	2.96689e+06	3.47086e+06	3.74481e+06	4.41651e+06	3.05464e+06	7.84527e+06	1.12529e+07	6.05069e+06	3.58482e+06	4.35262e+06	4.65982e+06	5.22993e+06	3.76771e+06	4.0591e+06	3.87205e+06	4.0086e+06
		No results	No results	No results	No results		195.119	3.235	8.69581e+06	0	0	0		7	22	21			No MS2	1.34563e+06	1.378e+06	1.62535e+06	3.912e+06	2.40428e+06	124421	1.655e+06	1.27437e+06	4.34001e+06	2.83171e+06	1.64928e+06	4.22342e+06	8.86877e+06	3.3392e+06	2.67265e+06	3.83819e+06	3.50018e+06	4.13247e+06	1.65275e+06	3.97409e+06	4.3422e+06	2.87992e+06
[Similar to: Cytidine 5'-diphosphocholine; ΔMass: -7.2253 Da]	C24 H50 N O7 P	Full match	Invalid mass	No results	No results		495.333	8.414	8.36192e+06	0	11	0		7	4	4		84.4	ddMS2 for preferred ion	3.65e+06	8.31391e+06	3.79603e+06	6.88214e+06	6.97544e+06	7.86107e+06	4.21766e+06	3.42748e+06	3.85679e+06	3.77923e+06	4.31334e+06	4.71709e+06	4.78725e+06	3.85825e+06	7.20489e+06	3.66174e+06	4.07987e+06	4.08429e+06	5.46242e+06	3.63247e+06	3.33087e+06	7.79419e+06
PEG n10	C20 H42 O11	Full match	Full match	No results	No results		458.273	4.718	4.97991e+06	0	1	0		7	2	2	94.3		ddMS2 for other ion	768037	1.5531e+06	1.14175e+06	2.06711e+06	1.25094e+06	1.38091e+06	1.06234e+06	1.33886e+06	1.46428e+06	1.54704e+06	1.1135e+06	3.44635e+06	5.0014e+06	2.507e+06	1.31873e+06	1.58785e+06	1.718e+06	2.08933e+06	1.40945e+06	1.5122e+06	1.39202e+06	1.48278e+06
	C14 H37 N7 O8	Full match	No results	No results	No results		431.274	4.597	4.02923e+06	0	0	0		7	7	2			No MS2	1.41002e+06	2.2304e+06	1.9023e+06	2.8441e+06	1.87582e+06	1.99435e+06	1.7422e+06	1.96999e+06	2.09766e+06	2.47263e+06	1.76888e+06	3.69814e+06	4.12346e+06	3.1197e+06	2.06624e+06	2.50379e+06	2.51438e+06	2.76593e+06	2.19217e+06	2.28963e+06	2.22042e+06	2.38878e+06
[Similar to: Cytidine 5'-diphosphocholine; ΔMass: -31.2252 Da]	C26 H50 N O7 P	Full match	Invalid mass	No results	No results		519.333	8.166	2.83449e+06	0	11	0		7	4	2		86.3	ddMS2 for preferred ion	2.63647e+06	903043	1.99418e+06	1.28878e+06	793586	1.12819e+06	2.79153e+06	1.96486e+06	2.05305e+06	2.40161e+06	2.59804e+06	794288	836875	1.68709e+06	1.40327e+06	2.133e+06	2.62044e+06	2.2415e+06	2.37272e+06	2.72255e+06	2.30137e+06	1.9768e+06
PEG n11	C22 H46 O12	Not the top hit	Full match	No results	No results		502.299	4.811	2.45817e+06	0	1	0		7	3	2	93.1		ddMS2 for other ion	332031	672322	469954	935924	543414	561096	452914	582006	601187	701618	469445	1.53708e+06	2.47335e+06	1.12464e+06	562919	703875	786411	958253	601099	636675	576917	661647
L-Isoleucine	C6 H13 N O2	Full match	Invalid mass	Full match	No results		131.095	0.863	2.20218e+06	0	1	6	Superpathway of L-threonine metabolism;Superpathway of indole-3-acetate conjugate biosynthesis;Superpathway of jasmonoyl-amino acid conjugates biosynthesis;Superpathway of linamarin and lotaustralin biosynthesis;Superpathway of branched chain amino acid biosynthesis;Superpathway of L-isoleucine biosynthesis I	7	9	9		65	ddMS2 for preferred ion	1.19237e+06	1.25927e+06	1.54193e+06	954045	902319	1.06383e+06	1.48335e+06	1.01537e+06	991165	1.29061e+06	1.46313e+06	1.91345e+06	1.34481e+06	1.91577e+06	1.54665e+06	1.41771e+06	1.37669e+06	2.1504e+06	1.11217e+06	1.11579e+06	515587	1.40067e+06
6-(4-Chloro-2-cyclohexylphenoxy)pyridin-3-amine	C17 H19 Cl N2 O	No match	Full match	No results	No results		302.118	5.145	1.68442e+06	0	1	0		7	2	2	57.1		ddMS2 for preferred ion	467860	1.2498e+06	359253	648485	855575	893704	380628	668546	725330	582493	342721	902499	811481	888648	579624	524028	745270	587614	763362	509033	706784	1.69013e+06
	C11 H21 N5 O2	Full match	No results	No results	No results		255.168	3.912	1.6742e+06	0	0	0		7	17	10			No MS2	912582	1.21198e+06	849273	1.12313e+06	1.10072e+06	1.03351e+06	1.0846e+06	1.12324e+06	1.22301e+06	1.09977e+06	928410	1.52712e+06	1.75048e+06	1.41982e+06	1.27587e+06	1.14581e+06	1.50221e+06	1.42844e+06	1.00876e+06	979132	1.28499e+06	421371
[Similar to: Cytidine 5'-diphosphocholine; ΔMass: -33.2409 Da]	C27 H48 N5 O3 P	Full match	Invalid mass	No results	No results		521.348	8.624	1.56235e+06	0	11	0		7	5	4		85.6	ddMS2 for preferred ion	663456	1.01658e+06	717795	990856	953746	1.1422e+06	784788	728074	829985	678147	692764	622416	777639	731586	1.51017e+06	962286	991921	942619	1.23525e+06	868161	748433	1.60302e+06
[Similar to: (1R,9R)-5-(2-Naphthyl)-11-(propylsulfonyl)-7,11-diazatricyclo[7.3.1.02,7]trideca-2,4-dien-6-one; ΔMass: 150.0591 Da]	C13 H22 O2 P2	Full match	Invalid mass	No results	No results		272.107	4.08	1.51265e+06	0	2	0		7	1	1		87.1	ddMS2 for preferred ion	701688	1.35481e+06	448415	731590	932094	894959	477390	922418	995167	794181	393190	1.03784e+06	807575	1.11061e+06	717835	880958	1.19201e+06	553000	869504	777877	922640	1.52047e+06
	C27 H41 N7 O2	Full match	No results	No results	No results		495.333	8.277	1.51094e+06	0	0	0		7	5	5			No MS2	695434	1.50202e+06	726005	1.26613e+06	1.32527e+06	1.50908e+06	765791	673704	642322	637328	777895	616630	588662	715933	1.27409e+06	517689	751364	745389	840043	475417	479058	1.44387e+06
	C6 H12 N6 O3	Full match	No results	No results	No results		216.098	3.174	1.49578e+06	0	0	0		6	21	18			No MS2	484580	637102	539999	768572	717593	95733.7	389611	720808	407401	497902	481528	951969	1.43172e+06	716672	523979	678485	813355	573940	261147	888431	757641	685863
	C23 H51 N2 O10 P	Full match	No results	No results	No results		546.325	4.895	1.43286e+06	0	0	0		7	2	2			No MS2	180327	364445	258946	516029	298786	301748	238283	318084	330910	392511	247165	865711	1.43792e+06	640257	301974	383045	421711	501722	318926	345762	322028	355797
Indole-3-acrylic acid	C11 H9 N O2	Full match	Full match	No results	No results		187.063	3.682	1.42767e+06	0	4	0		7	10	10	93.5		ddMS2 for preferred ion	932070	622237	1.41806e+06	987765	502898	916390	1.32963e+06	475631	415819	578670	729399	345718	141798	375083	532624	627198	390586	430090	600994	618346	433818	530763
	C11 H21 N5 O	Full match	No results	No results	No results		239.174	3.384	1.32612e+06	0	0	0		6	18	14			No MS2	836109	928366	34441.2	1.20681e+06	806902	499557	38640.5	965057	31458.7	796917	690460	1.14601e+06	48247	15063	42740.1	16244.2	1.05307e+06	960815	1.01115e+06	1.02292e+06	1.11973e+06	933548
[Similar to: trans-4-Hydroxy-L-proline; ΔMass: -1.0205 Da]	C6 H12 O3	Full match	Invalid mass	No results	No results		132.079	1.345	1.25515e+06	0	7	0		7	26	16		89.2	ddMS2 for preferred ion	134482	291965	304151	419798	271651	390457	158296	222668	580361	254298	124719	601741	1.18168e+06	525078	267722	339533	269040	367640	328332	223103	211730	169908
[Similar to: Cytidine 5'-diphosphocholine; ΔMass: -55.2251 Da]	C28 H50 N O7 P	Full match	Invalid mass	No results	No results		543.332	8.189	1.19858e+06	0	8	0		7	4	4		89.1	ddMS2 for preferred ion	942225	30104.6	657100	265804	42977.8	45246.9	1.1916e+06	363743	298225	538350	916153	57397.3	26059	216961	149810	572397	797048	808078	515484	940806	853139	469336
L-Phenylalanine	C9 H11 N O2	Full match	Full match	Full match	No results		165.079	1.726	1.0773e+06	0	1	13	Superpathway of indole-3-acetate conjugate biosynthesis;Anaerobic aromatic compound degradation (Thauera aromatica);Superpathway of jasmonoyl-amino acid conjugates biosynthesis;Superpathway of aromatic amino acid biosynthesis;Superpathway of chorismate metabolism;Superpathway of ergotamine biosynthesis;Other	7	7	5	87.1		ddMS2 for preferred ion	631230	655844	764912	570453	703312	698510	597419	1.08079e+06	674964	866133	760948	1.06297e+06	569468	509771	605169	820853	722696	681073	815516	833781	804207	676761
Creatine	C4 H9 N3 O2	Full match	Full match	No results	No results		131.07	0.433	1.06532e+06	0	1	0		7	15	15	89.4		ddMS2 for preferred ion	229813	393618	225582	825954	325513	347670	183392	303675	437146	463282	218734	1.05803e+06	481396	412471	424233	647387	609635	549473	594072	415182	383961	374182
trans-3-Indoleacrylic acid	C11 H9 N O2	Full match	Full match	No results	No results		187.063	3.74	1.01229e+06	0	2	0		7	9	9	76.1		ddMS2 for preferred ion	8463.84	615783	6932.24	979546	499750	1.00636e+06	12307.4	474631	416699	382122	720347	347925	713.275	379102	540667	638056	398219	439458	388668	636017	447211	548373
	C13 H25 N5 O2	Full match	No results	No results	No results		283.2	3.909	1.00273e+06	0	0	0		7	20	11			No MS2	790123	742752	680569	689457	688013	754975	691959	644022	701790	739059	707965	940299	870684	732052	709300	801980	838902	758738	636391	642220	693458	740473
[Similar to: Tiletamine; ΔMass: -148.1491 Da]	C17 H33 N5 O4	Full match	Invalid mass	No results	No results		371.252	4.353	921471	0	14	0		7	18	8		95.9	ddMS2 for preferred ion	412017	582645	512928	516241	503160	547928	462825	551755	441026	575496	401093	452820	873646	678861	495053	529011	618318	472783	462511	511441	531155	470628
PEG n13	C26 H54 O14	Full match	Full match	No results	No results		590.352	4.971	801765	0	1	0		7	4	2	94.4		ddMS2 for other ion	97626.9	202297	133377	280158	157430	162602	130649	171683	184864	206376	140315	486042	810906	357875	172118	208450	239359	294196	180677	191393	177335	201519
[Similar to: PEG n7; ΔMass: 45.0100 Da]	C12 H27 N O6	Full match	Invalid mass	No results	No results		281.184	0.895	781257	0	18	0		7	15	8		77.8	ddMS2 for preferred ion	135882	320489	186626	196431	132984	189522	234579	190010	196512	263004	214556	721401	748046	347232	212007	307277	337469	466268	177439	184215	121016	223649
[Similar to: Cytidine 5'-diphosphocholine; ΔMass: -35.2566 Da]	C26 H54 N O7 P	Full match	Invalid mass	No results	No results		523.364	9.201	744676	0	11	0		7	11	11		84.8	ddMS2 for preferred ion	358918	702221	303638	476278	601894	603534	414355	297466	283746	266246	328343	498971	488290	375465	639782	299838	311709	289265	471524	304517	271473	736729
	C17 H12 N4	Full match	No results	No results	No results		272.107	4.189	681808	0	0	0		7	3	1			No MS2	228143	556804	143216	265564	348030	372426	145293	406012	422596	262244	116638	324615	302828	455111	252169	298074	409761	207366	331930	261633	322253	657365
[Similar to: 2-[(1S,4S,5S)-5-Isopropyl-4-({[(4-methoxyphenyl)sulfonyl]amino}methyl)-2-methyl-2-cyclohexen-1-yl]-N-(2-methoxyethyl)acetamide; ΔMass: 346.1714 Da]	C4 H10 O3	Full match	Invalid mass	No results	No results		106.063	0.683	656983	0	48	0		7	5	5		82.9	ddMS2 for preferred ion	138613	195576	105338	269063	188919	191755	148455	136970	208351	162232	126989	357869	660787	374189	216814	200074	178070	194454	145021	256527	192345	138510
[Similar to: Enrofloxacin; ΔMass: 257.1175 Da]	C8 H6	Full match	Invalid mass	No results	No results		102.047	1.744	642845	0	8	0		7	16	15		74.9	ddMS2 for preferred ion	349565	442490	389321	401956	407746	381066	364569	536059	487359	543923	610004	462163	487300	500274	425943	488310	596092	507988	546267	482592	452696	391584
	C6 H12 O3	Full match	No results	No results	No results		132.079	3.295	631473	0	0	0		7	21	19			ddMS2 for preferred ion	123674	212214	107054	399953	346457	291318	123824	304729	335730	407620	165522	435570	649950	335436	221281	201694	450019	380773	250542	329888	259415	278759
		No results	No results	No results	No results		128.045	0.433	619433	0	0	0		7	6	2			No MS2	104068	171941	73485.8	292309	172343	151322	118585	135817	177799	188512	122254	316510	607298	308519	191771	209023	225897	156716	190149	193574	199636	160296
	C5 H11 N	Full match	No results	No results	No results		85.0892	0.863	599377	0	0	0		7	10	10			No MS2	348694	326141	457162	265567	253729	301357	394535	336344	349936	351927	424050	593639	577066	480000	367428	318107	369191	579687	262905	299998	173473	447930
L-Valine	C5 H11 N O2	Full match	No results	Full match	No results		117.079	0.436	593650	0	0	8	Superpathway of L-lysine degradation;Superpathway of indole-3-acetate conjugate biosynthesis;Superpathway of jasmonoyl-amino acid conjugates biosynthesis;Superpathway of linamarin and lotaustralin biosynthesis;Arginine, ornithine and proline interconversion;Superpathway of branched chain amino acid biosynthesis;Other	7	23	19			No MS2	387213	177954	312835	414201	482103	492939	151596	371823	600636	252923	338545	533339	102037	280990	473956	349274	415783	400654	475302	397234	336199	643743
[Similar to: PEG n10; ΔMass: 42.9942 Da]	C19 H37 N5 O5	Full match	Invalid mass	No results	No results		415.278	4.494	526069	0	19	0		7	21	4		96.8	ddMS2 for preferred ion	235046	349658	308000	408831	319899	320465	276772	324623	318827	344988	298537	447227	479706	483368	303024	324583	365470	389713	316792	320899	305605	326046
[Similar to: Cytidine 5'-diphosphocholine; ΔMass: -31.2253 Da]	C26 H50 N O7 P	Full match	Invalid mass	No results	No results		519.333	8.054	509146	0	11	0		7	13	12		98.7	ddMS2 for preferred ion	528601	151270	392410	240412	123258	201706	520052	357316	351777	345510	516466	124522	119956	287678	237469	371419	422621	389822	398967	454555	403002	324222
	C4 H6 N6 O4	Full match	No results	No results	No results		202.045	0.41	507572	0	0	0		7	22	17			No MS2	269898	328379	209374	382924	326404	494584	268336	355783	460788	193442	206303	86730.7	172450	175811	293863	100748	207222	206433	262992	208969	282291	277956
	C31 H46 N5 O3 P	Full match	No results	No results	No results		567.333	8.175	499445	0	0	0		7	3	2			No MS2	467443	4069.21	266964	77275.1	7846.38	5512.94	493419	144687	117667	219157	307166	16262	4719.83	65308.6	31802.5	209563	286023	293263	133034	331775	325920	131798
	C5 H13 N O	Full match	No results	No results	No results		103.1	0.415	470369	0	0	0		7	2	1			No MS2	324979	381108	367555	404571	381889	416916	304820	271547	295604	300153	258059	468217	252103	178440	294838	327104	257058	314021	319806	242952	230303	414068
	C12 H20 O6	Full match	No results	No results	No results		260.124	3.9	409896	0	0	0		7	13	7			No MS2	76382.6	327848	340175	299393	176497	314277	329736	220511	228313	239161	352817	283348	197969	302426	252484	380890	328318	176414	224182	246916	260641	288337
	C11 H16 N10 O	Full match	No results	No results	No results		304.15	4.19	385967	0	0	0		7	28	20			No MS2	231033	142426	193422	135782	127256	187773	162241	120368	129362	147014	211252	202793	145413	258440	173792	244101	148117	137377	114526	311188	148169	116223
[Similar to: PEG n11; ΔMass: -132.0793 Da]	C28 H58 O15	Full match	Invalid mass	No results	No results		634.378	5.041	373348	0	18	0		7	2	2		96.1	ddMS2 for preferred ion	44456.5	91000.8	58842	122419	70741.9	73722.3	61205.9	73992.2	80588	94295.8	61764	214133	374613	161417	74146	90908.7	103468	122421	76956.8	84003.9	76752.6	89141.2
[Similar to: Cytidine 5'-diphosphocholine; ΔMass: -5.2097 Da]	C25 H44 N5 O3 P	Full match	Invalid mass	No results	No results		493.317	7.914	351784	0	11	0		7	3	2		85.3	ddMS2 for preferred ion	147734	270248	191638	250651	253679	291508	197292	165225	190640	239674	171648	187574	204706	202001	323413	232334	270052	198420	296876	177276	162161	362908
	C20 H42 N7 O3 P	Full match	No results	No results	No results		459.305	4.613	330456	0	0	0		7	22	4			No MS2	87106.9	141187	120573	181974	119834	130467	104876	114445	130987	153012	101852	211996	307848	193312	118888	139229	155359	161943	123011	135278	117633	140679
	C25 H47 N O4	Full match	No results	No results	No results		425.351	8.315	301088	0	0	0		6	11	11			ddMS2 for preferred ion	82575.3	129032	66138.8	99703.1	116602	92149.4	83637.7	94373.5	93699.9	186380	129390	226208	152514	125104	219058	283130	291370	235497	291107	261620	123928	297645
	C25 H44 N O7 P	Full match	No results	No results	No results		501.286	8.158	292677	0	0	0		7	3	2			No MS2	84085.4	2365.44	41649.9	8136.22	4428.09	3480.88	82422.6	40112.1	37290.3	92538.7	34315.2	7427.59	1138.13	33862.2	7095.58	122200	167133	120491	82750.4	301314	244050	30234.8
L-Pipecolate	C6 H11 N O2	Full match	Invalid mass	Full match	No results		129.079	0.517	285585	0	6	1	Superpathway of L-lysine degradation	7	19	14		63.3	ddMS2 for preferred ion	12634	5277.37	9675.62	12953.4	8929.24	11271.6	11536.5	157471	276185	154345	9211.74	295386	92152.8	146374	13957.5	100012	96458.4	113349	89494	84163.9	155917	45447
	C24 H34 O2	Full match	No results	No results	No results		354.256	7.09	282290	0	0	0		7	3	2			ddMS2 for preferred ion	1893.26	1760.21	52774.1	16408.7	21116	6491.47	1846.29	49514.9	51277.6	283007	20119.4	46636.3	30733	7634.23	33054	22244.2	15683.2	26752.6	34901.6	50786.6	38505.8	7028.53
[Similar to: Cytidine 5'-diphosphocholine; ΔMass: 76.9049 Da]	C17 H34 N O8 P	Full match	Invalid mass	No results	No results		411.202	4.816	266451	0	11	0		7	16	6		80.6	ddMS2 for preferred ion	1696.45	284045	12380.7	148121	189510	185395	299.033	13492.1	35465.7	26976.7	6562.1	198074	95564.4	48901.9	91654.4	29705.4	27805.8	13217	52452.2	2821.51	325.675	108426
[Similar to: Cytidine 5'-diphosphocholine; ΔMass: -61.1997 Da]	C26 H48 N O9 P	Full match	Invalid mass	No results	No results		549.307	6.833	260742	0	10	0		7	2	2		85.8	ddMS2 for preferred ion	4082.75	238027	46678	184020	208155	180765	1661.73	45938.9	105545	70175.7	31816.3	124620	260945	107310	206837	91131.2	71597.3	60096.8	153997	10071.5	502.123	132307
2,5-Didehydro-D-gluconate	C6 H8 O7	Full match	No results	Full match	No results		192.027	0.685	256770	0	0	9	Other	7	6	6			No MS2	35043.6	25239.2	26381.2	26896.2	51135.1	35239.1	28296.9	152499	163183	155419	27251.9	143482	128901	143781	73731	218158	254205	184679	162487	205547	245160	88555.5
	C8 H17 N O2	Full match	No results	No results	No results		159.126	0.424	256747	0	0	0		7	14	14			No MS2	196682	89219	157692	257066	144698	179572	169195	168346	164994	159679	203407	167757	210573	117785	63240.2	58060.8	124855	95103.9	164930	114565	101128	63097.7
	C2 H8 N4 O2	Full match	No results	No match	No results		120.065	0.465	254914	0	0	1	Other	7	11	5			No MS2	26451.7	34919.1	30852.7	33539.7	31321.5	24740.7	31698.9	151445	187460	130272	69334.6	192713	165128	111355	52105.2	179391	237344	187869	128385	177534	185243	49597.4
[Similar to: N-(5-{5-[(2S)-1-(1-Acetyl-4-piperidinyl)-2-pyrrolidinyl]-1,2,4-oxadiazol-3-yl}-2-pyridinyl)-4-methoxybenzamide; ΔMass: -59.0742 Da]	C26 H48 N O9 P	Full match	Invalid mass	No results	No results		549.307	6.755	251382	0	1	0		7	4	2		72.3	ddMS2 for other ion	3694.85	152689	38261.1	118957	152003	137995	1408.36	39394.2	80524.7	58302.6	29195.5	86992.3	249065	78947	156812	62791.1	51917.4	45224.5	103159	6776.25	338.195	92831.1
	C27 H44 N O7 P	Full match	No results	No results	No results		525.286	8.144	248200	0	0	0		7	5	2			No MS2	133794	1172.21	52892.1	9181.21	2647.26	1785.51	112006	28053.5	27321.3	71574.2	38567.7	3797.11	335.64	18334.2	3852.46	89741.9	138648	83119.9	59078	261990	244652	18654.4
	C3 H5 N7	Full match	No results	No results	No results		139.061	0.413	240654	0	0	0		7	13	11			No MS2	128534	112884	73801	160821	198814	237457	111647	179244	221352	117131	84804.1	78557.2	55201.1	91069.7	169103	107235	101394	107190	158216	84438.6	113538	173383
	C10 H12 O S	Full match	No results	No results	No results		180.061	4.668	240485	0	0	0		7	2	2			ddMS2 for preferred ion	77386.1	82433.5	47539	80293.8	57335.7	28431.2	26528.9	91947.2	115268	124908	28438.4	111115	134300	105646	75374.6	202584	237206	50519.5	57590.3	149807	99948.4	89185.3
	C13 H25 N2 P	Full match	No results	No results	No results		240.177	3.299	240059	0	0	0		7	24	10			No MS2	73723.3	113971	93531.4	135843	139973	184409	117882	149211	154278	81516	81945.1	116447	148238	119730	92292.2	123069	129180	200534	143017	50483.8	86579.6	79584.6
[Similar to: Cytidine 5'-diphosphocholine; ΔMass: -63.2155 Da]	C26 H50 N O9 P	Full match	Invalid mass	No results	No results		551.323	6.532	239568	0	10	0		7	8	5		85.8	ddMS2 for preferred ion	4018.79	199207	31897.5	112961	178944	189977	2273.83	40790.2	70563.7	61375.3	27648.5	94278.7	235161	98919.6	189776	50233.8	45533.3	42738.5	113464	9908.73	779.312	106851
	C8 H6 O7	Invalid mass	No results	No match	No results		214.009	0.679	236264	0	0	1	Other	7	7	6			No MS2	32453.9	23308.1	24578.1	24418.2	46722.7	31914.7	26359.8	136545	147270	135865	25486.5	124053	116621	131600	67175.1	196765	231193	166814	142424	183633	214105	78686.9
	C26 H45 N7 O P2	Full match	No results	No results	No results		533.312	7.05	234637	0	0	0		7	7	7			No MS2	2935.02	236538	37766	163856	207465	215037	2133.87	18359.3	71033.5	38188.6	15249.4	148970	146731	98910.1	166608	71896.1	38278.8	38370.8	118252	7756.67	679.056	151370
[Similar to: Withanolide A; ΔMass: 223.1547 Da]	C16 H13 N3	Full match	Invalid mass	No results	No results		247.112	6.247	233585	0	1	0		7	5	3		75	ddMS2 for preferred ion	239653	37336.2	171185	52229.5	45071.3	23864.8	228363	27900.4	30454	34501.3	188758	75818.3	82174.2	40451.2	34048.5	53792.7	65475	46961.4	34132.2	37431.6	28125.3	63485.7
8-{3-Oxo-2-[(2E)-2-penten-1-yl]-1-cyclopenten-1-yl}octanoic acid	C18 H28 O3	Not the top hit	Full match	Partial match	No results		292.204	8.344	221339	0	3	1	Superpathway of lipoxygenase	7	7	6	80.4		ddMS2 for preferred ion	2341.78	83103.9	12961.1	72344.1	81407.2	47723.5	992.6	16172	70481.3	29486.5	6840.29	76261.7	222110	44614.1	45688.2	18263.3	14746.6	21542.2	45518.8	2327.71	256.197	35923.7
9,10-Epoxy-10,12Z,15Z-octadecatrienoate	C18 H28 O3	Full match	No results	Full match	No results		292.204	8.405	221250	0	0	1	Superpathway of lipoxygenase	7	7	6			No MS2	1147.12	83045.3	12917.6	72150.4	81349.8	17463.4	992.573	16124.4	70375.6	29378	6787.73	76171.5	221991	44484	45598.4	18115.9	2583.15	5409	45344.6	2273.9	708.256	34949.7
	C12 H16 N2 S	Full match	No results	No results	No results		220.104	4.824	220647	0	0	0		7	27	5			No MS2	113.83	1289.29	6717.88	1572.12	933.927	427.335	126725	19136.8	3044.1	5262.36	13752.9	2597.43	726.943	2108.49	670.006	4672.31	27396.9	1872.97	2729.92	256114	325402	6388.39
Palmitoylcarnitine	C23 H45 N O4	Full match	Full match	No results	No results		399.335	8.181	220430	0	1	0		6	16	11	96.2		ddMS2 for preferred ion	66359.4	128405	53290.9	104351	137665	106618	69154.2	42626.5	46941.8	131273	98810.8	188350	151706	134113	196172	145341	131920	162540	227058	150295	96325.1	252054
	C14 H31 N4 P3	Full match	No results	No results	No results		348.176	4.368	217765	0	0	0		7	14	10			No MS2	84065	81146.4	158862	119394	95964.5	82267.3	156084	128475	93463.9	116955	89807.2	118742	132085	85036.5	83808	203955	177668	108851	173851	85261.2	95913.5	91919.7
L-Pipecolate	C6 H11 N O2	Full match	No results	Full match	No results		129.079	0.441	212336	0	0	1	Superpathway of L-lysine degradation	7	15	14			No MS2	11442.2	14100.9	10540.1	13531.4	7383.17	7670.69	12647.1	134324	213361	112491	14259.1	128286	57256.8	88335	14784.3	30481.2	25654.7	86596.5	42368	66153.1	102571	20140.2
	C9 H17 N O4	Full match	No results	No results	No results		203.116	0.43	211552	0	0	0		7	22	21			No MS2	57670.7	55217.2	100969	75311.3	17712.8	17333	42044.6	38229.7	101729	49077.2	157525	216607	112060	53981.9	67070.3	29454	81104.3	134829	74742.8	45846.1	45775.9	88403.7
	C8 H17 N O2	Full match	No results	No results	No results		159.126	0.625	210273	0	0	0		7	13	12			No MS2	28536.1	10409.1	152194	33616.6	21277.2	21476.1	20970.3	18441.5	28959.5	18993.8	18017.2	14499.4	213487	10399.7	15546.8	14520.8	12917.1	21828.9	18471.5	17845.2	11018.4	11336.9
[Similar to: Cytidine 5'-diphosphocholine; ΔMass: -55.2252 Da]	C28 H50 N O7 P	Full match	Invalid mass	No results	No results		543.332	8.09	206163	0	11	0		7	4	2		99.2	ddMS2 for preferred ion	171944	4875.92	120700	45136.8	6600.5	7043.45	202564	68189.8	51845.9	97400.2	179470	9226.3	4050.83	35221.9	25615.4	109609	142542	145470	94545.7	164412	142750	85811.8
	C27 H48 N5 O6 P	Full match	No results	No results	No results		569.334	5.653	204558	0	0	0		7	4	4			No MS2	2353.53	202750	23444	105653	173287	169830	731.72	18015.7	40195.7	27494.9	14310.4	98317.7	194980	61481.4	152402	37746	26344.3	24351.9	78582.8	4462.2	507.015	105070
	C24 H36 O3	Full match	No results	No results	No results		372.267	7.09	202607	0	0	0		7	3	2			ddMS2 for preferred ion	1175.04	1280.59	35810.7	11214.4	14632.7	4542.78	1283.66	32754.6	35162.1	203433	14016	31714.7	20449.2	4831.7	23043.8	15015.6	11176.6	18662.8	23946.3	33494	26282.3	4858.23
[Similar to: Palmitoyl sphingomyelin; ΔMass: 93.2030 Da]	C30 H52 N5 O6 P	Full match	Invalid mass	No results	No results		609.365	8.635	191600	0	9	0		7	5	5		99.1	ddMS2 for preferred ion	882.913	174096	11444.9	84860.2	141049	118114	358.408	17729.4	20947.3	33100.5	14845.9	192500	154650	57627.6	144752	21061.7	21550.6	29021.7	64219.5	2447.45	292.278	135667
D-(+)-Maltose	C12 H22 O11	No match	Invalid mass	No results	No results		364.098	0.435	185046	0	2	0		7	17	11	88.8		ddMS2 for preferred ion	93224.5	102314	74096.3	125471	110687	92328.2	47383.6	142637	153050	88429.4	47148.8	111101	89327.9	168003	97030.5	111030	203722	125072	157989	157424	124659	206708
	C29 H44 N5 O3 P	Full match	No results	No results	No results		541.317	7.836	183199	0	0	0		7	4	3			No MS2	103163	828.186	90634.2	10886.9	973.046	895.591	179765	91197.6	66316.2	105396	134631	7646.03	1988.07	24396.4	5977	36789.5	54980.3	68803.1	23515.4	55907.3	52855.8	28863.5
[Similar to: Cytidine 5'-diphosphocholine; ΔMass: -107.2416 Da]	C29 H50 N5 O6 P	Full match	Invalid mass	No results	No results		595.349	8.593	177378	0	11	0		7	3	3		99.2	ddMS2 for preferred ion	806.48	154862	10417.7	85421.6	114742	103398	145.183	14727	23291.1	27144.7	10813.5	177549	150511	61454.6	104766	20261.3	19979.3	22875.6	53387.9	2042.88	359.078	104758
	C9 H10 S	Full match	No results	No results	No results		150.05	4.391	174587	0	0	0		7	6	2			No MS2	143216	4892.21	36347.1	42418	11939.1	2693.58	81756.8	71421.2	55358	103282	42821.8	24215.2	88521.6	25013.7	18633.3	110981	167378	63934.3	32849.6	127113	71671.4	31906.3
	C12 H17 N O S	Full match	No results	No results	No results		223.103	4.391	173291	0	0	0		7	3	2			No MS2	125033	3908.4	33604.5	35780.2	8184.57	1391.23	73357.2	64760.5	47438.5	85220	40153.1	23899.8	87040	24143.1	16975.1	104351	170124	62448.6	29929.7	116875	68255.2	29241.3
	C7 H15 N O3	Full match	No results	No results	No results		161.105	0.434	171974	0	0	0		7	8	7			No MS2	93123.5	75330.1	104422	166319	97103	151601	106834	160989	172404	90602.1	75882.7	110516	70253.8	65987	91107.7	69601	88302.6	100735	80179.4	65865.7	104799	97686.1
Hypoxanthine	C5 H4 N4 O	Full match	Full match	Partial match	No results		136.039	0.674	171233	0	2	5	Other	7	27	22	85.5		ddMS2 for preferred ion	3399.09	5077.68	3806.16	25172.5	15838.6	5192.45	2938.48	9109.8	10114.3	32033.4	4071.14	176961	24244.8	8141.42	9622.51	77069.7	51143	19306.2	37447.3	11141.9	7723.5	10465
[Similar to: Cytidine 5'-diphosphocholine; ΔMass: -23.2228 Da]	C25 H46 N5 O4 P	Full match	Invalid mass	No results	No results		511.33	7.182	169384	0	9	0		7	8	7		87.3	ddMS2 for other ion	2406.27	171535	25950.3	108264	141498	142966	1165.26	18023.6	52112	34978.3	14783.1	109570	107997	78326.5	117612	51885.8	35863.6	28868.3	83912.8	5720.24	283.591	101303
[Similar to: Cytidine 5'-diphosphocholine; ΔMass: -45.2048 Da]	C24 H39 N9 O5	Full match	Invalid mass	No results	No results		533.312	7.182	169126	0	9	0		7	7	7		87.3	ddMS2 for preferred ion	2524.86	171457	26664.5	108536	141302	143228	1174.14	18201.5	53149.6	35805.9	15053.1	108571	109395	79844.8	119360	53030.2	36916.6	29850.4	86301.2	5836.61	288.49	101844
[Similar to: Tiletamine; ΔMass: 73.0527 Da]	C9 H10 S	Full match	Invalid mass	No results	No results		150.05	4.1	168593	0	2	0		7	5	5		99.2	ddMS2 for preferred ion	81047.1	66865.1	39357.1	124297	111154	43297.8	30274.3	126540	150125	169233	38054.4	55684	47783.7	121144	85802.5	98000.6	110130	72456.9	88089.9	137925	128063	140051
[Similar to: Cytidine 5'-diphosphocholine; ΔMass: -45.2054 Da]	C27 H44 N5 O4 P	Full match	Invalid mass	No results	No results		533.313	7.35	165435	0	11	0		7	8	7		87.1	ddMS2 for preferred ion	2343.58	167488	25711	106382	138226	140517	486.811	17819.1	51789.3	34611.7	14536.9	107187	107205	77794.3	116133	51729	35667.4	28598.8	83306	5662.22	2142.54	99229.8
	C24 H32 O2	Full match	No results	No results	No results		352.24	6.712	164896	0	0	0		7	4	2			ddMS2 for preferred ion	133.828	352.524	13758.2	5905.58	7623.99	1671.15	198.297	15261.7	17055.3	165776	2588.03	11493.1	10938.8	2824.6	9177.63	5743.07	7433.89	7842.33	7265.11	10033.7	10869.3	2663.05
4-Coumaric acid	C9 H8 O3	Full match	Full match	Full match	No results		164.048	0.8	163484	0	3	6	Anaerobic aromatic compound degradation (Thauera aromatica);Superpathway of aromatic amino acid biosynthesis;Superpathway of chorismate metabolism;Other	7	16	15	84.8		ddMS2 for preferred ion	110546	76389.6	171714	78973.5	52882.3	94091.6	161744	110578	126159	118824	169282	91255.1	50934.7	65771.5	92086.8	89572.1	48735.6	60664.3	81827.1	117190	93908.8	62559.6
	C9 H17 N O4	Full match	No results	No results	No results		203.116	0.457	161188	0	0	0		7	21	15			No MS2	53649.8	37870.7	94495	69778.7	14966	14273.5	37499.7	35896.5	89191	47133.2	137552	166920	112282	43006.9	64595.6	29594	81242.2	135498	87096.8	45793.5	46171.7	27483.8
	C16 H32 N4 O S	Full match	No results	No results	No results		328.23	4.15	160684	0	0	0		7	16	16			No MS2	72911.3	63096.9	82248.6	118166	87434.3	108586	79594.4	94463	100497	110751	86723.6	117851	151891	112381	96389.6	160425	114984	107404	105177	119772	108456	124793
[Similar to: Tiletamine; ΔMass: -148.0010 Da]	C16 H21 N O7 S	Full match	Invalid mass	No results	No results		371.104	4.262	156046	0	4	0		7	4	4		95.9	ddMS2 for preferred ion	42616.6	84904.2	29545.4	79345.4	96029.2	57713.5	14441.7	142013	140674	139171	19463	58065.4	30926.5	108720	77297.5	90909.9	105476	61203	84693.9	113750	143670	155570
	C24 H41 N9 O5	Full match	No results	No results	No results		535.328	6.959	154169	0	0	0		7	5	4			No MS2	5524.99	155497	27896.9	125828	135886	145605	4414.87	16216.8	46113.3	32859.7	19333.2	96862.5	58232	64400.6	102329	45359.7	29158	22621.6	79799.5	7693.47	1289.7	95955
[Similar to: 2-({2-[(4-Fluorophenyl)sulfonyl]ethyl}sulfanyl)-4-(2-thienyl)pyrimidine; ΔMass: 122.9093 Da]	C10 H15 N3 O5	Full match	Invalid mass	No results	No results		257.103	0.386	153094	0	1	0		7	9	8		78.7	ddMS2 for other ion	59521.9	108630	44178.5	70172	88723.1	154303	39595.2	43180.5	35459.5	34510.6	34705.6	29006.1	14210.8	33420	41659.3	23988.3	31663.3	20463.9	30517.1	25774.3	23954	102115
	C15 H11 N3	Full match	No results	No results	No results		233.097	5.764	150761	0	0	0		7	1	1			No MS2	151849	68270.5	97570	39228.3	54541.5	29534.2	107540	36848.3	39130.9	40877.8	95381.2	91787.1	85945.6	48030.5	38714.9	41083.7	54877.7	36194.1	44990.3	36293.3	33527.5	69094.9
	C18 H45 N7 O9	Full match	No results	No results	No results		503.331	4.718	148691	0	0	0		7	24	8			No MS2	28839.9	56449.2	38348.7	67023.1	44069.6	48158.2	38454.7	47627.6	51888.5	55960.4	39431.2	97957.2	137993	83124.3	45912.9	55540.3	60688.4	67878.7	46737.2	52076.3	49548.8	50723.3
[Similar to: Tiletamine; ΔMass: 45.0577 Da]	C10 H10 O S	Full match	Invalid mass	No results	No results		178.045	4.1	145233	0	3	0		7	3	3		96.3	ddMS2 for preferred ion	72878.4	53947.8	33977.7	99099.2	98390	41768.1	24394.5	114237	126008	145401	30145.1	49808.4	44097	109175	77869.2	88068.9	92414.4	59663.8	73518.8	117873	110758	118383
[Similar to: Palmitoyl sphingomyelin; ΔMass: 179.2036 Da]	C26 H54 N O7 P	Full match	Invalid mass	No results	No results		523.364	9.054	142900	0	11	0		7	14	10		98.3	ddMS2 for preferred ion	64514.5	137664	67568.4	84008.1	115647	113673	81998.1	64670.6	69463.4	56614.3	68459.3	97554.5	75490.6	78729.6	129974	62105.5	72489.9	87001.5	97575.7	85409.5	67037.9	161301
L-Tyrosine	C9 H11 N O3	Full match	Full match	Full match	No results		181.074	0.847	142453	0	2	11	Superpathway of aromatic amino acid biosynthesis;Superpathway of chorismate metabolism;Other	7	16	15	98.2		ddMS2 for preferred ion	98148.4	66304.1	150823	68249	43490.9	79594.3	135665	83144.4	101819	100199	146184	71198.6	38983	53510.2	80402.7	74774.8	39770	47957.2	58860.2	98713.6	58029	49508.4
		No results	No results	No results	No results		82.0143	0.422	142052	0	0	0		7	12	10			No MS2	29018.2	34494.1	27759.2	30465.5	36873.9	34554.4	36239.4	118399	142813	107450	49108.5	130467	92112.1	80717.6	52013.5	107819	145564	132358	105854	149430	143871	56971.6
	C34 H48 N3 O P	Full match	No results	No results	No results		545.349	8.446	140988	0	0	0		7	5	4			No MS2	83127.6	2183.09	72673.1	10092.5	2038.12	2444.45	137990	40378.6	32835.7	44925.2	77204.2	3503.49	2194.65	16338.4	10760.6	48765.7	46109.6	47660.6	41973.9	68879.9	77020.5	33468.2
[Similar to: DL-Dipalmitoylphosphatidylcholine; ΔMass: 256.2762 Da]	C23 H41 N7 P2	Full match	Invalid mass	No results	No results		477.286	8.13	136144	0	11	0		7	5	3		68.5	ddMS2 for preferred ion	59677.6	8998.03	35158	10605.5	7609.76	11898.9	55635.3	38623	37945.8	77291.2	33758.1	14852.3	5717.34	46086.3	9902.86	72603.9	87995.7	66563.4	68738.3	142927	109478	24386.1
	C25 H26 N4 O2	Full match	No results	No results	No results		414.205	7.821	135335	0	0	0		7	12	9			No MS2	6425.69	67028.3	4755.16	120532	84324.8	37408.3	3005.68	65679.5	68526.1	101953	3944.55	130782	139486	105648	75797.6	87357.9	66653.5	93215.9	105319	77711.1	78720.9	90135.8
[Similar to: 2-({2-[(4-Fluorophenyl)sulfonyl]ethyl}sulfanyl)-4-(2-thienyl)pyrimidine; ΔMass: 100.9273 Da]	C8 H9 N9 O3	Full match	Invalid mass	No results	No results		279.085	0.387	135229	0	1	0		7	11	10		78.7	ddMS2 for preferred ion	54415.4	90812.1	39869.8	58171.8	72903.8	136652	36148.4	34629.7	28326.2	28376	31534.6	22230.9	12329.8	29000.5	35051.3	20584.9	26637.3	16969.2	23124.5	22359.7	20631.6	81803
	C20 H45 N10 O4 P	Full match	No results	No results	No results		520.336	8.055	135114	0	0	0		7	2	2			No MS2	133961	38007.4	97715.1	61303.1	31654.8	50452	129816	97864.3	94812.6	119064	131689	32267.6	30423	76408.2	60600.4	103886	120782	107830	117235	128294	115974	88177.1
Docosahexaenoic acid ethyl ester	C24 H36 O2	Full match	Full match	No results	No results		356.272	7.218	131701	0	2	0		7	3	2	78.3		ddMS2 for preferred ion	6083.08	1492.43	1808.07	5092.17	11701.5	1894.47	667.242	33890.8	35449.5	131140	4406.47	3288.9	14296.1	14824.2	33958.3	30911.2	28513.9	36157.2	27416.2	34277.8	20993.9	10071
[Similar to: Methyl 2-cyano-3-(2-morpholino-5-nitrophenyl)acrylate; ΔMass: 201.0510 Da]		No results	Invalid mass	No results	No results		116.05	3.689	130607	0	13	0		7	13	11		95.7	ddMS2 for preferred ion	67215	67371.2	100422	132683	53838.7	107628	92799.4	35988.7	31244.3	36681.3	61522	27045.7	9600.33	29488	45344.6	45682.5	32119	31993.5	18600.7	41643.8	37810	40153.3
[Similar to: N-{4-[(2R,3R)-3-(Hydroxymethyl)-4-isobutyl-5-oxo-2-morpholinyl]phenyl}-2-methoxyacetamide; ΔMass: 100.0886 Da]	C12 H14 N2 O4	Full match	Invalid mass	No results	No results		250.096	5.319	129199	0	7	0		7	8	2		78	ddMS2 for preferred ion	3337.05	48873.2	29492.7	76659.2	131874	29493	4074.42	6106.03	7049.03	24612.7	23776.9	1022.96	2367.13	7420.44	14081.6	6883.6	7760.94	10375.6	12414.3	1699.04	544.212	13717.8
PEG n15	C30 H62 O16	Full match	Full match	No results	No results		678.405	5.104	128477	0	1	0		7	2	1	91.3		ddMS2 for other ion	13502.8	29510	19374.1	40008.5	21491.8	23259.2	19027	25118.1	25406.2	30302.3	19300.2	69346.5	127953	49534.1	23733.5	28423.8	32220.8	37475.5	24628.5	25307	24010.7	26901.7
	C7 H15 N O3	Full match	No results	No results	No results		161.105	0.456	125285	0	0	0		7	8	7			No MS2	68636.4	49345.8	89129	120541	82872.1	111965	81211.3	116316	125673	71115.4	77798.9	101100	64549.3	52978.8	72105.8	73757.2	72403.9	88886.6	62820.2	53094.4	89408.1	69018.4
	C6 H12 O3	Full match	No results	No results	No results		132.079	4.348	125102	0	0	0		7	13	12			ddMS2 for preferred ion	36678.3	45968.9	46062.6	75955.6	41811.5	61079.9	38766.9	43101.7	47004.3	66552.6	40373.5	74551.8	78484.2	88076.9	65352	129399	55982	56929.5	57527.9	49785	49253.2	62212.1
	C5 H17 N8 P	Full match	No results	No results	No results		220.132	3.907	124509	0	0	0		7	23	19			No MS2	29191	37926.8	21373	34934.7	24251.3	23995.9	21674.9	27573.5	45931.6	30604.7	46730.9	101935	129250	47587.7	29391.6	31954.5	41305.8	67061.2	38477.3	34211.8	30736	35313.2
	C10 H11 N O3	Full match	No results	No results	No results		193.074	4.586	124201	0	0	0		7	7	7			No MS2	34871.5	23902.1	44160.5	16714.8	24282.7	15207.7	35932.2	89715.9	124599	90460.3	46777.3	86595.9	73675.7	66685.9	37072.7	70726.2	84580.9	80491.3	37775.2	83247.3	108137	25617.8
[Similar to: N-(4-Fluorophenyl)-1-(2-furylmethyl)-5-oxo-3-pyrrolidinecarboxamide; ΔMass: -3.0112 Da]	C16 H20 N O3 P	Full match	Invalid mass	No results	No results		305.118	5.512	123655	0	1	0		7	4	3		60.3	ddMS2 for preferred ion	11907.6	104380	5466.34	52179.8	78789.8	65447	2026.68	28111.4	30814	26149.7	2731.63	31226.1	20567.8	60317.2	38339.6	24050.4	67351.3	17315.7	49054.8	26782.3	49864.8	127355
[Similar to: 2,2',5,5'-Tetramethoxy-4,4'-dimethyl-1,1'-biphenyl; ΔMass: 14.0494 Da]	C15 H17 N2 O2 P	Full match	Invalid mass	No match	No results		288.102	4.57	122818	0	1	2	Other	7	4	4		86.2	ddMS2 for preferred ion	16909.1	76144	13601	30303.3	43957.1	62603	12132.3	59763.6	63534.4	39362.9	13255.2	37870.1	36762	70683.7	28966.9	28527.6	42362	23132.1	45680.6	28753.2	48510.4	124131
[Similar to: Tiletamine; ΔMass: 45.0577 Da]	C10 H10 O S	Full match	Invalid mass	No results	No results		178.045	4.391	122586	0	3	0		7	6	6		95.1	ddMS2 for preferred ion	89572.2	3206.54	24052.1	26468.5	6690.81	1631.84	53972.9	40735.9	31273.7	60424.8	26416.8	14732.6	55726.4	21387.1	12156.2	74929.6	120654	44106.1	22706.8	86912.5	48601.5	22935.8
[Similar to: N-(4-Fluorophenyl)-1-(2-furylmethyl)-5-oxo-3-pyrrolidinecarboxamide; ΔMass: 34.9447 Da]	C11 H26 N O4 P	Full match	Invalid mass	No results	No results		267.162	5.513	121410	0	1	0		7	4	3		60.3	ddMS2 for other ion	11714.3	102901	5285.58	51331.2	77719	64629.4	1956.09	27511	30281.5	25667.1	2652.84	30770.7	20386.2	59638.5	37885.5	23430.4	65647.2	16932.5	48100.4	25787.6	48302.9	125282
[Similar to: Cefazolin; ΔMass: 240.0209 Da]	C6 H7 N4 O P S	Full match	Invalid mass	No match	No results		214.009	0.426	119909	0	2	1	Other	7	3	3		70.2	ddMS2 for other ion	6088.36	6124.32	5649.76	7243.59	9158.89	9435.6	5096.16	43601.1	48307	35279.4	5714.55	56733.5	39293.2	43022.3	14480.6	71694.2	83738.9	57390.3	48938.9	49379.5	121005	20829.1
[Similar to: Phthalamic acid; ΔMass: 18.0457 Da]	C7 H N O3	Full match	Invalid mass	No results	No results		146.997	0.439	115824	0	56	0		7	4	4		90.7	ddMS2 for preferred ion	23743.7	39321.7	19588.3	61987.5	35980	31015.5	24184.8	51029.7	51640.7	77913	16927.2	116400	54127.3	62144.9	45069.8	104576	68887.1	106918	96823.8	71053.1	64326.1	67356
	C18 H32 O9	Full match	No results	No results	No results		392.202	4.514	115504	0	0	0		7	20	15			No MS2	67289	57638.7	56079.8	75186.9	63208.4	77683	86005.5	81691.2	66146.5	51990	77918.4	511.672	105557	303.382	81213.1	61852.2	104193	75654.7	45085.9	85647.9	83120.1	65306.4
[Similar to: Cytidine 5'-diphosphocholine; ΔMass: 60.9097 Da]	C17 H34 N O9 P	Full match	Invalid mass	No results	No results		427.198	4.701	112771	0	11	0		7	6	2		85.1	ddMS2 for preferred ion	284.464	115526	2855.66	49004.1	106729	74376.9	346.215	3452.84	8883.32	5659.86	1920.48	64001.6	55334.2	13889.9	36088.7	5876.57	5832	3478.24	14776	758.663	435.468	45527.8
	C7 H5 N O	Full match	No results	No results	No results		119.037	6.268	111864	0	0	0		7	6	4			No MS2	3119.13	106009	14366	45654.1	113064	35092.9	2625.86	45683.6	37210.3	84176.8	32820.8	30182	15130.7	39689.7	24347.2	19745.7	31189.4	33437.6	45300.9	9215.43	2320.48	36322.7
Creatinine	C4 H7 N3 O	Full match	Full match	No results	No results		113.059	0.424	110559	0	1	0		7	9	7	59.2		ddMS2 for preferred ion	35111.7	34515.4	27015.4	50341.3	39354.6	35697.5	33156.6	65746.4	82878.6	67470.4	39081.5	69519.6	54591.1	51639.8	50694.4	76320.9	93270.7	83665	81507.3	99031.4	119332	51277.8
[Similar to: Indole-3-acrylic acid; ΔMass: 18.0104 Da]	C11 H7 N O	Full match	Invalid mass	No results	No results		169.053	3.64	109219	0	16	0		7	7	6		93.3	ddMS2 for preferred ion	91157.2	65678.4	88754.1	108976	70909.7	94863.9	41876.2	49723.2	55538.6	57417.5	82874.9	34955.5	16699.4	13110.8	67313.6	66852.9	44540.6	49543.6	43457.7	67102.1	56425.4	57739.6
	C23 H43 N O4	Full match	No results	No results	No results		397.32	7.823	107324	0	0	0		7	4	4			ddMS2 for preferred ion	34341.1	32310.3	28675.8	19502.1	22306.8	14975.1	30433.8	28482.6	30166.7	84265.1	57647.1	65820.4	46649.2	46524.4	60028.8	79635.3	105982	60907.3	84772.4	71035.4	32305.2	74987.2
Xanthine	C5 H4 N4 O2	Full match	Invalid mass	Full match	No results		152.034	0.725	102825	0	7	6	Other	7	19	16		75.7	ddMS2 for preferred ion	184.816	287.171	246.06	54761.9	237.379	194.025	245.543	217.199	195.122	218.869	232.595	100031	315.615	309.112	256.162	58385.3	47281.1	252.146	50029.9	209.148	194.729	418.057
[Similar to: Flubromazepam; ΔMass: 106.9134 Da]	C11 H15 N O2 S	Full match	Invalid mass	No results	No results		225.083	4.32	102622	0	1	0		7	5	5		65	ddMS2 for preferred ion	40404.6	32125.5	30166.6	21908.4	31221.2	15381.9	19353.2	75466.3	82532.8	102570	29999.6	90822.3	33997.1	58083.4	37969.1	50007.2	48484.8	28535.4	55286.8	50454.2	41107.6	75300
[Similar to: trans-4-Hydroxy-L-proline; ΔMass: 17.0111 Da]	C9 H6	Full match	Invalid mass	No results	No results		114.047	3.695	101788	0	7	0		7	22	22		66.2	ddMS2 for other ion	51688.1	83913.3	82610.4	104858	36921.2	60581.8	66808.2	31441.2	46287.8	31324.1	71683	31489.9	13571.2	47695.3	49820.5	63054	23795.5	26947.9	56036.8	41164.4	54027.8	30137.8
	C16 H35 N O2	Full match	No results	No results	No results		273.267	6.759	100788	0	0	0		7	4	2			No MS2	8160.73	14872.5	2083.73	32974.9	12412.9	19689.6	1132.77	54619.4	77051.5	50466.9	4458.57	77061	51865.3	47456.8	57463.4	54429.6	98079.9	58257.9	61913.8	79585.9	95251.6	54198.5
[Similar to: Quinine; ΔMass: -211.1442 Da]	C24 H41 N9 O5	Full match	Invalid mass	No results	No results		535.328	7.035	100191	0	12	0		7	4	3		78.6	ddMS2 for preferred ion	4601.18	98823	21280.9	76521.8	82295.5	95932.4	3001.44	10993.7	32619.9	21493.2	12961	63755.4	30884.4	43691.4	68793.2	31852.2	18695.8	16334.9	56492.3	5063.05	561.994	67714.9
13(S)-HOTrE	C18 H30 O3	Full match	Full match	Partial match	No results		294.22	7.893	98966.8	0	3	1	Superpathway of lipoxygenase	7	14	11	88.6		ddMS2 for preferred ion	796.23	41253.2	9911.3	30430.8	36504.6	33616.3	525.718	4822.79	18069.5	14073.6	3162.63	32950.1	96271.2	16840.6	24110	11799.7	5022.49	5236.86	22529.8	1684.98	437.977	16228
	C20 H45 N10 O6 P	Full match	No results	No results	No results		552.327	6.532	98921.6	0	0	0		7	19	19			No MS2	1693.29	92642.3	19052.2	51001	74207.6	40508.8	991.375	15678.4	28900.4	27614.3	10717.6	39319.4	98002.3	38994.1	83146.6	34505.9	20900	17322.2	49704.7	3773.57	330.797	43067.3
[Similar to: Creatine; ΔMass: -0.9552 Da]	C5 H8 O2 S	Full match	Invalid mass	No results	No results		132.025	0.651	98431.2	0	1	0		7	5	5		65	ddMS2 for preferred ion	42685.9	25631	37748.5	47807.6	31241.1	23801.6	45448.6	87536.2	83139.2	74238.6	38423.3	41568.3	30356.7	51112	27945.8	90655.4	77863.1	83286.8	53401	84404.1	99576.5	54820.1
	C24 H36 O4	Full match	No results	No results	No results		388.262	6.711	95881.4	0	0	0		7	6	6			ddMS2 for preferred ion	145.334	313.45	9331.03	3953.46	5889.2	1139.34	296.366	9990.81	10601.6	96253.4	2166.56	7749.93	7548.58	1636.47	5992.01	3586.61	5875.88	5174.14	4558.42	6505.16	6381.63	1468.62
[Similar to: Milbemycin A3 oxime; ΔMass: 389.2453 Da]	C7 H8 N2 O2	Full match	Not the top hit	No results	No results		152.059	1.056	95837.6	0	18	0		7	10	9		72.2	ddMS2 for preferred ion	20163.2	11788.1	14942.2	3489.38	9205.65	4601.64	17817.6	46108.1	42011.7	27925.6	31555.7	50995.1	46054.3	42829.5	18400.3	55509.7	91897.5	64330.2	61670	60151.6	49880.2	24199.1
	C49 H76 N4 O6	Full match	No results	No results	No results		816.576	7.091	93566.8	0	0	0		7	14	9			No MS2	180.745	242.453	9737.9	751.717	782.728	217.75	151.581	8228.54	8323.39	95337.2	1587.73	3837.52	2095.62	232.882	2692.25	1945.77	886.182	3020.95	4097.69	10273.1	6748.62	260.895
Linoleate	C18 H32 O2	No results	No results	Full match	No results		280.242	8.8	92472.5	0	0	2	Superpathway of lipoxygenase;Other	7	5	5			No MS2	1506.67	2063.72	1664.26	9227.91	2279.35	1016.95	4643.37	31182.4	20504.5	62477.6	1951.9	28255.6	1907.37	6521.7	3353.33	91816.9	1192.04	27984.9	1907.78	35717.7	9901.66	37163.8
(+/-)11(12)-EET	C20 H32 O3	No match	Invalid mass	No match	No results		302.225	8.979	92137.1	0	12	5	Other	7	5	5	92.2		ddMS2 for preferred ion	673.879	1298.66	999.604	8565.82	1697.29	532.101	3883.85	30705.2	19975.6	60909.8	577.477	27237	1426.26	6038.67	2860.02	91552.3	43988.1	27317.4	28785.7	35204	9693.97	36147.1
[Similar to: Cytidine 5'-diphosphocholine; ΔMass: -21.2412 Da]	C27 H47 N3 O6	Full match	Invalid mass	No results	No results		509.349	8.796	88811	0	11	0		7	6	4		84.7	ddMS2 for preferred ion	40348.7	87058.5	38126.7	60870.1	68616.4	80176.1	48754.9	47765.5	44796.1	35032.7	54617.5	41528.4	39071.6	38268.6	53105.9	23436.5	30130.8	31226.4	41040.8	27371.3	20943.4	60392.1
[Similar to: Palmitoyl sphingomyelin; ΔMass: 37.1402 Da]	C32 H65 N3 O7 P2	Full match	Invalid mass	No results	No results		665.427	9.143	88228.6	0	11	0		7	5	4		99.3	ddMS2 for preferred ion	166.964	46205	1013.95	24247.9	42246.2	27483.7	77.2227	3285.16	4388.74	6222.29	1457.19	89103.3	49299.4	9482.69	18345.9	4200.35	4046.56	4067.9	10229	748.508	222.274	23947.3
[Similar to: Milbemectin A4; ΔMass: 170.0577 Da]	C24 H36 O3	Full match	Invalid mass	No results	No results		372.267	6.528	87865	0	2	0		7	2	2		64.8	ddMS2 for preferred ion	3009.26	4078.96	15026.9	11056	15722.3	3556.58	5239.76	36571.9	36494.4	87753	16225.2	10384.7	22088.1	3139.98	11538.9	11517.6	25879.4	8128.79	9499.11	15463.6	8359.35	2627.91
	C16 H10 N4	Full match	No results	No results	No results		258.092	3.471	85845.3	0	0	0		7	11	11			No MS2	20034.8	77034.2	5827.04	28373	34787	71681	12251.5	71365.6	85603.7	32296.5	7559.96	31703.1	28805	73700.7	15743.9	26703.9	53801.2	20275.8	59873.5	30011.1	83390.2	75140.9
	C9 H18 N2 O2	Full match	No results	No results	No results		186.137	5.209	85770.5	0	0	0		7	5	4			No MS2	87971.4	104.872	57404.9	100.56	102.356	104.441	85728	73.2118	80.5089	90.2927	54119.6	139.368	181.348	112.969	96.8447	85.9149	88.7816	91.9035	87.681	78.4301	70.2257	105.147
9S,13R-12-Oxophytodienoic acid	C18 H28 O3	Full match	Full match	Partial match	No results		292.204	8.551	83307.8	0	3	1	Superpathway of lipoxygenase	7	5	4	79.5		ddMS2 for preferred ion	334.558	16691.5	4333.42	15202.1	16348.7	16526.2	730.685	3334.15	13048.4	7657.52	2350.72	14064.2	84046.9	9073.55	8252.6	6930.47	2925.12	6201.01	9537.58	876.481	341.899	8416
D-Proline	C5 H9 N O2	Full match	No results	Full match	No results		115.064	0.443	82522.2	0	0	4	Arginine, ornithine and proline interconversion;Superpathway of ergotamine biosynthesis;Superpathway of L-citrulline metabolism;Other	7	5	5			No MS2	37088	40392.5	44504.6	55731.6	52633.5	54323.4	35298.2	61743.1	62209.6	63930.4	37077.1	62500.4	52917.2	44405.4	57275.2	83070.3	61935.5	62736.6	59963.7	59021.7	72554	54446.8
Nicotinamide	C6 H6 N2 O	Full match	Full match	Full match	No results		122.048	0.654	81988.7	0	1	2	Superpathway of NAD biosynthesis in eukaryotes;Other	7	18	15	90		ddMS2 for preferred ion	42624.4	47450.9	36526.5	44341.2	33884.2	38804.2	33477.7	24324.8	33576.3	34091.1	29642.6	80049.8	46348	26297.6	21993.6	44884.4	68960	41616.7	63238.5	35047.4	31511	63654.1
	C24 H34 O2	Full match	No results	No results	No results		354.256	6.528	81946.6	0	0	0		7	2	2			ddMS2 for preferred ion	2664.49	3617.63	13852.8	10854.2	14474.7	3241.51	4930.29	33003.8	34492.3	81997.3	14436.6	9594.49	20344.6	2969.68	10439	11163.6	23678.3	7541.74	8972.25	14312.3	7039.34	2550.49
	C21 H41 N O4	Full match	No results	No results	No results		371.304	7.642	80121.8	0	0	0		7	3	3			No MS2	31996.8	38813.9	22449.1	30493	33544.7	23241	26977.3	19373.2	21699.2	66271.7	58202.9	66738	45559	47387.3	59165.4	64758	79575.7	63749.3	72167.5	56724.9	34549.6	61252.7
Furanyl fentanyl	C24 H26 N2 O2	No match	Invalid mass	No results	No results		336.247	6.602	79386	0	1	0		6	24	20	67.6		ddMS2 for other ion	177.078	13489.4	6932.58	22476.6	11991.1	4348.67	1245.18	10014.5	8125.39	22854.9	24361.5	58072.6	28250.4	8561.78	9428.46	26136.3	73118.3	13944.8	17441.6	6054.12	931.178	19236.8
Furanyl fentanyl	C24 H26 N2 O2	No match	Full match	No results	No results		374.203	6.609	79307.5	0	1	0		7	13	12	67.6		ddMS2 for preferred ion	94.5144	12088.7	5545	20466.4	10990.3	3968.21	1040.28	8993.06	7538.12	20332.9	21462.2	57246.7	28063	8535.37	9805	27033.6	76476.9	14656.6	18506	6504.8	961.964	21131.3
D-(-)-Glutamine	C5 H10 N2 O3	No match	Invalid mass	No match	No results		129.043	0.459	77475.9	0	3	2	Other	7	17	14	91.6		ddMS2 for other ion	53663.4	44099.9	44426.8	54055.3	46419.5	49291.4	57903.6	67400.4	60822.2	58935.6	46521.6	52627.8	58400.6	59259.3	64859.5	62445.2	74381.3	77173.4	69494.8	57596.7	69518.1	71425.4
[Similar to: Cytidine 5'-diphosphocholine; ΔMass: -29.2100 Da]	C26 H48 N O7 P	Full match	Invalid mass	No results	No results		517.317	7.866	77301.1	0	11	0		7	4	3		88.3	ddMS2 for preferred ion	69321.1	4986.13	46314	17634	4535.36	6316.43	70343.8	16603.9	13706	35762.1	70324.7	5284.83	3145.03	19531.1	20311.9	47403.1	58246	46556.6	53422.1	79632.3	48450.3	51332.2
[Similar to: L-(+)-Citrulline; ΔMass: 17.0263 Da]	C6 H10 N2 O3	Full match	Invalid mass	No results	No results		158.069	0.462	76662.1	0	1	0		7	15	15		70.4	ddMS2 for preferred ion	6671.37	7158.31	6283.28	6712.74	7162.98	6398.78	7016.41	30254.9	24201.2	21429.4	7471.08	22973.9	20435.8	16081.1	15508.4	43654.8	41394.8	26823.6	48014.3	39070.8	74656.3	13632.1
	C25 H45 N O4	Full match	No results	No results	No results		423.335	7.994	76446.5	0	0	0		7	18	13			ddMS2 for preferred ion	37299.1	11352.4	27847.5	14747.3	9079.12	8945.77	34397.3	46687.8	44131.6	78372.4	65945.8	20102	12661.4	32612.5	22609.9	48531	61646.8	57461.5	53684.2	75510.9	36848.6	36096.5
[Similar to: Cytidine 5'-diphosphocholine; ΔMass: -79.2254 Da]	C29 H51 N3 O4 P2	Full match	Invalid mass	No results	No results		567.333	8.087	75478.5	0	11	0		7	4	3		99.2	ddMS2 for preferred ion	72831.8	508.75	48757.3	14002.8	1561.6	1012.58	74034.4	28491.3	22175	42520.8	60347.4	2612.82	541.092	12857.9	5712.09	42547.7	54326.7	57402.9	27042.4	66729.4	64542.2	25053.6
[Similar to: Cytidine 5'-diphosphocholine; ΔMass: -79.2108 Da]	C28 H42 N9 O2 P	Full match	Invalid mass	No results	No results		567.318	5.852	75000.6	0	11	0		7	19	10		83.3	ddMS2 for preferred ion	780.892	55021.8	7670.26	32587.1	78500.5	31241.1	405.812	8617.07	11125.9	8973.49	4197.47	32074.7	40120.7	15450.3	21379.3	5075.92	6429.19	4681.04	15827.8	1266.95	114.89	25280.8
	C21 H44 N2 O11	Full match	No results	No results	No results		500.291	7.693	74897.9	0	0	0		7	4	3			No MS2	2494.52	4982.97	45029.3	17516	4522.31	6311.6	68151	1343.23	962.413	2502.36	2573.82	5291.91	3135.08	19469.3	20155.2	46507.1	57395.2	45419.4	52163.2	77587.1	47000.2	50375.2
	C10 H12 O S	Full match	No results	No results	No results		180.061	4.195	73289.8	0	0	0		7	10	7			ddMS2 for preferred ion	8217.38	35565	4891.7	25948.9	32321.4	32132.6	1106.7	40250.8	44201.3	26874.1	2244.63	8089.16	7085.58	39318.4	24171.5	14049.8	24416.7	8403.02	24747.6	16848	41210.2	67455.2
[Similar to: Cefazolin; ΔMass: 218.0388 Da]	C5 H4 N2 O9	Full match	Invalid mass	No results	No results		235.991	0.424	72617.2	0	2	0		7	4	4		70.2	ddMS2 for preferred ion	4517.96	4287.39	4246.3	5157.89	7923.17	7342.28	3664.57	35759.8	34773.6	28901.4	4144.03	41537.5	28432.3	29473.1	12603.9	59951.1	61952.9	45570.1	40270.4	36767.1	73766	16553.2
[Similar to: Cytidine 5'-diphosphocholine; ΔMass: -49.2366 Da]	C26 H49 N7 O P2	Full match	Invalid mass	No results	No results		537.344	7.256	72479.6	0	11	0		7	18	14		84.8	ddMS2 for preferred ion	1267.89	69487.3	3686.37	35877.1	51285.5	50980.2	1121.95	5983.64	9877.72	9280.49	4017.63	32118	32460	13682.7	42519.5	8828.98	10895	7444.93	16766.1	981.782	680.204	43449.1
	C25 H34 N4 O	Full match	No results	No results	No results		406.272	6.731	72330.3	0	0	0		7	10	8			No MS2	152.427	418.833	2966.45	2142.55	3704.29	872.449	352.917	5136.06	5497.56	73196.1	1421.58	3948.31	4202.8	1629.28	4717.67	2908	3388.48	3880.36	3760	6055.8	5892.64	1204.52
[Similar to: Cytidine 5'-diphosphocholine; ΔMass: 6.7899 Da]	C23 H48 N O7 P	Full match	Invalid mass	No results	No results		481.317	8.044	72232.2	0	11	0		7	2	1		84.3	ddMS2 for preferred ion	25947	71584.9	30885.7	57866.7	54871.2	64437.2	30219.6	37178.6	41716.9	28934.8	37234.5	37100	40376.8	29595.7	42528.3	19976.6	23369.3	29637.3	31291.2	22465.7	17826.4	38220.1
	C28 H49 N O14 S	Full match	No results	No results	No results		655.289	4.187	72014.5	0	0	0		7	13	13			No MS2	5622.46	44329.1	3704.27	31236.9	31842.5	30681.5	1822.26	35091.4	44342.1	29383.6	775.836	9819.24	10891.2	57140.9	25752.7	15801	21884.4	9118.36	24676.6	17670.9	37900	77509.3
	C24 H34 O3	Full match	No results	No results	No results		370.251	6.712	71180.5	0	0	0		7	3	3			ddMS2 for preferred ion	249.255	529.784	6104.33	2437.28	3509.48	1361.44	437.67	6826.42	7887.69	71147.8	1248.36	5307.77	4971.87	1186.04	3937.63	2699.32	3472.13	3600.5	3078.9	4198.15	4283.19	1746.18
	C14 H22 O5 S	Full match	No results	No results	No results		302.118	3.886	71094.6	0	0	0		7	6	5			No MS2	27895.5	67774	18807.5	31785.4	43260.6	37506.1	20788.3	34462.7	35042.4	31786.8	17260.2	45964.7	43111.8	49994.3	27331.5	32743.2	52623.3	22040.1	38220.4	24738.6	32934.6	67964.9
	C H Cl2 N2 O2 P S	Full match	No results	No results	No results		205.887	0.393	70238.5	0	0	0		7	4	4			No MS2	68265.5	67719.8	56896.3	48207.7	56385.3	60007.8	70219.2	44995.7	48522.4	46088	66927.9	31060	46919.8	58646.6	59066.3	40761	46442	48733.6	42316.7	51647.8	42386.6	51530
	C16 H35 N O3	Full match	No results	No results	No results		289.262	6.828	68591.9	0	0	0		7	4	4			ddMS2 for preferred ion	526.054	42537.7	501.996	25960.4	31434.3	27238.7	329.658	4271.36	15983.1	6165.08	472.985	68478.2	24228.4	23949.4	50224	8657.75	8860.71	5912.1	18875.5	1327.42	739.975	40769.3
Indole-3-lactic acid	C11 H11 N O3	Full match	Full match	Partial match	No results		205.074	5.112	68502.3	0	3	1	Other	7	7	3	91.4		ddMS2 for preferred ion	9103.48	17101.1	10966.1	11076.9	10364	8464.36	12050	35898.6	37082.5	24461.2	15615.4	45397.2	14891.6	26050	20607.1	43195.6	49275.1	43440	46355.2	55956.4	64076.3	28250.6
9-Oxo-10(E),12(E)-octadecadienoic acid	C18 H30 O3	Full match	Full match	Partial match	No results		294.22	8.882	67963.1	0	3	1	Superpathway of lipoxygenase	7	5	4	80.2		ddMS2 for preferred ion	1651.6	59797.2	10507.8	40317.6	52631.5	49282.2	1294.42	6333.85	22529.6	16387.9	8273.21	68342.5	66787	24933.5	24369.1	13510.3	5561.95	8567.74	22214.1	1785.33	201.141	26271.1
Tetrazepam	C16 H17 Cl N2 O	No match	Full match	No match	No results		288.103	3.742	67861.7	0	2	2	Other	7	11	11	68.4		ddMS2 for preferred ion	33308.9	47005.9	21418.7	24254.6	29652.7	45724.2	31787.9	47267.3	54629.1	43730.6	20359.4	30136.8	22956.2	49406.4	26144.6	19886.2	43010.3	15207	41342.3	20239.2	54868	65891.2
	C26 H55 N5 O P2 S	Full match	No results	No results	No results		547.357	4.812	67650.5	0	0	0		7	25	8			No MS2	11163.9	21909.7	15898.2	27341.2	16884.1	18157.9	14119.8	18037.7	18488.2	22205.6	14651.3	41680.3	62523.9	34968.8	16941.6	22959.6	25735	28705.5	18309.2	21100.9	17445.8	20744.6
L-(+)-Citrulline	C6 H13 N3 O3	No match	Invalid mass	No results	No results		197.078	0.433	67513.6	0	1	0		7	10	9	82.2		ddMS2 for preferred ion	10329.1	7490.42	8427.72	7721.53	8739.78	7585.38	8080.15	38374.3	35886.1	21047.2	8938.54	18265.2	16766.2	19473.1	16494.7	37938.1	34536.4	25268.5	44022.3	51468.5	69094.2	14498.4
[Similar to: (1R,9S)-11-(3-Methoxypropanoyl)-3-(2-thienyl)-7,11-diazatricyclo[7.3.1.02,7]trideca-2,4-dien-6-one; ΔMass: -21.9788 Da]	C16 H20 N4 O5 S	Full match	Invalid mass	No results	No results		380.114	4.349	67341.5	0	1	0		7	22	21		66.1	ddMS2 for preferred ion	33081.9	43297.7	40338.3	55054.7	33237.6	41511.9	41525.8	43026.9	38589	47796.3	42415.8	66998.3	57249.6	58328.7	40098.6	44995.3	42608.8	46349.2	27665	37037.1	31899.1	27490.9
	C7 H8 N2 O	Full match	No results	No results	No results		136.064	0.421	65854.7	0	0	0		7	5	5			No MS2	9226.57	14121.6	8746.59	2202.03	3759.48	2360.74	8041.44	28803.2	30130.3	13048.5	9883.03	19309.5	23064.7	30012.8	4167.72	30585.8	66660.3	25552.2	37107.2	21807.8	21358.5	25872.6
	C8 H17 N O7	Full match	No results	No results	No results		239.098	3.979	64228.1	0	0	0		7	14	8			No MS2	4446.98	2458.2	12130.1	1691.86	1927.28	640.426	7579.46	7277.14	4439.53	26049.3	7622.58	10911.4	10452.3	18343.8	11268	13023.4	20704	15084.9	7915.98	7615.98	56497.9	8411.28
[Similar to: Palmitoyl sphingomyelin; ΔMass: 221.2138 Da]	C20 H48 N7 O4 P	Full match	Invalid mass	No results	No results		481.354	8.593	62586.6	0	10	0		7	6	2		69.9	ddMS2 for preferred ion	23356.5	59562.1	23145	48312.9	55846.9	63245.8	22847.4	38153.3	35268	19838.2	28098.2	25751.8	26744.6	25607.3	45587.7	18881.1	18995.4	21266.8	32260.7	16691.5	14515.9	51107.2
9,10-Epoxy-10,12Z,15Z-octadecatrienoate	C18 H28 O3	Full match	No results	Full match	No results		292.204	8.166	62430.8	0	0	1	Superpathway of lipoxygenase	7	22	20			No MS2	677.803	25630.1	3738.39	20820.4	39179.7	27242.6	671.143	6874.81	25086.4	14489.9	3125.88	45631.4	64006.3	15339.3	26635.5	5774.32	6441.04	5328.45	12785.6	814.717	634.121	14387.7
	C3 H4 N8 O	Full match	No results	No results	No results		168.051	0.434	62348.5	0	0	0		7	11	10			ddMS2 for preferred ion	48574.9	47455.5	44468	46741.2	40285.1	50999.7	56663.3	54778.6	47016.2	41670.4	48507	41382.6	45235.5	48452.5	53907.8	46406.9	51453.2	60243.1	49663.9	53069.2	45522.8	55324.7
[Similar to: 9-Oxo-10(E),12(E)-octadecadienoic acid; ΔMass: 18.0103 Da]	C18 H28 O2	Full match	Invalid mass	No results	No results		276.209	7.888	61892.5	0	11	0		7	12	10		95.3	ddMS2 for preferred ion	407.861	19399.9	5189.21	15721.8	18354	24959.1	112.705	2452.41	10031.5	9213.31	3383.16	18433.1	62843.6	10321.7	14888.5	8555.89	2851.19	4900.11	12751.6	752.784	220.683	11566.8
Glycerophospho-N-palmitoyl ethanolamine	C21 H44 N O7 P	Full match	Full match	No results	No results		453.286	8.371	61554.7	0	1	0		7	4	4	79.6		ddMS2 for preferred ion	60758.1	27826	35850.5	25872.8	25510.5	40164.4	59995.8	29022.6	33471.8	31712.3	26437.6	27253.8	13248.5	25324.6	19274.6	32147.1	41872.2	23820.2	43396.1	59722.1	57781.7	29947
D-(-)-Glutamine	C5 H10 N2 O3	Full match	Full match	Full match	No results		146.069	0.455	61526.9	0	3	45	Superpathway of indole-3-acetate conjugate biosynthesis;Superpathway of jasmonoyl-amino acid conjugates biosynthesis;Superpathway of aromatic amino acid biosynthesis;Superpathway of chorismate metabolism;Superpathway of L-citrulline metabolism;Superpathway of NAD biosynthesis in eukaryotes;Other	7	7	7	91.6		ddMS2 for preferred ion	52190.7	40860.4	18393.9	44357.8	40029.8	45829	52626.1	56795.5	53123.5	45402.8	40691.8	52061.1	43373.6	50624.4	50406.3	46725.3	60334.2	61371.3	51629.5	45989.5	54152.9	48433
[Similar to: Milbemectin A4; ΔMass: 152.0469 Da]	C24 H38 O4	Full match	Invalid mass	No results	No results		390.277	6.736	61388.6	0	1	0		7	7	7		62.9	ddMS2 for preferred ion	591.019	687.442	8720.89	1975.98	3482.02	2856.98	1498.69	9243.25	9764.03	61182.9	5830.12	3486.64	5283.67	1777.23	4989.63	5063	5443.8	4686.53	3951.63	5023.93	3734.57	2131.85
	C9 H17 N O4	Full match	No results	No results	No results		203.116	0.642	61371.4	0	0	0		7	8	7			No MS2	26340.2	15942.7	22278.6	34910.6	21147.6	16438	44550.8	18618.8	28847.5	25432.9	39184.9	57878	47042	16231.2	32802.6	32555.1	34954.1	63712.6	33614.9	21226.9	21213.9	19779.8
[Similar to: 4-Chlorophenyl 2-methyl-2-{[5-(trifluoromethyl)-2-pyridyl]sulfonyl}propanoate; ΔMass: 97.9708 Da]	C6 H13 N7 O4 P2	Full match	Invalid mass	No results	No results		309.05	0.454	60902.2	0	1	0		7	3	3		83.5	ddMS2 for other ion	1065.89	1376.17	3535.22	1233.94	1298.39	1275.8	1136.06	929.538	4703	5058.82	1267.02	61059.1	7125.74	2947.68	2496.84	11887.8	17723.6	8351.77	15957.7	3310.84	11328.7	1381.7
	C H3 N3 O5 S	Full match	No results	No results	No results		168.979	0.44	60345.2	0	0	0		7	3	2			ddMS2 for preferred ion	15331.7	21421	12052.1	36874	24498	19851.4	15134.7	31320.2	29593.8	48152.6	11388.3	59754.2	37405.6	29819.5	37882.5	56059.6	39435.6	61215	59556	38684.4	33522.4	35402.6
	C2 H2 N2 O5	Full match	No results	No results	No results		133.996	0.434	59813.9	0	0	0		7	9	9			No MS2	31336	19171.4	29251.1	45561.5	39630.6	36652.2	58332.4	44915.6	46717.8	49716.3	43787.9	25566.7	19527.9	16255.3	46081.1	36357.4	37574.2	48908.6	33489.9	46048.7	61263.1	29371.4
	C14 H26 O3 P2	Full match	No results	No results	No results		304.134	5.58	59243.3	0	0	0		7	8	7			No MS2	37603.6	15727.3	34950.6	28613.4	22617.8	14451.5	22211.3	30019.5	33298.9	34869.4	29274.7	36982.1	32945.9	37089.5	17728.5	31088.2	60082.5	26441.4	46369.4	35292.4	34041.5	42352
	C7 H13 N O2	Full match	No results	No results	No results		143.095	0.432	58286.1	0	0	0		7	21	17			No MS2	3470.56	2665.61	10554.1	4551.92	4205.64	3755.7	8084.14	45934.5	53887.6	20017.9	4724.58	37330.2	20248.3	23408.7	13669	62330.7	30944.8	23009.2	22795.6	22345.5	27498.8	13313.3
	C3 H10 N5 O2 P	Full match	No results	No match	No results		179.059	4.275	58271.4	0	0	1	Other	7	15	15			No MS2	17450.4	22109.3	14260.1	22505.9	23348.6	349.923	10659.5	49782.1	58452.3	7235.36	9398.24	57279.1	27020.3	33272.8	17277.7	39157.1	56666.6	19406.3	18455.5	23659.1	5852.26	26584
[Similar to: Cytidine 5'-diphosphocholine; ΔMass: -61.1994 Da]	C26 H45 N7 O2 P2	Full match	Invalid mass	No results	No results		549.307	6.657	58210.1	0	11	0		7	15	14		84.9	ddMS2 for preferred ion	1132.61	59703.6	2555.66	38368	51323.4	11874.7	494.182	2553.44	5477.41	3375.81	1311.38	7540.03	7519.15	5260.69	9034.99	4218.7	3327.66	1920.24	8051.62	1972.42	208.838	8785.08
	C21 H47 N3 O4 P2	Full match	No results	No results	No results		467.302	7.695	58146.2	0	0	0		7	2	2			No MS2	33049.9	57892	38582.8	52967.3	51375.3	57671.3	40189.9	35098.1	40123.3	46130.3	42388.2	48012.4	46710.1	39932.7	57501.8	42269.7	47058.2	45227.7	53734.2	41934.4	32885.8	58774.4
	C24 H50 N P3	Full match	No results	No results	No results		445.32	7.699	57568.8	0	0	0		7	2	2			No MS2	33573.7	57282.7	38870.6	52468.6	50964.6	57085.5	40946.2	37050.6	41096.6	47774.3	43269.3	47747.7	46454.3	39938.3	56802.7	42161.3	46948.2	45795.5	52917.8	42154.9	32120.2	57961.9
	C H4 O2 P2 S	Full match	No results	No results	No results		141.941	0.444	57219.2	0	0	0		7	8	7			ddMS2 for preferred ion	8933.9	11617.8	10510	22177.6	25913.9	20019.1	15952.1	14095.5	24386.7	33841.1	19201.2	42837	27888.7	41345.4	11443.6	58602.7	58323.1	35740.1	40396.4	36220.7	54589.2	21803.8
	C9 H6	Full match	No results	No results	No results		114.047	5.865	57003.5	0	0	0		7	5	4			No MS2	1486.3	12643.4	3227.41	9411.28	13024.8	9840.02	478.92	1411.77	56882.7	5434.15	1379.23	11321.4	23502.6	16939.4	20515.6	16277.1	4481.56	3890.81	7247.17	2093.31	1033.32	9551.67
	C7 H9 N3 O3	Full match	No results	No results	No results		183.066	8.277	55238.4	0	0	0		7	6	6			No MS2	15460.8	55223.8	24630.8	41339.2	44454.1	49260.5	15522.2	20189.1	23713.3	21266.9	26759.9	25280.7	24600.9	23034.2	43379	22268.6	26028.3	25339	31047.5	13210	19966.7	53051.3
	C25 H44 N O7 P	Full match	No results	No results	No results		501.286	8.062	54871.8	0	0	0		7	7	4			ddMS2 for preferred ion	15403.6	349.744	8066.46	1469.25	398.566	562.429	15718.2	7323.8	6409.09	17226	6960.88	1517.29	153.892	4712.53	1394.64	23195.3	32236.6	24381.5	17641.8	58821	49538.1	5663.42
[Similar to: 13(S)-HOTrE; ΔMass: 18.0105 Da]	C18 H28 O2	Full match	Invalid mass	No results	No results		276.209	8.882	53867.6	0	11	0		7	5	5		92.2	ddMS2 for preferred ion	491.86	50121.1	8712.54	33088.4	45014	34322.3	289.366	7381.67	18728.6	15133.6	2938.43	54215.2	50535.9	32114.1	29318.1	10988.1	4353.21	7263.29	18729	1344.81	127.986	34482.3
		No results	No results	No results	No results		135.041	0.414	51439.7	0	0	0		7	15	12			No MS2	18164.6	21526.4	13126.1	35431.7	22281.8	23969.9	16942.2	30732.9	45194.5	35428.9	16839.2	31617	26080.2	23739.5	27260.3	29885.1	41674.2	36177.6	39429.2	49239.8	58068.1	28168.7
	C27 H46 N5 O5 P	Full match	No results	No results	No results		551.323	7.102	51134.1	0	0	0		7	28	19			No MS2	110.067	2078.5	154.06	372.47	507.857	6541.07	75.6437	700.856	420.975	193.327	399.123	54365.2	35188.9	11073.3	15796.7	528.026	487.301	1387.67	1658.71	228.12	109.435	26448.5
	C21 H39 N O4	Full match	No results	No results	No results		369.288	7.349	50786.1	0	0	0		7	5	3			ddMS2 for preferred ion	21174.6	16114.4	15816	16861.4	11453.2	7988.17	18904.3	20023.8	21081.5	31944.1	37262.4	30155.5	24514.9	17979.7	41869.3	41100.4	41185.6	49339.5	40053.5	40686	24254.2	35714.1
	C13 H19 N O2 S	Full match	No results	No results	No results		253.114	4.248	48681.6	0	0	0		7	9	8			No MS2	16855.9	31965.2	9164.46	19537.5	26086.8	20915	4966.83	42040.7	48837.7	35896.5	4260.97	33603.5	29433.9	45184.2	28128.5	27949.1	43533.7	16280.5	30144.2	29799.5	46643.2	46649.4
	C24 H43 N O5	Full match	No results	No results	No results		425.315	7.09	48471.6	0	0	0		7	11	4			ddMS2 for preferred ion	859.408	465.214	12269.8	3720.97	4431.06	1468.66	943.788	11236.3	11813.6	49322.4	5364.03	8750.75	6084.79	1668.86	6629.72	5700.19	4164.71	6877.26	8653.25	13638.8	11230.1	1715.05
[Similar to: Milbemycin A4 oxime; ΔMass: 389.1837 Da]	C11 H18 O	Full match	Invalid mass	No results	No results		166.136	8.478	48275.4	0	2	0		7	6	5		92.6	ddMS2 for preferred ion	366.845	20886.2	2398.5	13508.5	13140.7	21060.2	250.401	3717.97	7375.68	9129.49	3288.68	27649.8	18581.6	18903.5	26074.6	8321.83	7113.77	10226	23892.6	749.569	195.639	45894.3
	C13 H25 N5 O2	Full match	No results	No results	No results		283.2	4.251	47923.4	0	0	0		7	16	9			No MS2	6256.14	13776.3	16516	37573.6	18103.7	14576.5	9065.43	19807.5	12803.6	12529.5	9145.85	46230.2	40641.1	20500.3	14573	22054.1	23703.4	20082.5	15206.9	17686.6	15825.2	15250.4
	C4 H9 N	Full match	No results	No results	No results		71.0735	0.515	47818.6	0	0	0		7	10	4			No MS2	22744.5	21219.7	32428.7	17962.4	20749	17786.3	26198.8	16281.1	17843.3	18801	23342.7	25207.6	23853.2	46095.7	22052.1	21066.3	19122.1	21818.5	18374.7	19023.7	12943.5	21088.5
[Similar to: L-(+)-Citrulline; ΔMass: 22.0441 Da]	C2 H3 N9	Full match	Invalid mass	No results	No results		153.052	0.416	47585.5	0	1	0		7	8	7		74.7	ddMS2 for other ion	9755.79	22215.8	10712.4	46813	22014.8	20913.9	11750.4	19892.6	22885.6	30881.7	10988	35891	22161.5	18727.1	24298.6	26157.2	34516.4	27748.2	31631.7	31347.5	28842.3	19635.6
[Similar to: Cytidine 5'-diphosphocholine; ΔMass: -29.2102 Da]	C26 H45 N7 P2	Full match	Invalid mass	No results	No results		517.317	6.959	47176.7	0	11	0		7	4	4		89.4	ddMS2 for preferred ion	1530.52	47376.5	8958.3	39861.3	44573.4	46799.6	1800.98	5029.77	15754.2	10290.6	5337.88	32664.6	18299.9	19590.2	32928.3	14460.6	9964.02	7531.09	25694	2161.35	356.23	32643.5
9-Oxo-10(E),12(E)-octadecadienoic acid	C18 H30 O3	Full match	Full match	Partial match	No results		294.22	8.978	46489.6	0	3	1	Superpathway of lipoxygenase	7	12	10	83.4		ddMS2 for preferred ion	620.446	37722.1	14991	28240.1	32588.1	28694.5	460.758	3350.46	22493.9	10458.3	2600.83	35568.2	47521.3	25886.5	16649.6	10238.6	4089.69	5660.91	16851.1	1351.69	248.825	16505.8
	C4 H6 N5 P	Full match	No results	No match	No results		155.035	0.409	46323.9	0	0	6	Superpathway of L-threonine metabolism;Other	7	11	11			No MS2	18390.2	26290.5	11490.7	34390.6	46046.8	42842.9	15555.8	31038.3	38774.2	25365.2	13505.9	20413.8	13282.7	16834.1	40714.2	24381.8	20818.7	20363.8	35986.7	13308.4	11070.8	41262.2
Acetanilide	C8 H9 N O	No match	Invalid mass	No results	No results		118.042	0.795	46267.5	0	1	0		7	9	6	81.2		ddMS2 for other ion	27775	15692.9	38870.7	21015.8	19954.4	22738.1	35277.8	28697.5	30884.4	27095	47679.3	27466.3	17845	19978.3	19590.4	24051.2	15544.3	21674.7	17839.8	28284.4	18850.9	14985.6
[Similar to: Docosahexaenoic acid; ΔMass: -197.0456 Da]	C28 H40 N5 O3 P	Full match	Invalid mass	No results	No results		525.286	8.06	46207.5	0	43	0		7	12	11		64.6	ddMS2 for preferred ion	22579.9	271.594	9522.59	1595.6	300.771	211.305	19125.4	5187.99	4285.85	13730	7285.17	726.403	158.763	2855.06	542.195	16529.4	25354.1	15731.6	12558.8	48579.4	46089.7	2872.78
		No results	No results	No results	No results		88.0512	4.172	46129.6	0	0	0		7	21	20			No MS2	16851.7	24808.9	16024.1	34685.3	22064.5	13627.6	22307.5	28252.7	26336.2	22400.9	18562.2	37995.4	47294	39397.3	19167	33008.3	25548.1	34796.1	15133.1	29024.9	27062.4	28103.6
Docosahexaenoic acid ethyl ester	C24 H36 O2	Full match	Full match	No results	No results		356.272	8.09	45924.6	0	2	0		7	3	3	78.4		ddMS2 for preferred ion	6896.37	9144.78	20821	8511.95	14263.3	6474.79	9688.07	10848.1	12069	46001.7	32559.6	7323.39	10444.5	7238.56	19877.9	7782.62	6601.32	20276.3	11344.9	23421.4	9581.14	13564.3
	C H3 N O5	Full match	No results	No results	No results		109.001	0.346	45450.2	0	0	0		7	5	4			ddMS2 for preferred ion	6626.09	6910.66	5727.73	7779.79	8209.45	6309.53	6332.88	31395.6	33409.8	28548.3	6055.2	42118.4	31617	22045.5	14028.3	35971.4	42553.3	33571.3	27214.8	35532.8	43824.9	15696.1
[Similar to: Milbemectin A4; ΔMass: 170.0577 Da]	C24 H36 O3	Full match	Invalid mass	No results	No results		372.267	6.735	45324.8	0	1	0		7	15	13		61.4	ddMS2 for preferred ion	270.051	219.552	8072.9	1171.56	1726.63	148.538	734.355	7654.6	8152.21	44731.8	2552.47	2753.22	3320.84	1020.12	4002.43	4237.97	4277.98	2362.45	2858.1	3656.62	2641.13	626.17
Corticosterone	C21 H30 O4	Full match	Full match	Full match	No results		346.215	6.461	45282.7	0	2	2	Superpathway of steroid hormone biosynthesis;Other	7	3	3	97.1		ddMS2 for preferred ion	30980.1	33278.1	38513.7	33942.8	34257.8	36714.6	45133.2	27174.4	28244.9	26364	42892.4	18663.4	12825.6	18941.8	35918.7	20053.5	24770.8	29411.9	29112.6	29812.7	27747	31804.4
	C18 H21 N O3 S	Full match	No results	No results	No results		331.125	4.999	45163.9	0	0	0		7	3	2			ddMS2 for preferred ion	10491.4	6682.64	38961.3	7648.51	11153	5919.28	4375.7	21709.3	27182.2	18239.3	9454.87	4504.95	44884.7	28831.1	41476.2	4903.03	10381	5887.18	15725.5	7451.73	28586.9	7326.14
	C3 H6 N2 O5	Full match	No results	No results	No results		150.028	0.346	44480.4	0	0	0		7	6	3			No MS2	7033.32	7544.03	6102.42	8583.34	7852.48	5918.34	7086.9	28349.3	29989.3	27046.6	6226.67	39792.7	32296.5	22764.1	14736	40757.7	42800.4	31163.8	24215.6	34149.9	39675.3	15152.9
[Similar to: Ethyl 6,6-dimethyl-4-oxo-3-tetrahydro-1H-pyrrol-1-yl-4,5,6,7-tetrahydrobenzo[c]thiophene-1-carboxylate; ΔMass: 159.0893 Da]	C10 H10 S	Full match	Invalid mass	No results	No results		162.051	4.196	44139.8	0	1	0		7	6	5		75.7	ddMS2 for preferred ion	6905.61	21966.8	3537.06	26632.5	43371.9	19489.8	1036.37	22732.8	27116	17343.7	1493.81	5988.87	2902.59	24271.6	15471.4	14146.5	19872.5	5049.56	15741.2	20836.5	24638.2	42351.6
	C5 H9 N7 O	Full match	No results	No results	No results		183.087	0.412	43539	0	0	0		7	10	10			No MS2	22849.3	23223.6	12350.5	39190.1	23602	43533.1	23595.6	37830.7	41897.1	16695.8	13071	6741.95	4771.48	11430.2	19701.7	4288.58	14180.9	14924.6	15254.2	11132.2	18363.1	24311.5
	C27 H35 N3 O4 S	Full match	No results	No results	No results		497.24	4.914	43459.5	0	0	0		7	22	15			No MS2	461.277	20315	561.588	19598.3	45063.4	26862.4	480.453	1774.79	3746.63	1296.92	1363.73	765.348	1652.04	4735.35	7980.59	612.28	2708.17	2112.17	5228.61	530.802	498.002	15059.2
Trimethylamine N-oxide	C3 H9 N O	Full match	No results	Full match	No results		75.0684	0.42	43412.2	0	0	2	Other	7	17	16			No MS2	26157.9	13906.1	8704.46	2871.32	14449.5	7850.61	15023.1	20426.2	23138.7	41532.4	20954.2	3826.14	24659.2	17889.6	16685.1	14384.3	18642.7	23240.2	13562.1	37831.2	48170.5	11529.9
		No results	No results	No results	No results		123.09	0.688	43035.9	0	0	0		7	22	11			ddMS2 for preferred ion	9548.84	10243.3	6294.21	17444.9	9337.44	11893.6	7737.04	9836.11	13827.8	11580.8	6273.71	29573.1	46141.5	30164.6	12809.3	18238.7	11933.6	17641.3	12078.5	17756.1	17423.7	12523.4
[Similar to: Zolazepam; ΔMass: -0.9449 Da]	C9 H21 N O3 S3	Full match	Invalid mass	No results	No results		287.068	0.483	42922.5	0	1	0		7	13	13		87.5	ddMS2 for preferred ion	1260.1	1817.59	1686.64	2263.26	1623.58	1438.03	1387.54	1427.67	3271.03	3103.23	1579.48	42804.4	4485.44	2166.88	2247.79	8414.68	10312.8	5334.91	11155.7	2366.68	6454.85	1679
	C20 H43 N O2	Full match	No results	No results	No results		329.33	7.881	42684.8	0	0	0		7	7	7			No MS2	284.893	8773.13	296.826	16206	11190	12263	432.957	7084.14	15583.4	5742.44	132.638	42308	28898.4	13223.2	23742.8	9613.96	9005.73	5779.26	17487.7	16781.6	11962	18879.3
	C8 H16 O4	Full match	No results	No results	No results		176.105	4.349	42643.9	0	0	0		7	23	19			No MS2	14494.8	21712.2	18390.5	24803.1	19338.3	20503.6	23881.3	21885.3	27800.6	24174.3	20969.7	34857.6	39167.2	29272.2	21661.7	23377.9	25389.8	31643.9	26216.2	26554.5	31809.1	44151.7
	C14 H26 O3 P2	Full match	No results	No results	No results		304.134	4.542	42181.4	0	0	0		7	13	8			No MS2	26651.8	16295.8	27467.3	14857.6	16065.5	11883.6	26473.2	15986.8	19227.2	14308.1	21789.3	22676.7	10842.6	16472.6	8784.75	12955.5	24483.1	10397.1	18745.5	12992.8	13355.1	37432.5
	C17 H31 N2 O P	Full match	No results	No match	No results		310.215	8.344	42015.9	0	0	1	Superpathway of lipoxygenase	7	6	5			No MS2	348.659	22703.2	3789.66	12627.5	21797.3	14179.3	270.841	2462.05	9657.63	5607.5	1954.96	21989.7	41544.9	7509.36	10873.4	4541.74	2030.32	3238.86	7915.68	496.05	155.731	6274.52
Acetanilide	C8 H9 N O	Full match	Full match	No results	No results		135.069	0.839	41989.9	0	1	0		7	18	18	81.2		ddMS2 for preferred ion	20903.5	9893.01	30840.8	16491.1	14292.3	15631.9	27557.7	23007.5	18363.7	19943.8	41981.5	15366.1	10748	11128.1	15646.8	19900.6	12965.3	18537.4	11693.4	16937.5	14841.3	12485.1
	C32 H63 N6 O10 P	Full match	No results	No results	No results		722.431	5.163	41960	0	0	0		7	2	2			No MS2	4348.31	9322.11	6354.78	12864.1	7259.58	7669.28	5948.06	7892.37	8531.26	9263.76	5778.05	23796.5	41766.7	16587	7618.31	9261.12	11065.6	12579.6	8426.96	9018.8	8204.72	9756.1
	C28 H49 N3 O5	Full match	No results	No results	No results		507.37	8.803	41928.9	0	0	0		7	5	4			No MS2	10221.8	22340.5	11576.4	19799.3	24392.7	29867.6	9703.84	16824.1	20666.6	12271.4	12471	8365.91	11580.1	14948.8	35301.3	12868.3	14694.2	16306.8	26235	12959.2	9840.82	43398.9
13(S)-HOTrE	C18 H30 O3	Full match	Full match	Partial match	No results		294.22	6.453	41922.2	0	3	1	Superpathway of lipoxygenase	7	9	4	85.8		ddMS2 for preferred ion	100.173	18393.7	2024.27	10392.4	15302.5	13821.8	181.631	2392.4	4992.26	4153.46	1092.93	17718.8	43066.2	6114.47	8574.76	2431.42	1073.16	2475.33	6059.78	319.138	184.86	8158.02
[Similar to: L-Kynurenine; ΔMass: -42.0108 Da]	C12 H14 N2 O4	Full match	Invalid mass	No results	No results		250.096	4.758	41783.3	0	6	0		7	5	4		73.4	ddMS2 for preferred ion	7921.47	13465.6	9469.7	9420.3	9694.13	8813.49	11900.4	41901.3	41571	31910	11293.5	39192.8	19832.1	36349.2	15551.1	25496.9	25322.2	28356.1	19784.9	29707.5	36804.9	27075.2
[Similar to: L-Kynurenine; ΔMass: -4.0549 Da]	C8 H16 N6 O	Full match	Invalid mass	No match	No results		212.14	4.759	41554.2	0	6	1	Superpathway of lipoxygenase	7	5	4		73.4	ddMS2 for other ion	7843.48	13474.5	9337.74	9263.56	9568.11	8705.74	11758	41673	41302.7	31782.4	11173.4	38960.1	19544.2	36097.7	15424.5	25306	25181.1	28056.9	19665.2	29229	36434.7	26935.6
	C15 H22 N3 O4 P S	Full match	No results	No results	No results		371.104	4.713	41447.3	0	0	0		7	6	5			No MS2	11781.3	20016.8	8228.5	23476.5	23148.9	15842.3	3824.27	32520.6	32426.9	35465.1	5407.07	14898.3	7557.5	29478.3	18261.8	23380.7	25710.9	15611	20561.4	32486	39734.9	39745.4
[Similar to: (1R,9R)-11-[(4-Fluorophenyl)sulfonyl]-5-(2-thienyl)-7,11-diazatricyclo[7.3.1.02,7]trideca-2,4-dien-6-one; ΔMass: 257.0753 Da]	C4 H3 N3 O5	Full match	Invalid mass	No results	No results		173.007	0.431	41443	0	3	0		7	14	13		90.4	ddMS2 for other ion	29643.6	30695.7	28810.2	40648.7	25260.1	32583.9	37549.5	35615.5	28748.3	28545.8	34831.3	25068.8	33292.6	31605	35386.3	29584.4	25924.1	38686.3	31444.4	38985.2	26463.2	39721.1
	C7 H9 N2 O P	Full match	No results	No match	No results		168.044	4.188	41119.2	0	0	4	Superpathway of aromatic compound degradation via 2-oxopent-4-enoate;Superpathway of aromatic compound degradation via 3-oxoadipate;Other	7	19	15			ddMS2 for preferred ion	37742.1	23448.8	28412.1	20870	25323.4	1350.89	28668.9	23450	24754.8	18591.7	18847.3	8390.02	8506.61	24394.5	19247.8	21379.8	18353.3	19824.3	12278.2	16576	29379.6	20486.9
		No results	No results	No results	No results		264.158	4.179	41020.2	0	0	0		7	8	6			No MS2	9481.29	15622.4	9277.53	16955.8	12171.8	19479.6	12033.4	14594	14243.6	13234.9	10753.2	21854.1	40297.4	20714.1	12667.9	11918.3	15652.7	17054.2	10273.4	12703.6	13903.6	14758.2
[Similar to: Nicotinaldehyde N-(6,7-dihydro-5H-cyclopenta[d][1,2,4]triazolo[1,5-a]pyrimidin-8-yl)hydrazone; ΔMass: 106.0179 Da]	C8 H15 N O3	Full match	Invalid mass	No results	No results		173.105	4.965	40956.9	0	1	0		7	8	5		60.9	ddMS2 for preferred ion	28181.7	6610.03	26615.1	6398.67	13430	4202.22	32252.6	8139.87	9595.71	33239.3	27405.4	40383.1	15955.6	14805.7	12666.5	15912.4	22844.2	18078.9	15549.2	18990.9	13787.7	14251.2
[Similar to: (1R,9R)-11-[(4-Fluorophenyl)sulfonyl]-5-(2-thienyl)-7,11-diazatricyclo[7.3.1.02,7]trideca-2,4-dien-6-one; ΔMass: 240.0488 Da]	C6 H11 N2 O P S	Full match	Invalid mass	No results	No results		190.033	0.432	40784	0	3	0		7	14	13		90.4	ddMS2 for preferred ion	29600.4	29913	28750.6	31949.7	24249.4	34398.2	37497.1	35229.3	28286.3	27476.5	34752.5	23796.6	31013.4	30774.6	34534.5	28935.5	25446.6	37950.8	32021.9	38092	26142.9	38875.1
D-Alanine	C3 H7 N O2	Full match	No results	Full match	No results		89.0477	0.446	40199.2	0	0	31	Superpathway of L-lysine degradation;Superpathway of aromatic compound degradation via 2-oxopent-4-enoate;Superpathway of indole-3-acetate conjugate biosynthesis;Arginine, ornithine and proline interconversion;Superpathway of aromatic compound degradation via 3-oxoadipate;Superpathway of ergotamine biosynthesis;L-tryptophan degradation XI (mammalian, via kynurenine);Superpathway of NAD biosynthes…	7	26	17			No MS2	10217.7	10594.8	21275.5	35354.4	11444.1	25308.4	25047	16385	36428.6	36586.2	21235.5	42536.6	14785	28179.3	13108.4	22463.1	30331	29544.7	29625	32540.8	16248.9	11844.6
[Similar to: 2,4-Bis-(octylmercapto)-6-(4-hydroxy-3,5-di-tert-butylanilino)-1,3,5-triazine; ΔMass: 283.2357 Da]		No results	Invalid mass	No results	No results		305.154	4.187	40104.7	0	1	0		7	25	21		77.8	ddMS2 for preferred ion	21723.4	27487.7	29893	26101.4	22841.7	21979.3	40333	22548.2	22029.9	27045.5	29392	21401.7	23778.7	28282.2	23790.7	35975.5	27151.7	22594.6	19444.2	34539.6	32892.3	23566.5
	C6 H11 N2 P	Full match	No results	No results	No results		142.066	3.673	39277.1	0	0	0		7	26	22			No MS2	27206.1	24053.6	43273.3	30036.6	30280.2	22586	38360.1	21729.1	14380.1	16540.3	19517.3	10663.9	3465.75	7221.32	14848.6	23668.5	14898.4	12956.7	5885.96	23326	10190.3	12225
	C H Cl3 O P2	Full match	No results	No results	No results		195.858	0.404	39250.1	0	0	0		7	11	9			ddMS2 for preferred ion	37819.1	34919	33238.5	25804.2	26381.5	21878.2	22823.4	20637.6	23023.7	20211.5	22424.9	12914.7	24051.4	23971.1	27462.6	20438.3	21120.1	23112	18632.6	22596.6	18958.1	25593.8
	C31 H58 N O10 P	Full match	No results	No results	No results		635.381	8.821	39224.1	0	0	0		7	12	7			No MS2	149.28	23101.7	2408.5	14528.1	17465.1	18930.5	131.731	6838.24	8353.26	8051.97	2114.28	40308.8	38737.7	17287.2	33247	10196	5211.04	6574.62	20661.3	908.202	79.0035	37998.2
Indole	C8 H7 N	Full match	Full match	Full match	No results		117.058	1.652	39071	0	2	4	Superpathway of aromatic amino acid biosynthesis;Superpathway of chorismate metabolism;Other	7	9	9	52.5		ddMS2 for preferred ion	20284.9	19051.3	17435.8	14098.8	20918.4	20748	18072.1	18023.8	29595.6	32861.4	19478.4	38736.9	28670.7	11493.2	24812	26506.4	21351.8	32083.5	8646.62	33317.9	29154.7	27274.4
	C11 H11 N O2 S	Full match	No results	No results	No results		221.051	5.776	38837.2	0	0	0		7	4	3			No MS2	1042.86	1875.78	1423.69	5139.28	4473.78	1954.04	1220.94	13121.9	12372.9	38977	1764.86	9528.05	607.087	10785.2	5280.74	24272.7	25366.1	26489.5	31648.3	35461.6	17184.5	8851.23
[Similar to: Methyl 2-cyano-3-(2-morpholino-5-nitrophenyl)acrylate; ΔMass: 176.0431 Da]	C10 H7 N	Full match	Invalid mass	No results	No results		141.058	3.659	37551.3	0	16	0		7	14	13		81.5	ddMS2 for preferred ion	28775.9	21879.9	35954.1	35018.2	10385.7	15637.1	36268.9	8265.74	14941.9	17528.2	27130.6	10698.1	4972.39	11998.9	19283.3	20366.1	13555.5	16655.1	7100.11	10714.3	14874	22103
		No results	No results	No results	No results		137.899	0.399	37272.4	0	0	0		7	21	18			No MS2	35531.7	35394.1	18045.7	18770.7	25756.4	22245.9	36985.4	29712.8	18760.4	18490.3	39043.1	16375.4	25014.6	21218.1	26046	21342.7	21888	23245.5	17744.8	21752.6	14975.9	17682.1
	C6 H17 N10 P	Full match	No results	No results	No results		260.137	3.894	37094	0	0	0		7	13	9			No MS2	26237.9	21089.5	36669.1	27830.3	20483.9	20715.4	26036.7	20912.3	25820	28296.6	25206.2	12418.7	32187	26205	24923.8	32934.7	21273.4	25920.2	21635.5	24009.7	18180.7	33297.1
5-Oxo-L-proline	C5 H7 N O3	Full match	No results	Full match	No results		129.043	0.703	36999.2	0	0	2	Other	7	7	7			No MS2	7061.04	11216.9	8304.06	19763.6	22344.7	17254.9	7353.69	12025.8	20695	35674.5	8985.41	35745.8	37272.8	15580.1	18675.5	25131.3	22444.9	30775.1	24990.5	21271.7	21790.7	17244.6
	C14 H21 N9	Full match	No results	No results	No results		315.19	4.009	36827.3	0	0	0		7	8	4			No MS2	182.712	21472.4	1529.22	14513.4	24657.4	13466.5	360.355	625.054	1643.57	2214.14	1332.3	37469.3	3065.45	5378.33	7312.01	2626.42	2648.33	2540.16	4075.21	951.607	336.511	10791.9
		No results	No results	No results	No results		81.0065	0.344	36808.9	0	0	0		7	7	5			No MS2	6245.68	6392.51	5339.82	6647.15	6248.84	3986.2	5957.95	23140.1	23895.1	21897.5	5109.04	33149	27509.5	19542.4	12301.4	30837.1	35300.6	26899.9	19502.1	25425	33023.6	12167.1
N-Acetylanthranilic acid	C9 H9 N O3	Full match	Full match	Partial match	No results		179.058	6.269	36716.3	0	1	1	Other	7	1	1	74.8		ddMS2 for preferred ion	945.818	29500.8	4148.59	15160	36759	11417.7	493.119	14531.1	12111	27635.7	9841	9988.89	4696.02	12064.5	7817.11	6525.36	10617.9	11510.2	16349.3	2523	917.056	15470.5
	C4 H Cl3 O3 P2	Full match	No results	No results	No results		263.846	0.392	36643	0	0	0		7	7	7			No MS2	27786.5	36584.1	29646.2	22958.7	28026.2	34372.3	29868.5	24503.5	24998.9	23798.7	30077.2	14205.7	25948.1	27760.4	24246.7	21807.8	23119.9	26273.5	19573.1	25912.8	22586.2	18318.4
Urocanic acid	C6 H6 N2 O2	Full match	Full match	No results	No results		138.043	0.642	36641.8	0	6	0		7	6	5	93.1		ddMS2 for preferred ion	3898.17	5090.54	4212.01	12334	16262.9	5552.85	3090.22	10114.1	11786.2	36465.8	4243.52	24189.7	24532	8026.2	9065.45	13080.4	15113.1	18549.6	9975.48	11198.2	8909.26	8841.65
[Similar to: 2,2',5,5'-Tetramethoxy-4,4'-dimethyl-1,1'-biphenyl; ΔMass: 14.0493 Da]	C15 H17 N2 O2 P	Full match	Invalid mass	No match	No results		288.102	4.639	36544.9	0	1	2	Other	7	3	3		71	ddMS2 for preferred ion	4443.52	25064	4312.5	8312.02	13657	16704.2	4554.48	19162.4	20616.1	11428.1	3656.1	10810.4	12936.2	19140.7	8957.93	7514.9	11786.4	11384.8	14324.8	6600.33	11446.8	36676.5
N-({(1S,4S,6S)-6-Isopropyl-3-methyl-4-[2-oxo-2-(1-pyrrolidinyl)ethyl]-2-cyclohexen-1-yl}methyl)-2-pyrazinecarboxamide	C22 H32 N4 O2	No match	Invalid mass	No results	No results		366.241	7.87	36317.4	0	1	0		7	13	11	60.4		ddMS2 for preferred ion	197.65	18945.5	3978.83	6602.67	11306.4	12150.5	247.438	9202.95	12828.8	11579.2	5037.33	17461.1	37132.3	11926.6	14865.7	5660	7220.82	9344.84	10133.6	905.453	137.943	6720.11
Uric acid	C5 H4 N4 O3	Full match	Full match	Full match	No results		168.029	0.652	35969	0	1	6	Other	7	10	10	69.2		ddMS2 for preferred ion	19868.9	964.608	11671.9	4748.48	825.807	747.759	28877.5	35982.6	26559.4	10140.2	6158.22	17579	6365.77	1793.81	6699.53	28819.9	21346.2	15099.7	6975.17	32738.3	24809.7	4672.66
	C8 H15 N3 O4	Full match	No results	No results	No results		217.107	0.75	35646.9	0	0	0		7	11	11			No MS2	697.723	629.106	561.807	918.096	592.906	428.1	534.385	5353.08	5655.56	6236.78	530.098	8061.45	4476.73	4485.52	1806.82	12746.7	15431.5	6411.54	11668.2	14598.8	35889.1	1158.3
4-Indolecarbaldehyde	C9 H7 N O	Full match	Full match	No results	No results		145.053	5.299	35585.1	0	3	0		7	9	6	78.5		ddMS2 for preferred ion	10139.3	24825.4	19875.7	24477.6	36189.7	17840.6	8170.27	5070.66	6157.52	14217.4	14120.1	12351.5	11378.3	9184.97	16427.5	6870.64	6749.37	6454.4	9964.3	4230.21	6138.98	10623.5
N-Acetyl-DL-tryptophan	C13 H14 N2 O3	Full match	Full match	Partial match	No results		246.101	5.135	35386.1	0	1	1	Superpathway of indole-3-acetate conjugate biosynthesis	7	4	3	87.5		ddMS2 for preferred ion	5325.83	11258.1	12607.3	13230.4	11024.8	11034	10713.5	21107.6	21321.6	18868	9343.48	17586.3	8148.23	15921.7	19147.1	35041.1	18267.3	18101.4	16279.1	27904.3	27848.2	12144
	C24 H34 O2	Full match	No results	No results	No results		354.256	6.735	35251.2	0	0	0		7	10	8			ddMS2 for preferred ion	241.442	202.273	6623.24	692.101	1476.14	95.1143	554.593	6252.16	6904.53	34878.7	2022.14	2103.88	2429.62	807.928	1928.41	3652.12	3295.27	1829.55	2635.72	4300.32	2005.45	427.385
Lapachol	C15 H14 O3	Not the top hit	Full match	No results	No results		242.096	4.435	35059.7	0	3	0		7	8	8	65.5		ddMS2 for preferred ion	34461.5	22147.8	29545.7	18493.8	20525.2	12942.4	31572.5	12702.1	12825.7	17259.4	30041.1	29284.1	26784.4	17140.9	17496.7	20533.6	28992.9	17786.8	18980.1	18119.7	15255	26615.6
	C14 H35 N7	Full match	No results	No match	No results		301.298	7.328	34980.9	0	0	1	Other	7	8	8			No MS2	649.805	7344.28	85.3471	15190.2	7287.8	10710.6	164.845	15001	27787.7	10717.3	90.8067	35214.7	27821.9	15722.9	23410.9	9227.38	12763	10545.6	22971.1	23839.5	23449.3	23134.9
	C10 H13 N3 O4	Full match	No results	No results	No results		239.089	0.713	34928.1	0	0	0		7	11	9			No MS2	864.291	242.593	629.771	248.358	386.257	170.4	199.663	5878.45	5872.72	6697.17	471.096	5204.62	3756.4	4947.17	2138.33	5991.9	17755.3	7252.82	4755.98	7099.38	32749.6	484.136
	C23 H48 N O P3 S	Full match	No results	No results	No results		479.271	5.708	34835.9	0	0	0		7	7	6			No MS2	6494.04	247.907	34121.4	2624.97	1419.69	4413.41	4053.49	6424.83	15026.3	10200.2	13496.3	11754.2	7984.93	924.602	2662.15	3389.62	1904.04	4010.05	2952.72	6562.7	11821.9	1898.3
	C27 H53 N5 O9	Full match	No results	No results	No results		591.384	4.895	34805.9	0	0	0		7	27	7			No MS2	4710.4	9758.99	7566.02	12660.7	7574.84	7792.34	5445.69	7967.96	8968.03	10583.7	6249.7	21086.3	31882.7	17177.8	7676.85	10423.7	10888.9	13286.9	8266.52	8696.45	7878.49	9309.01
	C14 H31 N O	Full match	No results	No results	No results		229.241	6.784	34709.7	0	0	0		7	4	2			No MS2	2772.68	15190.3	2211.44	17037	14685.4	15948.9	1819.29	15662.3	19326.4	17796.8	4295.06	31727.5	34301.4	16498.9	33734.9	12216.2	29678.6	19225.8	19581.7	7462.55	7846.23	20558.2
[Similar to: Cytidine 5'-diphosphocholine; ΔMass: -5.2097 Da]	C23 H49 N3 O4 P2	Full match	Invalid mass	No results	No results		493.317	7.795	34267.1	0	11	0		7	20	18		98.2	ddMS2 for preferred ion	13489	29913	25317.4	18293.2	29107.6	34663.3	19686.3	12513.5	13981.9	27352.2	20042.3	17638.6	22240.4	23885.8	24167.1	16507.4	20339.3	13696.1	32174.2	13166.4	10236.2	29108
	C15 H15 N O8	Full match	No results	No results	No results		337.08	4.308	34155.6	0	0	0		7	20	20			No MS2	5628.44	2092.2	1053.95	608.81	2193.42	2237.55	5377.5	26458.2	34174.7	6008.52	5939.64	14622	9801.27	1543.02	400.523	2289.13	2448.89	1387.4	662.771	625.262	1842.1	5792.97
	C4 H13 O3 P3	Full match	No results	No results	No results		202.008	0.426	33777.7	0	0	0		7	7	6			No MS2	9091.6	9429.11	6595.6	11519.8	10556.3	6425.62	8158.09	21717.1	23511.3	21006.5	10729.2	17351.6	18958.9	15375	15510.1	21298.9	32963.7	22696.7	19168.5	24415.9	32187.5	14308.5
	C26 H20 N2 O4	Full match	No results	No results	No results		424.14	4.493	33717	0	0	0		7	11	10			ddMS2 for preferred ion	6400.1	12314.7	11025.3	20202.3	12363.1	14243.7	11903.9	14901.6	13910.6	16733.9	10555.3	22556.8	33958.7	17194	10440.3	15182.5	12475.2	18332.3	12009.8	12464.3	13027.7	9827.16
[Similar to: Docetaxel; ΔMass: 703.3203 Da]	C7 H4 O	Full match	Invalid mass	No results	No results		104.026	4.253	33633.7	0	56	0		7	11	10		98	ddMS2 for preferred ion	5648.8	379.017	8260.95	285.626	869.224	371.365	5156.4	33507.7	25255.9	5623.79	6012.05	7890.68	6269.41	4628.07	688.197	4499.07	4216.1	4095.02	2352.43	4931	4533.32	934.37
	C18 H32 O3	Full match	No results	No results	No results		296.235	9.308	33594.2	0	0	0		7	15	13			No MS2	365.336	23550.4	2001.06	10231.5	19256.6	11831.3	261.155	1489.93	4966.3	5857.48	2169.64	26665.9	32849.3	6487.74	10983.8	4708.36	2769.69	4169.07	8479.27	1115.7	83.8279	9429.83
	C6 H24 N9 O P	Full match	No results	No results	No results		269.184	3.926	33518.3	0	0	0		7	15	10			No MS2	19936.9	26693	21906.9	30833.4	21007.9	8757.28	21431	22331.8	24838.2	26541.4	23019.1	26270.8	34904.3	26534.6	30085.1	32903.8	26130.1	30385.1	23868.5	22439.5	24587.5	20637.7
[Similar to: Acid red 26; ΔMass: 302.9294 Da]	C6 H15 N O2	Full match	Invalid mass	No results	No results		133.11	0.421	33500.8	0	2	0		7	3	3		64.7	ddMS2 for other ion	2308.19	12041	1216.32	7286.62	11461	8223.25	711.936	3725.33	6135.79	7932.49	2043.71	33465.6	9830.1	6351.87	8094.7	5777.69	5944.77	4130.05	6900.13	3999.59	5474.02	13554.1
	C9 H8 S	Full match	No results	No results	No results		148.035	5.864	33115.3	0	0	0		7	5	4			No MS2	1755.65	16126.4	3903.88	11250.6	17870.9	12300	722.272	1858.39	14485.4	6355.71	1328.11	13783.2	32664.2	21622	26172.3	20247.7	5158.86	3899.05	9257.88	2859.34	1246.61	11310.1
	C12 H14 N O P	Full match	No results	No results	No results		219.081	5.376	32530.4	0	0	0		7	4	3			No MS2	30877	27389.2	18593.2	11097.7	17028.8	11689.7	23782.4	18857.8	20189.9	17587.4	16901.6	32340.7	16668.6	27160.7	11677.3	15568.9	25564	10205.3	16629.1	16343.4	18568.5	31070.3
L-Pipecolate	C6 H11 N O2	Full match	No results	Full match	No results		129.079	0.357	32220.6	0	0	1	Superpathway of L-lysine degradation	7	17	13			No MS2	28660.6	13381.5	16287.4	12397.3	9576.35	14729.8	15063.8	31927.1	32195.3	16647.6	17106.9	18706.3	13276.8	13237.3	11370	18252	15951.5	17618.1	10669.1	15201.2	15570.8	14424.8
D-Erythro-sphingosine 1-phosphate	C18 H38 N O5 P	Full match	Full match	No results	No results		379.249	7.646	32199.6	0	1	0		7	5	5	85.7		ddMS2 for preferred ion	19207.9	15724	17569.3	17027.2	14461.4	18908.4	27309.7	20862.6	24112.6	22571.4	18216.4	19319.6	14838	17527.1	17136.5	25578.1	23471.7	28392.7	25836.2	28255.7	32246	28888.5
	C11 H14 N4 O	Full match	No results	No results	No results		218.116	3.711	32029.2	0	0	0		7	12	11			No MS2	590.328	17808.2	1012.34	11698.4	16948	8315.88	722.899	507.116	1632.78	2028.43	558.801	31552.2	3435.77	5656.74	4684.82	2757.43	2108.8	2073.77	3400.9	540.537	860.452	7461.03
[Similar to: Tiletamine; ΔMass: -129.9907 Da]	C16 H19 N O6 S	Full match	Invalid mass	No results	No results		353.094	4.261	31807.5	0	3	0		7	10	9		85.6	ddMS2 for preferred ion	9076.64	16507.6	8066.63	16959.6	19163.1	12354.1	3434.13	25516.9	27783.8	29307	5394.12	11341.3	7576.42	23553.2	17719.2	19559.7	20390.5	13070.7	16975.3	21964.2	30931.6	28776.8
[Similar to: 9-Oxo-10(E),12(E)-octadecadienoic acid; ΔMass: 18.0105 Da]	C18 H28 O2	Full match	Invalid mass	No results	No results		276.209	8.978	31727.7	0	7	0		7	22	22		94.9	ddMS2 for preferred ion	308.195	28871	13741.6	16348.2	23629.4	17093.9	313.193	2274.37	16128.3	7873.3	2298.47	23929.1	32096	11545.3	10444.9	7837.45	3240.83	4240.69	11465.3	743.905	111.892	10290.1
	C5 H9 N5 O5	Full match	No results	No results	No results		219.06	0.42	31213.3	0	0	0		7	5	5			No MS2	4907.79	3666.8	4269.2	3860.75	4606.99	3462.85	4225.93	14499.3	11325.4	9433.59	4682.72	7984.83	9185.81	10340.1	7982.66	14171.5	11304.9	10825.1	19206.6	20026.6	31242.2	6468.3
	C32 H64 N O4 P3 S	Full match	No results	No results	No results		651.376	8.602	31197	0	0	0		7	24	22			No MS2	298.059	11733.1	2385.89	12611.8	13391.4	11727	271.225	2675.85	3350.22	5344.22	1833.42	30139.9	27557.6	9577.08	15078.4	3160.54	2622.92	3252.53	7091.87	246.221	216.068	8170.46
[Similar to: Sparfloxacin; ΔMass: 44.8984 Da]	C17 H38 N3 O2 P	Full match	Invalid mass	No results	No results		347.268	6.452	31045	0	1	0		7	29	15		72.6	ddMS2 for preferred ion	84.2072	11560.4	1276.1	7327	9874.72	10280.7	128.622	1182.75	4318.5	4300.89	694.916	15253.6	34122.1	5005.72	8091.09	1786.76	721.537	1846.7	6083.4	122.345	115.982	6662.74
	C18 H14 N6 O2	Full match	No results	No match	No results		346.117	4.68	31035.3	0	0	1	Other	7	12	7			ddMS2 for preferred ion	299.238	22125	3290.75	18742.3	31732.9	15834.4	313.98	4010.37	5098.77	8878.76	3314.54	12233.1	11558.9	7597.71	13210.6	4530.9	5763.84	5805.53	10074.1	1128.04	441.743	19143
	C27 H59 N9 O7 P2	Full match	No results	No results	No results		683.402	8.253	30965.7	0	0	0		7	26	21			No MS2	156.952	6961.69	637.292	4487.23	9120.49	4621.39	141.292	314.752	1153.1	1260.36	202.18	31972.9	6016.03	3794.98	8006.36	1266.05	986.119	1314.75	3749.99	184.612	165.885	7447.18
	C24 H30 O6	Full match	No results	No results	No results		414.205	7.976	30852.7	0	0	0		7	8	4			No MS2	1206.84	13389.1	780.974	20191.7	12434.9	7361.11	614.672	18578.7	18248.9	19052.8	1460.35	31409.8	25456.3	19135	13173.7	14479.5	16074.3	19058.3	21599.2	17141.2	19012.1	16731.1
[Similar to: 9-Oxo-10(E),12(E)-octadecadienoic acid; ΔMass: 18.0104 Da]	C18 H28 O2	Full match	Invalid mass	No results	No results		276.209	7.831	30523	0	8	0		7	12	12		91.3	ddMS2 for preferred ion	235.194	9763.35	4747.56	7978.09	8975.94	8482.31	404.066	2137.61	7934.35	4997.84	2436.44	5375.15	30230.3	7122.85	5069.29	2270	1225.23	2228.3	5940.57	446.925	81.5077	4924.69
	C9 H18 N2 O S	Full match	No results	No results	No results		202.114	6.138	30249.8	0	0	0		7	2	2			No MS2	26098.7	105.922	6064.4	104.789	104.313	107.183	30456.8	78.4465	88.3738	89.4926	22280.1	136.283	134.154	107.935	105.842	85.4212	85.8289	87.5289	101.022	73.0686	69.7708	107.175
	C9 H8 N6	Full match	No results	No results	No results		200.08	0.73	30013.1	0	0	0		7	15	15			No MS2	412.47	598.63	523.761	860.741	571.564	738.641	499.304	4014.98	3743.93	4418.9	797.33	8605.65	4877.75	3467.36	1696.88	11578.7	12204.8	4456.79	11394.3	12827.7	31130.6	1235.02
Docosahexaenoic acid methyl ester	C23 H34 O2	Full match	Full match	No results	No results		342.256	7.613	29923	0	1	0		7	5	4	83		ddMS2 for preferred ion	859.343	8166.51	73.2801	3928.7	11633.8	1876.22	201.003	27978.3	29846.2	24362.7	1005.26	11732.4	10273.4	9058.97	11220	17547.5	15081.6	9258.55	11316	16382.5	6343.28	9536.67
	C14 H16 S	Full match	No results	No results	No results		216.098	4.092	29756	0	0	0		7	26	21			No MS2	9216.24	8614.47	7468.88	13864.5	2395.46	18508.7	8357.32	11724.4	13307	3470.96	9585.84	16828.4	19735.5	21524.6	15435.5	15783.1	4194.03	18321.7	9830.09	26067.7	17808.1	14540.7
	C3 H5 N2 O4 P3	Full match	No results	No results	No results		225.944	0.365	29460.5	0	0	0		7	11	10			No MS2	25149.9	28821.9	22733.7	27103.8	21567.3	26467.6	23843.9	13677.7	19017.9	14482.9	21234.2	12693.4	17886	22560.8	19728.1	17014.3	14514.4	16513.8	15384	20677.5	20049.1	25292.3
	C32 H62 N O10 P	Full match	No results	No results	No results		651.412	8.985	29447.8	0	0	0		7	11	7			No MS2	97.3637	17873.1	880.271	8145.15	13540.8	8509.29	51.6493	2106.21	2220.3	3201.06	1351.56	30081.9	18673.3	4677.48	10373.8	1988.93	2141.3	2487.31	4919.91	233.451	145.406	12146.3
	C38 H51 N O8	Full match	No results	No results	No results		649.36	8.519	29361.4	0	0	0		7	6	4			No MS2	97.2786	17391.1	1185	13039.3	16055.3	9781.85	93.7712	1870.43	2787.48	3812.15	1630.2	29658.3	17071.5	5488.32	10328.8	2952.54	3071.54	3619.67	6265.3	303.232	103.578	12492.8
	C14 H25 O3 P S	Full match	No results	No results	No results		304.125	4.983	29285.9	0	0	0		7	3	3			ddMS2 for preferred ion	5224.79	5587.78	5229.42	8043.86	5006.77	2520.63	361.049	8608.45	5453.35	13360	16583.1	12739.3	4637.34	6586.1	2439.57	10769	28773.3	9759.54	6416.96	2147.78	122.626	12382.7
3,4-Dimethoxymethcathinone	C12 H17 N O3	Full match	Full match	No results	No results		223.121	3.937	29243.1	0	2	0		7	13	12	71.1		ddMS2 for preferred ion	6382.32	8699.28	3386.25	9487.8	11721.7	3828.19	3711.75	15554.6	18718.4	23362.5	4877.7	21246.9	4668.63	26763.7	4766.92	15009.1	25173.3	16681.3	27462.9	18328.7	16207	24936.1
	C30 H51 N9 O8	Full match	No results	No results	No results		665.392	8.67	29098.1	0	0	0		7	15	15			No MS2	172.279	20828.7	2379.61	13212.5	17565.7	9892.17	250.351	3244.08	4469.84	7554.42	3856.55	29257.5	26445	10787.9	23406.8	5048.74	5550.51	8136.18	12153.2	279.297	251.252	15870.6
	C18 H28 O2	Full match	No results	No results	No results		276.209	6.454	29020.3	0	0	0		7	7	5			No MS2	104.53	12362.6	1467.57	7518.96	10261.6	6635.7	318.924	1895.29	3386.07	2729.3	1433.25	12342.1	29538.8	7679.72	5879.67	3210.97	1534.27	2726.97	3738.78	136.161	90.7332	4795.31
		No results	No results	No results	No results		308.184	4.35	28938	0	0	0		7	10	10			No MS2	6633.06	12599.1	9068.64	17848.8	8251.11	10965.2	8523.89	10976.6	11759.3	10936.5	9572.98	23656.6	28961.4	17016.9	9913.46	12538.7	13225.8	16802.1	10922.3	12066.6	12706.8	9915.41
	C18 H39 N O3	Full match	No results	No results	No results		317.293	6.801	28746.9	0	0	0		7	14	14			No MS2	2155.28	5309.9	297.906	8627.36	3838.22	5581.27	172.601	17797.8	23123.5	16250	933.164	13764	7737.6	12756.6	15530.1	18938.6	25016.9	25239.4	23615.2	25581.4	29754	18578.5
[Similar to: Acid red 26; ΔMass: 285.0151 Da]	C3 H N7 O	Full match	Invalid mass	No results	No results		151.025	0.437	28153.6	0	2	0		7	12	12		64.7	ddMS2 for preferred ion	19409.4	18387.6	16046.9	16176.7	17482.6	18113.3	19782	20317.9	19495.1	15558.7	14198.8	19014.9	16203.1	18787.2	20451.8	18197.5	27318.8	24021.1	18793.3	16589.7	20056.2	17545.3
[Similar to: Cytidine 5'-diphosphocholine; ΔMass: 66.9202 Da]	C17 H33 N3 O5 P2	Full match	Invalid mass	No results	No results		421.187	4.708	28128.8	0	11	0		7	4	3		83.9	ddMS2 for preferred ion	219.365	20114.3	3261.44	16343.6	16999.7	17890.9	283.876	2355.65	5356.27	3831.73	2556.24	12593.8	3228.59	11970.4	15512.9	7609.23	4156.62	3909.45	15357.7	597.419	297.052	27257.2
(+/-)-C75	C14 H22 O4	No match	Invalid mass	No results	No results		236.141	7.003	28050.6	0	1	0		7	23	21	64.4		ddMS2 for preferred ion	5150.06	8288.43	9434.44	24042.5	11127.5	11073.7	5102.31	5172.9	10834.6	5804.22	26700.1	5438.41	3530.21	5122.9	6148.85	3196.16	2724.24	4428.41	2939.61	1410.12	671.298	1286.75
	C20 H43 N O3	Full match	No results	No results	No results		345.325	7.938	27960.6	0	0	0		7	12	7			No MS2	250.743	29139.8	223.456	7608.97	13639.1	20856.9	130.119	2241.2	4025.68	1701.49	121.793	13687.7	12781.9	8848.53	24407.2	953.078	1783.46	1042.29	6912.85	230.239	105.321	13548
	C9 H7 N O	Full match	No results	No results	No results		145.053	5.386	27558.2	0	0	0		7	13	13			No MS2	518.106	1033.14	796.222	840.153	1550.55	1234.21	522.972	583.869	665.375	833.021	945.96	1326.59	27695.9	680.573	1274.08	732.799	678.929	673.233	755.512	562.377	838.987	956.587
	C11 H21 N5 O3	Full match	No results	No results	No results		271.164	3.69	27555.6	0	0	0		7	10	5			No MS2	449.027	11383.1	552.951	10104.4	12212.9	6861.61	493.22	407.731	988.899	1763.12	441.072	28182.6	2202.74	3722.28	3619.96	2635.41	1592.95	1658.49	2755.43	977.519	714.066	6909.99
	C H P S3	Full match	No results	No results	No results		139.896	0.397	27550	0	0	0		7	20	19			No MS2	17570.5	10758.7	12668.4	15185.5	9276.41	15420.9	23370	15960.9	16489.6	16203.5	23715.1	11473.3	18990.3	20457.8	9884.12	18208.1	14278.8	6109.03	14302	17762.5	4968.76	20244.1
	C9 H16 N4 O2	Full match	No results	No results	No results		212.126	0.675	27440.6	0	0	0		7	14	12			No MS2	617.336	1355.13	260.249	3187.92	1012.23	971.766	629.414	784.416	1506.16	1142.78	514.168	5637.23	26867.7	5668.64	1979.62	1822.68	1696.27	1251.28	927.961	1825.7	1697.49	729.001
	C5 H4 S	Full match	No results	No results	No results		96.0034	4.392	27326.3	0	0	0		7	29	18			No MS2	23462.6	653.859	6502.55	6419.26	1706.54	488.461	13118.6	10429.1	6519.1	13507.2	14237.9	3274.23	13692.4	3136.91	2246.36	15291.5	23498.9	10562.7	5876.8	17923.1	8538.98	8528.04
	C13 H24 N2 O	Full match	No results	No results	No results		224.189	7.074	27224.5	0	0	0		7	6	4			No MS2	837.987	398.285	27962.4	164.39	244.295	682.337	1117.67	1326.42	599.182	1361.47	334.771	848.462	450.558	392.319	299.856	1189.98	1415.02	157.401	471.668	225.984	1509.4	244.525
		No results	No results	No results	No results		141.931	0.367	26781.1	0	0	0		7	8	8			No MS2	14489.7	14147.5	14650	11942.2	13890.5	15687.2	13163.4	16300.4	17114.8	19199	20433.7	24772.3	17471.7	14878.3	16152.3	12453.2	27062.5	22502.1	12726.3	18527.9	15477.7	14395.6
	C2 H N5 O2	Full match	No results	No results	No results		127.012	0.347	26723.9	0	0	0		7	8	6			No MS2	3827.27	4623.44	3860.17	5218.76	4734.16	4347.51	3917.07	19184.8	19914.5	15610.4	3811.83	23998.3	18275.6	13278.9	8540.68	20762.8	25209.8	20000.4	17325	21534	25113.3	10026.4
Cortisol	C21 H30 O5	Not the top hit	Full match	Full match	No results		362.21	6.13	26349	0	2	2	Superpathway of steroid hormone biosynthesis;Other	7	8	7	85.2		ddMS2 for preferred ion	5448.26	5251.62	7375.52	7408.11	5800.06	5371.93	4486.07	20800	21495.2	26535.8	6050.57	21483.5	12686.3	5549.46	8890.87	16584.1	12758.7	22070.5	5946.56	11824.9	10733.1	11483.2
	C23 H46 N O7 P	Full match	No results	No results	No results		479.302	8.586	26328.5	0	0	0		7	3	3			ddMS2 for preferred ion	16552.3	7201.38	10124.7	7594.7	8344.03	11256.1	18137.1	11990.2	13869.8	12875.2	6925.49	8891.23	5084.33	10192.9	5746.4	14249.1	17407.8	10548.7	18332.2	26068.1	20552.4	10879.8
	C8 H10 N P	Full match	No results	No results	No results		151.054	4.369	26213.2	0	0	0		7	7	7			No MS2	19881.7	846.743	5697.32	6757.16	2266.03	1596.85	11417.4	11485.1	8388.04	14890.4	6498.9	4088.4	14587.7	3997.01	3102.2	18306	26611.9	11508.4	6296.43	20337.1	12216	4595.73
	C23 H43 N O5	Full match	No results	No results	No results		413.315	7.291	26129.4	0	0	0		7	4	3			ddMS2 for preferred ion	1693.59	4088.56	1177.2	2312.5	2296.88	1221.45	1722.7	1645.57	1998.63	10014	4161.18	12980.8	10947	8503.27	10199.3	14881.7	26636.7	23282.9	22210.7	11842.3	6719.28	13378.6
Isoquinoline	C9 H7 N	Full match	Full match	No results	No results		129.058	5.118	25586.1	0	3	0		7	3	3	64.6		ddMS2 for preferred ion	4455.26	8517.89	6622.9	6741.75	5796.27	7905.75	7082.28	15561.5	16365.4	12073.9	7257.22	16944	5816.42	11750.1	11665.5	19837.6	18286.9	18784.5	16894.2	23532.5	26097.4	11502.1
[Similar to: Dothiepin; ΔMass: 77.1199 Da]	C6 H6 N2 O7	Full match	Invalid mass	No results	No results		218.02	0.402	25492.8	0	2	0		7	11	11		94.6	ddMS2 for preferred ion	9771.2	18682.6	10537	25748.8	21218.9	20648.6	11710.2	18151.4	21371.3	11999.6	9774.32	9479.14	7892.73	7913.94	14874.3	6671.31	11891.6	9320.09	10433.6	5022.31	8819.27	15797.2
2-Phenyl-1,2,4-triazaspiro[4.4]non-3-ene-3-thiol	C12 H15 N3 S	Not the top hit	Full match	No results	No results		233.097	5.647	25432.2	0	1	0		7	3	2	56.8		ddMS2 for preferred ion	25863.2	17167.6	15588.7	10180.2	13142.7	8212.95	18248.6	9003.92	9203.59	8756.02	15552	15637.9	11320.2	11424	7976.4	12559.8	20220.9	8367.11	9983.02	10469.9	8820.62	17963.6
	C5 H7 N7	Full match	No results	No results	No results		165.077	0.422	25413.7	0	0	0		7	13	11			No MS2	954.909	648.12	646.504	1735.47	1299.29	1059.75	1400.61	21301.6	25514.8	13592.9	925.113	9216.02	6413.5	9164.89	3848.11	7897.77	10946.9	5595.64	7641.48	7964.64	10355.9	3564.28
		No results	No results	No results	No results		357.237	4.354	25284.3	0	0	0		7	12	12			No MS2	13850.3	7909.4	18694.9	19197.5	16487	21032.1	16072	18812.8	18130.1	19706.3	20608.6	19946.2	24731.3	18430.5	15581.8	18494.7	19376.7	18086.2	18361.1	17542.7	17859.9	16392
4-Methoxybenzaldehyde	C8 H8 O2	Full match	Full match	Partial match	No results		136.053	4.841	25245.7	0	2	2	Anaerobic aromatic compound degradation (Thauera aromatica);Other	7	11	12	74.8		ddMS2 for preferred ion	248.736	18819.5	2797.54	7891.98	14245.2	25278	326.086	5655.03	2475.97	6012.77	4373.25	738.747	2746.02	5872.09	2497.17	1303.52	1116.1	754.731	6138.79	1143.78	808.714	20903.9
	C24 H30 O	Full match	No results	No results	No results		334.23	6.71	25242.4	0	0	0		7	4	3			No MS2	57.4152	94.5147	2309.19	794.333	983.058	159.604	54.0862	2422.44	2727.53	25206.2	312.293	1764.81	1546.71	273.687	1139.06	832.421	988.584	1000.29	889.076	1407.16	1400.84	269.398
	C17 H12 N4	Full match	No results	No results	No results		272.108	5.372	25057.3	0	0	0		7	25	22			No MS2	232.261	24173.2	1218.23	5987.21	19009.5	10620.2	384.733	786.344	1198.38	817.57	237.913	25608.7	10977.8	1882.6	7153.8	978.919	724.044	340.934	3139.16	610.09	641.074	13470.8
[Similar to: Cytidine 5'-diphosphocholine; ΔMass: 90.9203 Da]	C23 H27 N O5	Full match	Invalid mass	No results	No results		397.187	4.383	25032.6	0	11	0		7	25	11		80.5	ddMS2 for preferred ion	2122.29	27449	1899.21	18559.8	26537.1	19607.4	1804.71	1520.57	5917.79	2298.1	1716.75	12018.5	5400.91	3620.92	10258.7	2141.84	2502.27	1774.85	6449.37	1206.73	1385.88	12444.4
[Similar to: Stearic acid; ΔMass: 59.1524 Da]	C12 H19 N O S	Full match	Invalid mass	No results	No results		225.119	4.667	25026.1	0	24	0		7	13	9		63.5	ddMS2 for preferred ion	7506.17	7685.89	4433.36	7944.1	5438.77	2164.52	2493.9	8248.61	9606.51	12096.7	2309.48	9340.45	12093.1	8971.23	6410.81	20479.1	23489.1	4476.67	4172.78	11498.8	7773.71	7846.03
	C11 H13 N O3	Full match	No results	No results	No results		207.09	4.98	25011.2	0	0	0		7	5	3			No MS2	3224.17	7187	5373.02	6513.99	5798.64	5249.35	5075.54	18594.3	18386.8	19222.5	5194.77	24817	19953.7	18828.5	10534.1	17720.2	16870.6	22480.6	13884.5	15103	18768.2	11450.9
	C28 H48 N O7 P	Full match	No results	No results	No results		541.317	7.743	24852.9	0	0	0		7	3	3			No MS2	13733.3	209.042	12434.9	1666.55	261.258	244.214	24781	13083.9	9051.57	15076.4	17921.2	1198.07	254.304	3424.79	707.479	5143.51	7051.03	8618.57	3076.47	7397.73	6465.17	3638.84
[Similar to: 4-[(1-Cyclopropylethyl)anilino]-4-oxobutanoic acid; ΔMass: 159.0894 Da]	C8 H6	Full match	Invalid mass	No results	No results		102.047	4.98	24795	0	35	0		7	5	5		86	ddMS2 for other ion	3082.32	9475.32	6340.46	6156.26	7121.68	6378.93	4550.58	17460.1	18885	20003.6	5038.6	24706.6	18735.6	19987.3	11161.7	18533	18700.9	22250.4	15215.5	17328.2	20290.6	12594.2
	C15 H17 N3 O3 S	Full match	No results	No results	No results		319.097	5.08	24766.9	0	0	0		7	16	11			ddMS2 for preferred ion	863.835	10538.3	444.393	5032.13	7669.35	6993.02	107.702	7826.16	6141.49	4543.66	182.017	4349.55	2798.05	10181.7	3684.15	3347.98	8824.22	2237.62	6752.99	2642.82	9185.89	21437.3
[Similar to: (+/-)11(12)-DiHET; ΔMass: 108.1114 Da]	C12 H22 O2 S	Full match	Invalid mass	No results	No results		230.134	5.984	24546.3	0	40	0		7	4	4		85.1	ddMS2 for preferred ion	13492.3	3317.51	9813.25	4912.68	4225.76	2076.79	12448.2	12215.1	10078.3	18869.4	24700.2	6320.99	1169.46	6938.97	3885.25	17409.2	22499.2	16097.6	12402.1	22164.9	23556.1	10263.4
	C17 H36 N3 O P	Full match	No results	No results	No results		329.257	7.583	24396.5	0	0	0		7	21	6			No MS2	122.146	11517.5	1496.39	7043.31	8939.04	7716.78	115.318	1029.55	3772.87	4894.98	737.596	10697.2	26189.8	4710.1	6371.36	2406.55	848.081	1672.43	6669.56	288.926	101.113	7949.51
	C26 H51 N3 O10 S	Full match	No results	No results	No results		597.329	6.238	24326	0	0	0		7	13	12			No MS2	122.208	7945.34	1013.64	10263.4	24656.5	16731.7	121.511	1061.35	2802.99	1889.14	362.751	3868.09	2878.37	3859.23	5822.49	1386.83	1655.41	990.764	4136.23	111.199	99.9643	8040.19
	C30 H60 N3 O5 P3	Full match	No results	No results	No results		635.381	8.687	24289.9	0	0	0		7	19	8			No MS2	544.72	7255.42	2140.43	8112.1	5998.61	4727.36	301.791	3074.86	3091.01	3898.88	7345.97	25462.2	21491.3	5725.16	13103.1	5638.24	11059.1	12632.4	4980.76	1261.63	200.548	7605.82
	C21 H47 N9 O6 P2	Full match	No results	No results	No results		583.314	5.808	24237.3	0	0	0		7	10	10			No MS2	156.117	24299.1	788.666	9603.32	10098.1	10104.9	146.012	260.328	1901.33	1134.34	160.982	12841.8	5323.47	3006.54	6215.65	1456.46	885.975	676.78	3344.31	171.498	159.298	4887.26
L-Histidine	C6 H9 N3 O2	Full match	No results	Full match	No results		155.07	0.388	24021.4	0	0	2	Other	7	4	4			ddMS2 for other ion	10147.2	7650.73	11655.7	8484.88	9232.38	13570.7	8693.59	19842.9	20857.7	17028.8	10373.7	19905.3	11762.1	11003.9	14527.6	18874.2	24470.5	23586.8	19403.3	18424.1	21411.3	17379.2
[Similar to: Cytidine 5'-diphosphocholine; ΔMass: 20.8782 Da]	C20 H38 N O9 P	Full match	Invalid mass	No results	No results		467.229	4.901	23869.3	0	11	0		7	4	4		81.8	ddMS2 for preferred ion	93.0783	20423.6	1288.36	15651	23951.3	10061.2	99.2933	1633.95	3170.58	2479.68	809.294	18072.1	6508.55	4667.69	7759.39	3465.06	2365.7	3525.91	5002.62	477.668	127.924	7810.98
[Similar to: Cytidine 5'-diphosphocholine; ΔMass: -45.2046 Da]	C21 H45 N9 O3 P2	Full match	Invalid mass	No results	No results		533.312	6.965	23781.4	0	11	0		7	9	8		97.8	ddMS2 for preferred ion	565.064	24274.9	3728.89	16816.2	21350.6	20691.7	319.672	2837.56	7101.63	5045.38	2098.3	17221.3	13517.1	9460.69	18261.6	6513.57	4738.81	4022.1	11717.7	864.457	95.6484	13731.3
[Similar to: 1-Linoleoyl glycerol; ΔMass: -123.0090 Da]	C24 H40 N5 O3 P	Full match	Invalid mass	No results	No results		477.286	8.019	23745.8	0	2	0		7	8	5		81.6	ddMS2 for preferred ion	9657.48	1230.53	6368.83	1697.96	1038.26	1856.87	9978.57	6249.42	5793.19	13787.9	6047.13	2664.65	849.346	7166.48	1818.63	12371.5	15757.2	11427	12270.9	25640.2	22465.4	3666.85
2-Amino-1,3,4-octadecanetriol	C18 H39 N O3	Not the top hit	Full match	No results	No results		317.293	7.387	23578.9	0	1	0		7	7	6	77.6		ddMS2 for preferred ion	83.0727	22251	83.1262	9453.39	14359.6	15155.1	72.771	2654.72	7109.4	2599.22	79.856	18187.8	11878	9792.89	23182.6	1655.11	2743.54	2323.26	7981.34	434.886	173.297	17121.3
[Similar to: 9S,13R-12-Oxophytodienoic acid; ΔMass: -74.0371 Da]	C21 H34 O5	Full match	Invalid mass	No results	No results		366.241	7.947	23497	0	5	0		7	6	4		67.8	ddMS2 for preferred ion	463.579	14151	2923.99	4692.65	8483.07	9922.69	64.1397	6146.55	9493.06	10117.7	4357.02	14284	23928.3	10340.7	9499.94	4860.16	6042.91	6549.13	8160.72	578.407	86.7116	5045.36
	C3 H2 N6	Full match	No results	No results	No results		122.033	0.344	23431.2	0	0	0		7	11	9			No MS2	4195.29	4179.45	3671.7	4195.72	3594.58	2054.05	3684.66	12026.8	13681.8	11953.4	3464.65	18277.6	16741.9	11958.5	7671.4	18206.8	22371.6	14783.2	9071.95	13367.8	17523.8	6593.25
	C10 H17 O4 P	Full match	No results	No results	No results		232.085	4.886	23397.5	0	0	0		7	9	8			No MS2	4057.69	1133.54	5008.74	2446	3429.62	1346.75	5562.9	21590.5	22399.2	17936	8327.96	23678.9	13096.8	10158.8	2573.31	8044.4	10011.6	4636.28	3925.37	13887.7	21160.4	5232.09
	C24 H39 N3 O6	Full match	No results	No results	No results		465.284	5.744	23362.5	0	0	0		7	14	13			No MS2	64.2377	1236.26	154.344	203.691	1035.09	1535.52	58.4632	72.9002	101.422	82.4034	66.2479	143.246	23819.9	323.358	2254.18	93.6627	89.1962	87.2178	233.041	76.0405	71.1466	119.629
[Similar to: Milbemectin A4; ΔMass: 170.0580 Da]	C24 H36 O3	Full match	Invalid mass	No results	No results		372.266	6.616	23107	0	1	0		7	6	6		61.3	ddMS2 for preferred ion	128.521	102.68	3615.42	916.13	1485.25	270.471	485.678	2379.21	2584.46	23067.9	772.5	902.396	1505.26	94.3676	1150.69	1005.35	1354.74	356.934	1003.53	736.251	1137.35	94.0702
	C20 H32 N O4 P S	Full match	No results	No results	No results		413.178	3.975	23038.2	0	0	0		6	22	22			ddMS2 for preferred ion	418.141	925.378	611.566	1852.57	932.55	1144.75	664.174	1544.29	2085.46	751.012	560.528	9558.82	1449.04	1100.27	3208.87	23530.1	20435.5	1428.8	10209	2069.47	593.808	7684.88
	C28 H52 N O7 P	Full match	No results	No results	No results		545.349	8.335	22949	0	0	0		7	6	5			No MS2	15604.5	197.725	12469.1	1836.14	232.72	513.194	22597.7	6712.51	5272.57	7255.32	15386.7	524.569	351.382	2555.47	2173.74	7630.77	9683.91	6843.07	5578.44	10551.2	11720.1	5935.64
	C16 H19 O2 P	Full match	No results	No results	No results		274.112	6.164	22945	0	0	0		7	7	5			ddMS2 for preferred ion	2632.12	18936.4	133.411	1136.32	10249.2	13808.7	52.6587	67.6479	84.2442	91.9293	58.5601	115.517	1165.71	7121.67	4884	109.842	1401.41	174.011	3906.93	1402.32	816.879	21459.3
(3S,5S)-3,5-Diaminohexanoate	C6 H14 N2 O2	Full match	No results	Full match	No results		146.106	0.359	22883.5	0	0	9	Superpathway of L-lysine degradation;Other	7	20	10			ddMS2 for other ion	19151.1	7379.67	12586.5	10214.7	7729.9	9426.65	12637.4	22540.8	22632.5	10906.7	13827	11647.8	8908.86	7610.45	7482.26	11195.1	10500.8	11858.8	7442.81	10234.7	10877.1	10590.5
		No results	No results	No results	No results		197.855	0.404	22768.4	0	0	0		7	7	6			No MS2	15917.8	17954	21858.6	14430	15375.7	16967.6	20287.8	13401.8	14122.6	12233.4	19513	7884.06	15397.7	14875.5	17706.3	12184.1	12371	14322.3	12409.7	14251.5	11948.8	23816
Isoquinoline	C9 H7 N	Full match	Full match	No results	No results		129.058	4.884	22738.3	0	3	0		7	3	2	79.6		ddMS2 for preferred ion	4599.43	471.67	6395.2	1465.16	1611.84	333.329	6836.91	21556.3	21549.4	17685.8	11099.6	22371.2	22844.8	10901.6	1171.11	8540.66	9578.53	5677.56	3686.15	15723.8	23318	1809.63
	C27 H58 N O P3 S	Full match	No results	No results	No results		537.344	7.086	22639.7	0	0	0		7	13	7			No MS2	85.0126	22628.6	793.919	15820.1	20907.6	11150	116.71	842.156	1789.18	776.564	495.566	10326.6	9521.65	3270.01	21244	2698.44	3424.5	1624.53	5064.83	282.071	61.4545	12642.7
	C25 H48 N9 P S	Full match	No results	No results	No results		537.345	7.003	22639.7	0	0	0		7	9	6			No MS2	98.1388	5330.62	435.866	4302.9	5902.17	4686.68	194.351	608.846	801.762	904.169	375.668	4973.37	3225.49	792.995	21694.6	738.982	3516.92	571.791	1110.39	190.803	110.918	3331.24
		No results	No results	No results	No results		551.323	6.022	22526.7	0	0	0		7	23	21			No MS2	173.77	23766.1	1674.96	15988.5	21470.8	16812	172.591	924.23	4970.05	2582.37	700.871	18260.7	6759.7	5287.56	5705.75	1541.55	954.924	543.006	5781.07	655.871	163.589	9801.45
	C14 H26 N3 O3 P	Full match	No results	No results	No results		315.169	1.526	22332.6	0	0	0		7	23	22			No MS2	653.986	1157.32	700.604	1791.04	4046.14	10467.4	745.561	15291.3	8495.49	10892.8	788.2	21957	16157.1	350.864	1612.3	2204.64	8320.14	7639.44	9771.89	9441.95	7162.07	7197.94
	C10 H10 O2 S	Full match	No results	No results	No results		194.04	5.865	22318.6	0	0	0		7	6	5			No MS2	1219.6	10914.9	2691.92	7230.48	12496.4	8754.73	547.381	1690.75	9897.41	4477.62	900.455	9564.45	22039.5	14712.2	17682	13828.9	3491.92	2746.84	5980.3	1787.4	1219	7532.93
[Similar to: 6-(4-Chloro-2-cyclohexylphenoxy)pyridin-3-amine; ΔMass: -176.0323 Da]	C21 H28 N4 O5 P2	Full match	Invalid mass	No results	No results		478.151	4.924	22316.4	0	1	0		7	4	4		73	ddMS2 for preferred ion	2449.88	8837.85	2060.28	1571.28	6999.38	7676.6	101.178	10170.3	11029.2	4979.8	317.138	8953.97	4710.22	14804.4	3875.26	6189.27	5361.16	929.689	7668.83	5594.58	6490.48	22355.2
	C4 H6 N10	Full match	No results	No results	No results		194.077	4.591	22082.6	0	0	0		7	18	19			No MS2	5568.21	1361.59	7268.7	244.786	1417.16	1622.8	5556.3	16215.4	22159.1	16964.5	8280.53	9613.53	3817.2	8753.62	2589.62	10037.4	6198.66	10436.5	4681.17	8604.65	15217.5	193.236
	C14 H26 O10	Full match	No results	No results	No results		354.153	4.006	22037.3	0	0	0		7	17	7			No MS2	338.537	1585.47	1075.9	2324.06	1667.39	687.653	1295.58	834.344	1476.18	3243.91	1933.6	5885.61	4117.38	2939.79	3937.92	5508.48	5063.21	7189.25	5981.26	6192.21	27412.1	985.139
		No results	No results	No results	No results		352.209	4.492	21919.2	0	0	0		7	7	5			No MS2	6464.38	12392.9	9190.6	18096.7	11073.4	10235.3	8579.36	11997.3	11583.2	12243.8	9271.17	21675.7	18165.7	21515.9	10330.6	13285.9	12116.3	16338.2	11498.7	11843	11388	11690.5
[Similar to: 4-[(1-Cyclopropylethyl)anilino]-4-oxobutanoic acid; ΔMass: 142.0628 Da]	C8 H9 N	Full match	Invalid mass	No results	No results		119.074	4.983	21486.3	0	35	0		7	4	3		86	ddMS2 for preferred ion	2698.66	7828.82	5486.38	5613.9	5551.53	4774.93	4231.84	16041.2	17334.6	18193.4	4238.06	21338.2	17204.4	17034.1	10110.8	16812.7	16234.9	20291.1	13246.8	14473.8	17969.3	10704.3
		No results	No results	No results	No results		243.861	0.39	21332.6	0	0	0		7	6	5			No MS2	19467.7	21203.1	16816.1	13130.2	15451.1	11450.1	17686.7	13639.8	14817.3	12934.7	16381.3	7939.71	13331.2	16513.4	15720.9	12311.1	12771.8	14955.5	10683.2	14042.1	12667.9	19251.3
		No results	No results	No results	No results		264.158	4.491	21178.7	0	0	0		7	8	8			No MS2	3308.2	5975.94	6501.69	9004.11	5384.78	5590.45	4520.83	7112.7	7239.09	8039.57	5040.27	12846.9	12175.4	20875	5660.8	7799.34	6871.92	8885.61	5984.69	6660.09	7373.64	7153.41
	C6 H Cl P2 S3	Full match	No results	No results	No results		265.843	0.395	21145.8	0	0	0		7	4	4			No MS2	19385.9	21098.3	16717.8	13270.1	15764.6	11467.8	17906.4	13926.8	14927.9	12951.3	16456.8	7921.32	14001.4	16449.6	15684	12292.8	12860.4	14937.7	11983.1	14125	12547	18958.9
Isoquinoline	C9 H7 N	Full match	Full match	No results	No results		129.058	5.983	21116.5	0	3	0		7	2	2	84.8		ddMS2 for preferred ion	7094.28	3294.18	6040.6	4745.77	3884.1	2515.01	5591.12	16004.2	14921.7	21090.4	9977.34	11471.5	3302.02	10266.1	4109.56	8593.93	11166.1	10692.8	9161.38	11992.2	12750	8784.06
		No results	No results	No results	No results		295.139	8.421	20925.3	0	0	0		7	21	12			No MS2	17350.5	17496.5	17113.2	20940.2	17278	13083.8	15158.2	12195	13249.3	13742.7	15175.9	5511.18	10272.1	7418.26	12533.3	10783	12183	11991.6	17902.3	11583.3	11255.9	10092.5
	C8 H14 O4	Full match	No results	No results	No results		174.09	4.007	20920.3	0	0	0		7	20	17			No MS2	1774.26	6479.53	3864.49	9725.24	11264.8	7526.68	2625.77	2889.37	3294.49	3346.74	2524.01	20414.9	6723.13	5254	4177.37	4784.41	4481.71	3978.95	3216.52	2928.46	2830.23	6453.01
	C23 H45 N O5	Full match	No results	No results	No results		415.33	7.587	20914.5	0	0	0		7	5	3			No MS2	1953.45	6294.81	1167.91	3535.83	5814.28	2169.63	2254.18	645.493	1011.12	8681.47	3701.83	13228.8	10940	11255.2	11939.2	17199.4	21520.2	16830.4	21069.5	11827.5	6959.84	12672.4
	C5 H4 Cl4 N2 O2 P2 S2	Full match	No results	No results	No results		389.792	0.392	20896.1	0	0	0		7	13	11			ddMS2 for preferred ion	16591.8	18640.4	12252.3	10987.4	20529.1	9830.17	7866.69	13182.6	11857.5	11876.7	10976.5	4933.35	11895.6	14254	7619.13	8017.64	10801.8	12671.6	11770.3	13891.5	11297	15138.8
[Similar to: 2-({2-[(4-Fluorophenyl)sulfonyl]ethyl}sulfanyl)-4-(2-thienyl)pyrimidine; ΔMass: 122.0392 Da]	C4 H10 N4 O S4	Full match	Invalid mass	No results	No results		257.973	0.424	20736.4	0	1	0		7	5	5		78.7	ddMS2 for other ion	1463.49	1354.99	1544.59	1393.26	3020.3	1895.58	1578.18	12569.6	10814.4	12881.1	1451.64	9928.14	10378.1	10697.5	4789.07	19952.4	17172.9	12501.7	15215.6	13744.6	20276.6	5968.36
[Similar to: trans-4-Hydroxy-L-proline; ΔMass: 0.0206 Da]	C8 H5 N O	Full match	Invalid mass	No results	No results		131.038	3.641	20651.2	0	14	0		7	20	17		66.2	ddMS2 for preferred ion	8038.31	6242.6	6979.24	6158.42	4336.81	4730.52	7929.68	18910.9	19899.3	10971.8	13890.1	13094.5	2451.28	11189.4	7536.29	19448.6	12064.3	14187.4	8812.94	5943.79	15245.6	8775.22
[Similar to: N-{4-[(2R,3R)-3-(Hydroxymethyl)-4-methyl-5-oxo-2-morpholinyl]phenyl}-3-phenylpropanamide; ΔMass: 225.1151 Da]	C6 H9 N O3	Full match	Invalid mass	No results	No results		143.059	1.533	20486.5	0	7	0		7	19	19		70.7	ddMS2 for preferred ion	2586.86	1428.47	2005	1619.49	343.58	338.328	1995.87	1848.65	1937.16	11678.8	3067.97	20482	9809.62	13291.5	998.081	12737.6	13061.8	11726.2	15414.6	17147.9	9990.37	6807.67
	C H Br Cl O7 P S5	Full match	No results	No results	No results		429.69	0.421	20469.6	0	0	0		7	9	8			ddMS2 for preferred ion	15773.3	13154.7	19924.7	8254.31	9301.32	10860.4	14544.8	1638.9	7351.95	1431.41	10005.6	1190.41	8511.56	9712.34	11802.2	4798.08	3977.66	5109.66	2347.85	7087.74	3808.39	9744.15
	C6 H11 N O7	Full match	No results	No results	No results		209.054	0.652	20358.2	0	0	0		7	21	14			No MS2	2078.54	1260.41	1562.86	1602.74	3019	2666.76	1577.19	11365.1	10691.8	15113.9	1453.72	12420.1	7907.35	8299.6	4202.13	13995	15357.3	12074.8	14979	16335.2	24521.3	6590.98
	C39 H53 N O8	Full match	No results	No results	No results		663.376	8.643	20192.4	0	0	0		7	9	9			No MS2	181.548	11908.4	605.429	10737.6	13695.2	6633.35	167.212	775.424	1744.21	2601.58	804.428	20145.5	9932.39	3742.86	8708.25	1548.18	1366.55	1985.03	4857.9	189.847	168.153	8881.47
[Similar to: CAPSO; ΔMass: -60.0215 Da]	C7 H21 N7 O2 P2	Full match	Invalid mass	No results	No results		297.125	4.541	20005.8	0	1	0		7	11	11		60.2	ddMS2 for preferred ion	537.607	4968.62	630.973	2024.4	4463.59	5072.59	576.715	545.993	638.708	960.688	583.5	20157.9	4293.32	2518.11	4992.83	2093.29	699.128	891.947	6522.71	633.311	651.817	7124.59
	C6 H16 N6 O7	Full match	No results	No results	No results		284.108	4.437	19834.5	0	0	0		7	16	16			No MS2	19755.1	10714.6	16495.1	11367.3	11359.2	7640.44	14433.2	7130.66	8049.49	6810.18	14485.2	15912.3	11282.9	7106.21	7054.59	10954.6	13769.6	9428.21	10065.5	7539.5	8371.13	13320.1
	C33 H55 N3 O9	Full match	No results	No results	No results		637.396	9.396	19813	0	0	0		7	9	6			No MS2	54.462	15446	1260.51	6666.57	10373.3	8581.84	37.8316	2372.14	2343.02	3952.89	2290.44	20207.2	17645.1	6465.08	16604.2	2515.33	3149.25	4814.27	8855.47	277.208	43.7442	14349.6
	C21 H29 N5	Full match	No results	No results	No results		351.241	8.344	19660.2	0	0	0		7	6	6			No MS2	88.1037	8524.68	1248.39	8104.81	13248	7994.18	80.304	1012.03	4383.84	2580.94	903.133	4764.78	19746	2187.3	6123.6	1554.68	1278.45	1525.87	4774.92	457.317	86.2234	2224.83
[Similar to: Cytidine 5'-diphosphocholine; ΔMass: -81.2416 Da]	C30 H52 N O7 P	Full match	Invalid mass	No results	No results		569.349	8.352	19639.9	0	11	0		7	5	5		89.1	ddMS2 for preferred ion	18332.2	194.17	9742.39	1865.97	473.183	710.882	19432.1	11732.6	8158.37	12130.3	11910.3	911.711	957.632	3943.59	1846.98	8106.4	12161.4	9621.49	6520.79	15275.4	16526.7	4580.34
	C24 H52 N5 O4 P S	Full match	No results	No results	No results		537.344	7.696	19582.7	0	0	0		7	9	7			No MS2	147.611	16597.8	1282.05	10889.8	19904.3	10697.7	144.197	2876.02	3027.67	3457.84	1783.79	14681.8	13543.5	3833.14	16627.4	3977.77	3906.37	3819.92	7472.17	367.877	179.95	11422.5
(3Z,6Z)-Nonadienal	C9 H14 O	Full match	No results	Full match	No results		138.105	6.487	19488.3	0	0	1	Superpathway of lipoxygenase	7	22	20			No MS2	1531.99	15237.5	1497.42	6182.1	13870.4	17843.1	164.038	2198.93	2145.57	3242.5	893.412	3327.04	1844.81	4319.05	5201.91	379.015	976.822	1326.56	4473.14	154.419	1639.3	17724.6
	C23 H41 N O4	Full match	No results	No results	No results		395.304	7.515	19465.6	0	0	0		7	7	5			ddMS2 for preferred ion	8953.4	2341.32	5830.46	2994.33	1358.57	1131.91	6699.61	10960.1	9717.4	19645.4	17233.9	7603.41	3493	7067.08	4510.8	11236.3	14997.4	14104.5	12078.8	20253.1	8304.27	6889.61
	C14 H26 N3 O4 P	Full match	No results	No results	No results		331.164	0.847	19375	0	0	0		7	13	13			No MS2	4104.71	4707.82	7707.39	12344	5199.15	4393.12	6517.78	10972.6	10098.3	10957.8	6667.18	19389.8	13918.4	10841.2	6988.02	11258.5	6829.22	7016.15	6066.32	9933.84	8336.98	4540.6
	C3 H Cl2 O P S5	Full match	No results	No results	No results		313.773	0.412	19334.2	0	0	0		7	12	12			ddMS2 for preferred ion	17464.8	9392.39	19007.5	8955.56	10679.7	11724.6	15800.3	7788.08	9430.66	8590.9	15784.3	4021.51	12855.3	11807.6	12576.5	8186	6793.74	10035.3	8236.33	7904.45	3610.62	10448.2
	C24 H48 N5 O3 P3	Full match	No results	No results	No results		547.292	6.567	19272.6	0	0	0		7	16	16			No MS2	69.4366	18998	962.682	14234.8	18405	11271.6	58.0942	693.778	1698.62	1766.99	238.342	15128.9	18239.5	3440.9	9177.51	3079.19	1852.87	1035.8	3050.85	104.563	66.5589	5074.63
	C5 H17 N8 P	Full match	No results	No results	No results		220.131	4.492	19057.4	0	0	0		7	15	12			No MS2	6387.09	6609.37	8661.34	11336.3	9317.31	9427.8	9123.95	7432.25	8937.35	8403.96	8502.21	15491	18464.3	13839.6	8152.43	9831.43	8291.19	9567.06	6369.02	9579.23	7016.92	8531.85
		No results	No results	No results	No results		293.207	8.177	19009.2	0	0	0		7	20	13			No MS2	656.607	11947.2	1605.69	9392.08	11111	9089.28	624.888	3263.49	4285	1322.76	2298.97	12042.3	18102	2269.88	4833.15	1106.66	2556.08	443.964	2290.1	524.919	401.512	2862.18
	C9 H18 N3 O2 P S2	Full match	No results	No match	No results		295.059	0.389	19002.6	0	0	7	Other	7	10	9			No MS2	4829.88	17269.7	3983.84	11359.3	15189.7	16424.2	3358.27	8117.64	6833.37	5896.62	2935.86	6526.64	1778.2	4192.33	6227.27	3177.74	4786.15	3248.8	7328.92	3187.24	3189.28	19791.3
[Similar to: Cytidine 5'-diphosphocholine; ΔMass: -502.5584 Da]	C43 H97 N10 O9 P3	Full match	Invalid mass	No results	No results		990.666	8.411	18900.7	0	11	0		7	18	16		75.7	ddMS2 for preferred ion	5595.93	18155.7	4790.68	13257	14768.2	17877.5	5746.69	5778.33	6693.93	6618.89	6529.56	9418.69	7205.35	5700.76	17259.2	5895.01	8314.94	6162.5	9662.34	4508.96	4794.34	17249.5
	C20 H45 N10 O7 P	Full match	No results	No results	No results		568.322	6.675	18764.6	0	0	0		7	21	19			No MS2	99.7285	5491.86	248.729	740.781	212.42	11674.1	92.8231	703.665	739.989	318.193	863.104	19235.7	16737.2	12333.3	16364.3	148.389	147.539	962.924	2150.1	130.175	121.193	18731.6
	C26 H51 N7 O10	Full match	No results	No results	No results		621.365	8.782	18738.9	0	0	0		7	7	6			No MS2	185.292	14846.8	2014.55	9214.9	13105	11323.2	79.9653	3441.49	5298.98	4611.45	1371.29	18965.5	17225.2	7724.37	14121.5	3483.48	3036.26	3463.63	9262.72	294.988	163.716	16653.1
	C10 H12 O3 S	Full match	No results	No results	No results		212.051	5.864	18717.4	0	0	0		7	5	3			No MS2	1094.3	9707.49	2674.87	6556.03	10321.6	7595.71	512.551	1126.13	8708.18	3955.05	872.017	8435.45	18467.6	12362.6	15358.9	12364.9	3019.03	2304.45	5311.23	1474.41	782.147	6588.62
	C20 H46 N7 O4 P	Full match	No results	No results	No results		479.338	8.642	18715.4	0	0	0		7	16	14			ddMS2 for preferred ion	7180.57	15311.1	8814.75	13857.2	15820.2	18983.4	5519.89	14426.8	13058.5	7270.39	9583.27	4867.72	3611.93	8062.2	11345.7	3765.46	3908.57	4470.29	7988.18	3619.19	2461.8	13285.5
[Similar to: Cytidine 5'-diphosphocholine; ΔMass: -23.2209 Da]	C24 H50 N O8 P	Full match	Invalid mass	No results	No results		511.328	7.821	18672.3	0	11	0		7	10	7		80.8	ddMS2 for preferred ion	2298.55	7951.79	3107.72	8833.31	5755.95	2716.11	6011.3	3682.02	8966.7	7067.76	5047.01	19069.3	16620	6016.6	16462.7	11415.1	11204.5	15009.8	10573.8	7918.59	8983.43	9114.89
[Similar to: Cytidine 5'-diphosphocholine; ΔMass: 18.7303 Da]	C22 H48 N9 P	Full match	Invalid mass	No results	No results		469.377	8.259	18643.9	0	11	0		7	13	11		85.3	ddMS2 for other ion	11065.4	16132	12287	15902	15797.8	17955.3	12793.4	12907.2	17653.2	12774.5	16635.4	10770.9	14920.1	12306.3	17659.3	12510.6	15838.4	13116	15386.7	12253.4	9217.68	20948
[Similar to: Withanolide A; ΔMass: 149.1539 Da]	C15 H19 N3 O3 S	Full match	Invalid mass	No results	No results		321.113	5.395	18600.2	0	1	0		7	5	5		62.2	ddMS2 for preferred ion	1979.34	8001.12	604.125	9997.64	10505.9	6867.61	494.539	5315.87	5210.62	4734.43	657.652	6429.34	1311.57	7394.05	3680.32	5022.07	11207	5561.62	7320.56	3926.49	5317	18920.6
[Similar to: 2-(2,5-dimethyl-1H-pyrrol-1-yl)-N'-(2-furylcarbonyl)-4,5-dimethoxybenzohydrazide; ΔMass: 126.0449 Da]	C9 H16 N5 O2 P	Full match	Invalid mass	No results	No results		257.103	0.48	18523.8	0	1	0		7	10	10		65.5	ddMS2 for preferred ion	9774.6	10973.1	5936.53	5974.07	10897.3	18532.3	5184.26	3925.57	4864.57	3308.7	3567.49	3010.43	1624.43	2585.93	5265.94	3426.47	2050.98	1869.11	3751.96	1512.27	1528.68	10878
	C11 H6 Cl2 N2 O S2	Full match	No results	No results	No results		315.932	0.422	18521.3	0	0	0		7	8	8			ddMS2 for preferred ion	1878.94	2205.12	1297.98	1521.94	2969.9	2159.61	2655.2	9490.8	10327.3	8178.22	2376.72	7857.26	8902.13	9847.73	3847.86	12931.6	17735.5	10965.2	8327.67	13180.7	17701.5	5443.4
	C48 H53 N O2	Full match	No results	No results	No results		675.412	8.921	18516.1	0	0	0		7	27	6			No MS2	276.209	8251.82	6329.27	16994.2	10103.7	6648.69	71.242	9029.11	7610.53	8335.7	11353.8	12093.5	11961.6	8501.73	12743.4	10733.2	15976.9	18304.9	10187.9	667.845	204.421	15557.6
	C25 H42 N O7 P	Full match	No results	No results	No results		499.271	7.806	18508	0	0	0		7	13	8			ddMS2 for preferred ion	8964.09	352.181	6222.02	569.018	368.923	94.162	11258.3	9301.64	6914.58	18834.3	5626.21	1184.69	157.782	3829.4	216.075	7170.63	10937	9690.83	4408.18	16112.4	13074.9	1778.09
[Similar to: (3β,5ξ,9ξ,18ξ,19ξ,20ξ)-3-(β-D-Glucopyranosyloxy)urs-12-ene-27,28-dioic acid; ΔMass: 349.1929 Da]	C16 H29 N O2 S	Full match	Invalid mass	No results	No results		299.194	6.635	18388.4	0	46	0		7	21	15		83.5	ddMS2 for preferred ion	11239.9	147.144	7502.96	2274.67	619.843	430.084	3549.31	18158.2	9507.57	9233.37	16758.1	3123.03	379.14	3322.4	2429.89	1205.49	1136.72	3314.05	299.692	5552.48	5066.96	2967.78
[Similar to: 13(S)-HOTrE; ΔMass: -57.0217 Da]		No results	Invalid mass	No results	No results		351.241	8.403	18329.2	0	10	0		7	20	21		71.2	ddMS2 for preferred ion	416.789	5176.12	1944.97	3686.44	3197.67	4047.35	535.346	800.454	4360.47	3199.4	457.606	6153.03	18490.5	3210.57	2380.55	3195.22	927.157	1014.17	6528.73	378.743	377.778	935.091
	C25 H47 N3 O6 S	Full match	No results	No results	No results		517.318	7.801	18216.6	0	0	0		7	6	5			No MS2	13345.4	1120.22	10713.8	2749.53	702.704	1621.06	16267.1	8790.8	7398.49	12298.4	17926.3	1636.33	1346.85	5101.01	3894.01	6552.57	10027	7215.25	9236.49	13453.6	7350.26	8350.22
	C20 H28 N4	Full match	No results	No results	No results		324.232	8.467	18164.3	0	0	0		7	12	11			No MS2	1043.24	8820.05	2905.14	2184.55	10723.4	18327.2	1414.95	685.413	1595.39	1945.85	2021.18	3172.65	1951.19	3317.48	1757.04	629.847	1605.35	806.793	855.352	358.239	612.825	6690.46
[Similar to: Cytidine 5'-diphosphocholine; ΔMass: -29.2098 Da]	C26 H48 N O7 P	Full match	Invalid mass	No results	No results		517.317	7.036	18091.6	0	11	0		7	5	5		86.2	ddMS2 for preferred ion	748.72	18170.5	3286.1	12617.5	13772.7	16809.8	499.464	2523.34	5225.96	3378.13	1866.84	9220.45	5799.41	6564.63	10336.9	5000.34	2931.86	2446.47	8903.88	916.041	193.69	9541.11
[Similar to: (3R,4R,6R)-N-Allyl-N-methyl-6-{[4-(2-pyridinyl)-1H-1,2,3-triazol-1-yl]methyl}quinuclidine-3-carboxamide; ΔMass: 247.1796 Da]	C7 H5 N O	Full match	Invalid mass	No results	No results		119.037	6.39	18008.1	0	32	0		7	8	5		86.1	ddMS2 for preferred ion	500.975	13780.9	1326.01	2891.58	9110.66	11824	248.864	3755.98	5837.41	4479.74	2629.99	17716.4	12321.3	5616.07	10903.1	2208.19	3183.94	3885.93	4409.6	859	332.5	9249.58
	C27 H49 N3 O7 S	Full match	No results	No results	No results		559.328	7.2	17979.8	0	0	0		7	8	8			No MS2	1150.02	823.929	1684.5	3612.57	905.721	1462.48	1846.22	8174.77	7441.72	16139.1	1794.79	9467.37	784.833	3520.26	1599.96	17047	12422.3	9789.07	11244.4	8383.64	3573.03	17529.8
	C29 H57 N5 O10	Full match	No results	No results	No results		635.41	4.972	17951.4	0	0	0		7	30	7			No MS2	2044.61	4410.17	2779.96	5560.27	2988	3464.94	2575.18	3416.24	4037.19	4140.05	2894.73	9198.38	16310.3	8124.17	3308.49	4143.59	4578.87	6003.4	3138.98	3630.61	3333	3791.47
	C4 H Br Cl3 O P S	Full match	No results	No results	No results		311.775	0.419	17923	0	0	0		7	3	3			No MS2	17828.2	16872.4	10189.9	11628.1	13355.1	15200.8	17556.4	9994.71	1685.79	11215.9	12502.7	2303.05	16376	14855.4	16354.2	10493.5	3348.41	12838.2	10501.5	12663.3	8822.24	13582.6
	C28 H41 N S	Full match	No results	No results	No results		423.299	6.711	17919.3	0	0	0		7	24	17			No MS2	52.9289	91.9458	1876.31	299.99	914.39	234.785	51.2034	1978.57	2121.91	18433.2	158.118	1435.16	1557.8	258.683	603.996	559.816	671.696	640.669	726.728	1448.19	1446.61	118.379
[Similar to: Cytidine 5'-diphosphocholine; ΔMass: -19.2256 Da]	C32 H45 N O4	Full match	Invalid mass	No results	No results		507.333	8.26	17833	0	11	0		7	13	11		85.3	ddMS2 for preferred ion	10843.9	15756.9	12084.8	15593.3	15442.1	17570.6	12602.6	12695.8	17461.7	12562.7	16410	9826.81	14181.5	11541	16530.1	10964.4	13312.2	11564.3	12196.6	10931.7	8994.76	18982.1
	C14 H28 N2 O2 P2 S2	Full match	No results	No results	No results		382.109	0.427	17781.4	0	0	0		7	15	13			ddMS2 for preferred ion	8933.69	10946.5	6127.23	14564.9	12396.8	17554.8	8827.77	14581.1	10959.7	4719.75	5998.85	1178.5	2742.02	3689.36	8781.94	1016.43	4811.43	3908.1	4800.48	6601.97	6420.34	9297.8
[Similar to: Dinophysistoxin-1; ΔMass: 616.3785 Da]	C10 H18 O2 S	Full match	Invalid mass	No results	No results		202.103	5.263	17756.7	0	24	0		7	5	5		75.7	ddMS2 for preferred ion	6587.63	2037.38	5289.97	2572.02	2715.26	1314.53	5856.76	7974.04	7388.49	12894.2	9007.4	6972.47	1817.12	5587.65	3349.47	13791.2	17795.1	12365.1	9756.86	16811.2	15608.7	7515.25
Indole	C8 H7 N	Full match	Full match	Full match	No results		117.058	5.116	17519.7	0	2	4	Superpathway of aromatic amino acid biosynthesis;Superpathway of chorismate metabolism;Other	7	13	12	59.9		ddMS2 for preferred ion	4116.23	6714.35	3258.13	4877.05	5822.91	4450.11	3420.52	8838.81	15462.7	6401.65	3741.94	8595.34	5002.94	6256.96	6135.27	11172.3	9615.84	9688.88	8638.81	13480.9	16736.5	6747.97
Methyl indole-3-acetate	C11 H11 N O2	Full match	Full match	Partial match	No results		189.079	5.983	17515	0	1	1	Other	7	8	5	71.6		ddMS2 for preferred ion	5693.18	4371.18	5230.13	3658.81	2957.1	3819.54	4249.62	12815.4	12727.3	17308.1	14798.7	8576.42	5028.29	7192.93	3274.22	6373.34	9716.59	7625.26	6458.64	9831.53	10778.7	6219.56
	C20 H29 O2 P3 S	Full match	No results	No results	No results		426.11	5.011	17502.8	0	0	0		7	19	16			No MS2	65.4233	9448.3	275.53	5256.13	6730.41	7432.56	230.661	11651.3	12111.2	5627.7	956.505	3032.37	3610.87	12622.3	4883.02	3360.91	5417.28	2151.37	5746.14	5792.62	9137.9	15672.8
	C21 H39 N O5	Full match	No results	No results	No results		385.283	6.822	17224.3	0	0	0		7	10	6			ddMS2 for preferred ion	1279.84	2427.79	626.426	1719.5	731.973	164.361	1202.55	797.313	1740.61	5383.03	3460.07	11538	9240.32	3442.97	6285.75	6991.98	13593.7	18507.9	11773.3	5438.96	4019.84	6320
[Similar to: 2-(2,5-dimethyl-1H-pyrrol-1-yl)-N'-(2-furylcarbonyl)-4,5-dimethoxybenzohydrazide; ΔMass: 125.3372 Da]		No results	Invalid mass	No results	No results		257.811	0.406	17211.5	0	1	0		7	10	9		65.5	ddMS2 for preferred ion	16610.7	13442.3	15665.7	9273.25	11627.9	12511	15891.2	8981.69	9497	8992.08	14704.1	4817.83	11553.5	11355.6	12717	8207.53	8787.83	10665.5	8157.51	9459.85	8092.41	7618.52
	C23 H31 N2 O3 P	Full match	No results	No results	No results		414.205	7.549	17142.7	0	0	0		7	9	3			No MS2	735.144	6035.29	483.022	10006.2	5985.4	3384.51	416.978	10807.8	11426.1	8173.94	1041.74	17503.9	12934.8	9792.87	6363.42	6299.45	9029.77	10143.7	10534.1	7514.77	11327	7607.57
	C7 H20 N5 P3	Full match	No results	No results	No results		267.093	4.324	17040.6	0	0	0		7	13	12			No MS2	3870.02	476.95	323.797	591.469	405.257	592.307	344.983	552.604	1825.53	2371.31	398.754	836.267	16665.5	9750.64	3571.3	1253.86	4736.78	1143.44	3817.33	7971.15	8656.14	3889.97
	C24 H29 N O6	Full match	No results	No results	No results		427.198	4.597	17037.4	0	0	0		7	9	9			No MS2	302.906	17358.3	679.18	5778.3	15879	11760	403.254	437.524	623.983	567.829	395.452	8693.86	5306.91	1618.23	5253.85	509.134	557.028	605.589	1846.75	459.369	452.395	7451.35
	C7 H6	Full match	No results	No results	No results		90.0469	4.575	17035.8	0	0	0		7	19	17			No MS2	6175.96	1770.12	6993.27	3563.98	2684.52	1366.16	5559.3	16940.9	16353	12132	13513.3	7773.47	10624.9	8956.65	4308.5	8277.87	10527.2	11723.1	4036.01	12452.8	14139.5	4180.7
	C16 H17 N O5 S	Full match	No results	No results	No results		335.083	5.067	17012.4	0	0	0		7	17	11			ddMS2 for preferred ion	2872.95	5832.57	2793.8	4396.05	6660.74	3712.99	1343.59	7094.82	14715.8	16633.4	2223.36	6283.78	493.33	14293	6750.45	10854.4	6254.31	6926.36	4926.85	5111.19	8999.49	10599.7
[Similar to: Cytidine 5'-diphosphocholine; ΔMass: -93.2268 Da]	C26 H53 N3 O7 P2	Full match	Invalid mass	No results	No results		581.334	6.795	16983.2	0	11	0		7	15	15		86.5	ddMS2 for preferred ion	275.849	15205.6	3053	10160.3	17097.3	13093.5	87.4548	3778.51	6200.36	3002.28	1253.97	1196.79	3083.64	5855.29	6622.89	1756.07	2621.52	1258.69	6483.07	191.318	102.276	10798.2
[Similar to: Hexadecanamide; ΔMass: -0.8937 Da]	C14 H24 O2 S	Full match	Invalid mass	No results	No results		256.15	6.349	16868.9	0	1	0		7	7	6		87.6	ddMS2 for preferred ion	14872.8	1875.61	10761.3	5641.64	3793.1	2628.06	13093.3	6306.02	4785.73	12290.1	17175.8	1855.55	508.474	2980.76	2216.04	6430.09	7070.07	5541.86	4106.53	8691.18	11021.4	5179.43
	C2 H7 Br Cl3 N2 O5 P3 S	Full match	No results	No results	No results		447.751	0.391	16842.6	0	0	0		7	6	5			ddMS2 for preferred ion	17153.8	14252.9	11076.6	8717.67	9740.5	13118	10306.8	6840.76	8461.22	7554.61	10935.4	2898	6136.65	10754	8186.15	5266.05	6545.93	8011.53	7022.24	7921.6	6302.36	5711.97
7,8-Diaminopelargonate	C9 H20 N2 O2	Full match	No results	Full match	No results		188.153	0.379	16817.5	0	0	2	Other	7	25	22			No MS2	2077.74	5198.24	2442.76	9010.11	7854.76	4840.97	1902.12	9973.77	10716.5	11548.6	3191.53	15565	10908.6	9286.26	9208.49	14824.2	18121.2	17051.9	11816.8	14682.7	15375.1	11216
[Similar to: 13(S)-HOTrE; ΔMass: -56.0266 Da]	C21 H34 O4	Full match	Invalid mass	No results	No results		350.246	8.369	16633.5	0	10	0		7	13	10		71.2	ddMS2 for preferred ion	162.743	10660.4	2189.76	3905	8896.97	16098.9	113.662	2422.09	10612.4	5997.99	1565.71	15862.9	17110	9271.1	6896.16	2980.23	3187.05	3425.17	4868.55	194.623	118.214	4636.09
	C12 H14 N2 O S	Full match	No results	No results	No results		234.083	6.508	16614.4	0	0	0		7	2	2			ddMS2 for preferred ion	73.9142	12741.1	2833.52	9695.18	10466.8	4843.4	1397.8	14068.1	13691	8563.65	5611.42	16658	5793.27	7420.22	7259.97	11198.5	10428.2	4401.71	5046.58	9411.28	5811.3	10687.4
	C24 H38 O4	Full match	No results	No results	No results		390.277	7.408	16515.5	0	0	0		7	4	3			ddMS2 for preferred ion	192.271	1338.85	158.198	1781.77	785.232	1262.88	1292.19	3158.83	3029.83	16580.6	332.949	1430.68	1108.43	658.191	2126.76	1933.69	2153.69	1901.06	970.68	2172.72	2103.35	524.937
[Similar to: 5-Aminovaleric acid; ΔMass: 18.0618 Da]	C H N5 O	Full match	Invalid mass	No results	No results		99.0172	0.345	16481	0	5	0		7	6	4		73.9	ddMS2 for preferred ion	2743.62	3129.16	2407.69	3292.06	3089.35	2284.65	2568.92	10598.1	10955.3	10165.9	2559.45	14307.1	12338.5	9362.05	6090	13748	15925.6	12345.5	9435.88	12084	14307.8	5769.06
	C10 H13 N S	Full match	No results	No results	No results		179.077	4.32	16425.2	0	0	0		7	6	6			No MS2	6942	6090.17	4490.45	3582.92	5177.19	1651.7	2806.39	12512.2	13759.1	16431.3	4454.55	14198.6	5177.7	9761.42	6014.74	8157.08	8049.45	4251.48	8270.93	7937.33	6082.77	11705.2
	C4 H4 Cl O P3 S4	Full match	No results	No results	No results		323.801	0.392	16416.2	0	0	0		7	22	7			ddMS2 for preferred ion	14159.2	11113.8	13694.3	8307.06	9978.58	10947.6	11533.6	8154.27	8980.35	9518.86	8484.03	5576.31	11693.1	13581.3	9958.74	9692.58	10622.9	12193.6	9249.53	12905.7	10790.4	14656.5
[Similar to: Cytidine 5'-diphosphocholine; ΔMass: 59.9659 Da]	C21 H25 N4 O2 P S	Full match	Invalid mass	No results	No results		428.141	4.683	16223	0	11	0		7	3	2		85.1	ddMS2 for preferred ion	1818.11	108.194	2534.14	843.122	321.507	91.9112	1231.54	14834.3	15287.3	12668.6	3183.62	5204.06	1554.45	4539.87	2451.69	9974.79	16291.1	13182.1	9182.24	8266.09	6171.97	4940.07
[Similar to: Cytidine 5'-diphosphocholine; ΔMass: 6.8988 Da]	C18 H37 N5 O4 P2 S	Full match	Invalid mass	No results	No results		481.209	5.02	16178.8	0	11	0		7	14	12		89.4	ddMS2 for preferred ion	60.751	12246.7	303.645	5986.3	16454	8354.94	63.9089	329.542	1117.22	677.697	269.123	11974.8	3576.19	2143.81	3098.81	514.679	970.518	290.55	1469.13	75.7403	71.7255	4848.96
	C16 H24 N6	Full match	No results	No match	No results		300.209	8.579	16175.4	0	0	1	Other	7	6	3			No MS2	128.192	243.397	80.3771	139.263	126.75	122.925	207.279	6891.93	4260.83	16318.6	160.484	6147.54	179.137	636.667	227.528	3769.2	2069.12	2132.55	1396.91	1682.19	508.507	2290.76
	C17 H36 N6 O S	Full match	No results	No results	No results		372.267	6.324	16162.8	0	0	0		7	21	21			No MS2	46.7545	94.1863	57.8041	91.3915	94.2156	103.131	50.8259	586.584	595.606	3233.78	15489.3	110.848	171.774	92.0725	12210.3	86.1957	336.787	265.111	271.949	209.896	226.225	109.036
[Similar to: Narasin; ΔMass: 491.3308 Da]	C14 H27 N O2 S	Full match	Invalid mass	No results	No results		273.177	6.359	16128.9	0	38	0		7	8	7		78.4	ddMS2 for preferred ion	14308.6	1794.83	10289.2	5375.16	3575.88	2468.99	12489.4	6037.71	4621.13	11671.1	16473.9	1756.56	400.873	2892.02	2056.24	6133.36	6825.62	5279.33	3994.71	8290.95	10533.9	5037.13
[Similar to: Methyl 4-methoxy-1H-indole-2-carboxylate; ΔMass: 31.9685 Da]	C8 H15 N O3	Full match	Invalid mass	No results	No results		173.105	4.739	16124.4	0	13	0		7	6	6		83.9	ddMS2 for preferred ion	3109.43	7639.49	11025.2	7691.24	4705.56	6134.73	7018.39	7643.73	6467.42	7330.03	6168.54	11744.2	11164.9	13282.8	12253.6	15251.5	9484.05	16335	14520.1	11619	9202.58	14541.6
	C19 H17 P	Full match	No results	No results	No results		276.107	5.603	15976.7	0	0	0		7	4	3			No MS2	293.137	158.449	64.6514	10689.2	508.749	4555.69	53.3792	2098.18	2303.97	5055.33	114.147	15859.7	3285.92	1543.93	4485.56	1240.43	4448.9	2927.97	2649.51	69.0352	212.304	3024.79
		No results	No results	No results	No results		196.147	6.444	15951.7	0	0	0		7	4	4			ddMS2 for other ion	4000.99	6464.86	4359.87	4483.33	6504.08	3432.54	4897.39	15919.4	5268.94	4135.51	5235.59	4916.76	3111.5	2383.56	9261.17	9767.27	8233.48	3629.96	4414.81	4013.32	4231.74	5231.71
		No results	No results	No results	No results		371.731	0.429	15939.9	0	0	0		7	5	5			ddMS2 for preferred ion	15765.6	11538.6	13598.2	9362	7055.12	15576.5	12707.3	6405.48	7456.73	6163.37	13036.8	2046.42	9186.98	9164.22	10341	5622.34	4631.98	7818.67	5648.2	7466.11	4872.94	8031.21
	C29 H30 N10 O S	Full match	No results	No results	No results		566.231	5.16	15884.8	0	0	0		7	5	3			No MS2	137.657	10658.2	149.852	4787.61	8345.47	4597.27	139.949	6335.99	9117.2	6703.46	809.952	9818.7	5033.23	12708.5	6348.43	8415.44	11543.5	5579.1	9121.69	1445.63	365.865	16715.3
	C7 H21 N7 O2 P2	Full match	No results	No results	No results		297.125	4.698	15846.6	0	0	0		7	23	22			No MS2	248.301	2064.42	324.77	973.791	481.004	1054.19	141.551	1075.63	1073.19	1289.53	188.654	16116.6	4052.75	1786.56	2754.91	1433.91	992.515	338.489	2623.69	987.998	1437.36	3286.71
	C18 H34 O4 S	Full match	No results	No match	No results		346.215	8.461	15846	0	0	2	Superpathway of steroid hormone biosynthesis;Other	7	7	6			No MS2	426.712	5501.64	1602.14	1640.63	6642.46	15949.3	246.138	1056.58	1140.63	261.128	274.92	264.172	356.591	2331.99	1237.22	281.776	248.286	288.716	1201.58	216.686	219.673	5643.81
[Similar to: 5-Fluoro-3,5-AB-PFUPPYCA; ΔMass: 0.4134 Da]	C2 H4 Cl N2 O5 P3 S4	Full match	Invalid mass	No results	No results		391.789	0.39	15812	0	1	0		7	11	10		90.7	ddMS2 for preferred ion	11543.8	15560.5	8001.92	8356.12	8036.7	13379.2	9454.05	7964.19	8417.01	7457.69	8931.71	3475.95	6600.82	10749.6	11527	6587.74	6750.36	7914.76	6878.44	8888.17	7035.21	10432.8
α-Eleostearic acid	C18 H30 O2	Not the top hit	Full match	Partial match	No results		278.225	8.693	15811.3	0	3	1	Superpathway of lipoxygenase	7	16	16	60		ddMS2 for preferred ion	557.583	15690.5	3131.98	12197.2	12473.6	12371.3	707.849	1917.65	8019.78	7921.34	1902.4	15819.9	10612.1	6787.64	6131.95	3829.23	1783.84	2426.82	6696.48	778.925	94.4564	8447.48
[Similar to: Cytidine 5'-diphosphocholine; ΔMass: -61.2006 Da]	C21 H45 N9 O4 P2	Full match	Invalid mass	No results	No results		549.308	6.182	15801.6	0	11	0		7	17	16		84.1	ddMS2 for preferred ion	59.5089	15057	1052.61	8244.75	15978	9917	133.975	627.488	1323.9	757.803	455.575	10953.3	4794.67	1979.44	5326.32	1424.17	750.159	821.634	2394.98	188.436	66.1715	4036.2
Piperonylonitrile	C8 H5 N O2	Full match	Full match	No results	No results		147.032	6.006	15699.4	0	1	0		7	16	16	64.5		ddMS2 for preferred ion	221.599	15775.7	2027.89	3268.15	6617.7	8583.14	60.6864	6503.98	5962.64	6856.29	4466.03	13922.3	6954.07	8316.67	7133.25	2747.69	3645.43	8214.35	6037.27	760.19	325.412	9510.13
	C18 H33 N	Full match	No results	No results	No results		263.262	7.646	15572.4	0	0	0		7	5	5			No MS2	6255.38	7442.96	8467.6	7834.94	6371.23	9366.15	12254.4	9716.76	11796.2	9517.63	8443.16	8778.96	6989.56	8634.11	8214.08	12125.3	10634	13378.4	12427.4	12626.3	15167	12936.4
Indole-3-acrylic acid	C11 H9 N O2	Full match	Full match	No results	No results		187.064	5.122	15530	0	4	0		7	5	2	88.3		ddMS2 for preferred ion	2353.84	5133.21	5850.31	4018.23	3561.1	3252.54	4285.94	9369.93	9734.62	7881.13	5312.33	9290.55	3965.62	7112.72	7760.82	13359.2	9925.54	10096	9459.46	14742.9	14394	8525.27
	C9 H12 N10 O	Full match	No results	No results	No results		276.119	3.7	15505.9	0	0	0		7	15	9			No MS2	527.605	9241.87	1412.25	8704.38	8541.38	5536.19	559.618	787.439	419.608	799.395	491.825	15069.7	1935.51	3395.49	2358.5	1487.22	1154.53	916.716	1823.95	1019.02	366.423	4369.59
[Similar to: 2-[1-[4,5-Dihydroxy-3-[(2S,3R,4S,5S,6R)-3,4,5-trihydroxy-6-(hydroxymethyl)oxan-2-yl]oxyoxan-2-yl]indol-3-yl]acetic acid; ΔMass: 281.0872 Da]	C7 H13 N2 O2 P	Full match	Invalid mass	No results	No results		188.071	5.984	15451.4	0	40	0		7	6	2		71.3	ddMS2 for preferred ion	5358.17	2083.01	4419.09	3511.33	2762.65	1866.91	4057.12	10808.5	10689	15315.5	7528.06	8122.46	2453.46	7126.22	3010.23	6035.49	8248.07	7272.12	6409.68	8455.94	9081.9	5863.46
[Similar to: Stearic acid; ΔMass: 0.0903 Da]	C16 H28 O2 S	Full match	Invalid mass	No results	No results		284.181	6.903	15382.7	0	34	0		7	5	5		82.6	ddMS2 for other ion	11257.5	1214.79	7354.14	4483.38	2341.61	2486.48	10139.7	13123.6	9189.43	11687.3	14555.5	886.183	403.547	2269.03	1997.4	8814.41	6102.74	9386.85	4084.49	15196.8	14026.7	2627.67
	C14 H25 N O3	Full match	No results	No results	No results		255.184	7.526	15325	0	0	0		7	12	7			No MS2	138.849	3431.15	775.066	996.8	1962.6	2236.84	271.573	142.057	531.904	588.958	241.03	14916.1	10503	2007.83	5631.86	742.287	532.728	1212.17	1385.54	113.925	103.452	2461.51
	C9 H15 N O3	Full match	No results	No results	No results		185.105	4.896	15301.4	0	0	0		7	10	6			No MS2	774.129	10578.2	4273	4659.3	9469.61	7843.2	912.131	1524.6	4267.24	3061.02	1658.07	7315.36	14887.1	7193.13	10794.2	2356.7	1695.38	2346.31	4889.08	1583.26	1888.95	6661.37
	C14 H26 N6 O2	Full match	No results	No match	No results		310.215	8.175	15279.1	0	0	1	Superpathway of lipoxygenase	7	15	15			No MS2	1556.28	10384	1047.69	7317.09	11004.4	11378.2	1513.67	1109.35	3763.81	1513.81	1368.37	8530.78	15100.2	5401.51	3790.52	1063.34	1419.99	1261.61	2946.42	1528.33	1178.28	2500.38
[Similar to: Phthalamic acid; ΔMass: 17.1144 Da]		No results	Invalid mass	No results	No results		147.928	0.395	15163.3	0	44	0		7	13	13		90.7	ddMS2 for preferred ion	11007.9	14522.4	10947.9	8634.64	13272.5	15090.5	11482.5	12592.4	10764.7	9462.98	10718.5	7802.06	9123.93	14334.6	12561.2	11235.4	10770	11390.9	10644.8	14064.2	10521	10541.6
	C11 H13 N O S	Full match	No results	No results	No results		207.072	4.32	15135.8	0	0	0		7	5	5			No MS2	5803.63	4267.36	3930.97	2601.96	4135.89	1533.26	2328.38	10895.8	10977.8	15151.1	3603.12	12032.7	4410.63	8250.71	5216.37	7758.52	6888.86	3252.19	6935.42	6712.88	5485.15	9968.7
	C13 H23 N O3	Full match	No results	No results	No results		241.168	7.207	15124.5	0	0	0		7	15	13			No MS2	5353.8	2740.45	9063.98	1774.15	1512.83	2341.85	5697.96	1842.14	2368.17	1359.12	14581	9718.06	5646.13	1633.44	4496.96	1043	571.345	1386.2	1389.24	610.647	399.584	488.385
	C12 H23 N O2	Full match	No results	No results	No results		213.173	6.447	15047.9	0	0	0		7	17	16			ddMS2 for preferred ion	3971.19	3342.99	5233.42	4541.48	5150.22	1777.43	4614.25	14985.5	5297.21	4464.21	4805.04	4474.62	2041.3	2182.95	6450.91	9538.82	8479.87	3345.81	3816.22	3954.47	3805.46	4368.02
	C19 H35 N5	Full match	No results	No results	No results		333.288	6.822	14998.1	0	0	0		7	4	3			ddMS2 for preferred ion	70.9656	9931.06	203.489	5425.82	6067.26	4978.9	134.653	582.444	3060.41	642.662	81.2553	14887.2	4654.51	3945.82	9775.88	1203.36	2082.36	1414.62	3404.51	77.7371	152.383	7247.54
5-Acetamidovalerate	C7 H13 N O3	Full match	Invalid mass	Full match	No results		159.09	3.738	14945	0	28	1	Superpathway of L-lysine degradation	7	23	22		69.6	ddMS2 for preferred ion	1828.81	1926.02	3128.56	1344.16	1941.21	1098.24	2050.78	5528.52	5274.87	12756.1	3540.28	14773.2	7708.4	6982.04	3831.19	5340.06	8131.42	5200.58	4099.27	6778.74	3541.08	4278.42
	C6 H10 N5 P	Full match	No results	No results	No results		183.066	8.056	14930.4	0	0	0		7	27	19			No MS2	13949	1826.96	7723.06	3694.67	1517.39	2636.2	12468.5	6374.9	6350.29	6964.36	10848.8	1740.64	1417.23	3886.87	3073.52	6317.38	12877.3	6725.25	11136.9	8805.81	6843.63	8512.22
	C19 H36 N5 O P	Full match	No results	No results	No results		381.265	7.793	14924.9	0	0	0		7	8	7			No MS2	5896.25	4826.17	5570.37	5295.54	4696.92	6342.31	8276.26	8166.49	9793.95	8142.33	6240.11	8279.8	4964.64	6400	7090.36	10485.4	8248.98	10212	8773.56	10058.3	14104.7	10733.7
	C20 H45 N8 O4 P3	Full match	No results	No results	No results		554.276	4.186	14902.4	0	0	0		7	9	9			No MS2	3844.21	14552.5	1018.94	5514.72	6439.83	7139.87	1613.95	6424.98	9078.9	5594.31	1007.14	7340.94	7690.82	11512	4420.65	5643.27	8070.38	2571.22	5196.15	4335.3	7507.88	14476.6
	C21 H41 N O5	Full match	No results	No results	No results		387.299	7.042	14802.3	0	0	0		7	14	14			No MS2	1053.06	3469.61	782.15	1568.96	1369.77	551.478	1094.84	642.637	1093.77	5593.08	2608.79	11514.3	8626	5795.56	4791.03	9067.58	14885.8	13532.8	12305.1	5485.31	3932.39	6938.83
[Similar to: Stearic acid; ΔMass: -16.9364 Da]	C16 H31 N O2 S	Full match	Invalid mass	No results	No results		301.208	6.914	14777.3	0	34	0		7	5	5		82.6	ddMS2 for preferred ion	10904.6	1120.05	7077.99	4397.59	2243.84	2407.2	9770.18	12616.4	8941.6	11407	14019	785.689	366.721	2177.3	1915.5	8550.6	5924.71	9180.26	3940.53	14598.8	13331	2544.29
	C9 H12 O3	Full match	No results	No results	No results		168.079	4.824	14697.2	0	0	0		7	21	21			No MS2	180.417	8857.82	2746.61	2392.14	8868.21	14704	281.353	4817.51	2987.91	4469.79	1557.02	1653.17	847.392	5030.02	4629.85	638.418	1030.68	761.491	4670.11	324.372	317.629	12089.9
	C3 H10 N3 O2 P	Full match	No results	No results	No results		151.052	4.842	14697.2	0	0	0		7	20	20			No MS2	164	8865.15	2750.25	2488.69	8872.61	14708.9	255.667	4818.3	2987.42	4468.32	1558.57	1652.35	595.449	5025.87	4624.51	637.575	1029.15	760.236	4661.64	275.123	255.29	12060.1
	C7 H11 N O2 S	Full match	No results	No results	No results		173.051	5.278	14666	0	0	0		7	3	3			No MS2	6279.97	89.9435	9700.15	83.362	85.998	79.287	14565.3	61.8432	69.981	73.3614	4634.21	128.459	153.404	96.6295	86.5199	74.4244	77.5773	78.4361	79.4383	64.8318	63.5295	90.5879
		No results	No results	No results	No results		293.207	8.539	14603.6	0	0	0		7	3	3			No MS2	133.427	7316.3	1730.32	6063.09	7676.37	5515.26	124.82	1066.69	4212.37	3315.03	539.732	4008.17	14686.1	3281.85	3563.12	2400.23	1040.32	1360.47	1709.78	608.297	125.338	2946.84
[Similar to: 9-Oxo-10(E),12(E)-octadecadienoic acid; ΔMass: -14.0159 Da]	C19 H32 O3	Full match	Invalid mass	No results	No results		308.235	8.935	14544.6	0	12	0		7	26	21		88.6	ddMS2 for preferred ion	98.2966	4955.69	2574.26	2767.35	6401.57	14902.4	85.9026	3334.03	2801.52	1908.35	1452.29	428.249	852.894	2917.63	2347.12	519.356	945.528	498.614	1939.14	189.349	84.5622	5745.92
[Similar to: Sparfloxacin; ΔMass: 154.0090 Da]	C14 H22 O3	Full match	Invalid mass	No results	No results		238.157	8.655	14540.7	0	18	0		7	12	11		69.8	ddMS2 for preferred ion	14101	164.568	4491	1132.78	375.7	221.551	13577.7	3783.78	1669.33	2376.4	9753.86	214.913	198.42	142.248	325.832	204.652	170.591	812.298	227.833	2058.72	1512	304.264
	C25 H45 N3 O8 S	Full match	No results	No results	No results		547.292	6.467	14535.6	0	0	0		7	4	2			No MS2	96.0225	12548	997.669	7627.76	14658.4	7498.92	76.4339	662.544	1423.97	1454.39	111.631	9570.35	8705.72	1954.39	6928.39	1715.46	1588.69	730.675	4276.43	160.098	69.6145	3672.86
	C20 H44 N7 O4 P	Full match	No results	No results	No results		477.321	8.413	14522.5	0	0	0		7	12	11			ddMS2 for preferred ion	9547.37	14023.5	8119.02	9802.23	9270.58	14410.1	5632.02	6111.22	9410.37	7668.64	7446.84	10107	12173.5	8178.86	13552.3	3296.23	7899.46	7358.23	13141.3	7999.83	7726.36	8478.61
	C5 H13 N O	Full match	No results	No results	No results		103.1	8.412	14508.8	0	0	0		7	10	10			No MS2	8472.13	9390.97	6519.32	8223.22	8544.19	9151.18	8050.6	6511.16	7170.36	7348.22	8910.9	7578.95	9510.39	6720.63	9957.22	6956.66	8062.74	9532.49	8286.76	7914.22	6419.04	14675
		No results	No results	No results	No results		534.316	6.964	14453	0	0	0		7	11	10			No MS2	261.44	14649.7	2008.53	10240.9	6844.11	6912.27	739.796	1440.75	4883.87	2619.12	1254.68	9442	4113.41	6722.42	5656.12	3753.22	2571.06	2034.02	3748.4	415.055	56.4738	4727.99
[Similar to: 3-(2,5-Dimethyl-1H-pyrrol-1-yl)-2-thiophenecarbohydrazide; ΔMass: 32.0371 Da]	C11 H9 N O S	Full match	Invalid mass	No results	No results		203.041	5.776	14398.6	0	2	0		7	4	3		93.4	ddMS2 for preferred ion	379.697	516.808	499.8	1896.16	1446.94	563.689	461.011	5239.53	4626.29	14488.7	690.74	3400.34	358.345	4248.55	2090.9	9519.55	10015	10259.8	11888.4	13736	6460.02	3155.87
	C38 H53 N O6	Full match	No results	No results	No results		619.386	9.094	14366.2	0	0	0		7	25	16			No MS2	327.868	9872.65	2388.56	12170.5	10669.8	5313.74	75.6876	3422.74	4604.56	5548.65	2932.92	10794.3	8385.15	5673.33	15562.2	6841.63	6914.95	9002.18	12536.5	893.124	113.486	18452.1
	C23 H52 N O3 P3 S	Full match	No results	No results	No results		515.293	6.158	14320.3	0	0	0		7	15	6			No MS2	2356.24	569.411	13054	547.576	448.137	3244.46	4235.75	3486.47	3728.83	3072.19	8773.71	6096.28	1672.1	251.406	616.602	455.34	493.46	2295.58	525.754	3399.23	3527.28	934.635
[Similar to: Zolazepam; ΔMass: 0.8195 Da]	C18 H39 N O	Full match	Invalid mass	No results	No results		285.304	7.919	14317.5	0	1	0		7	10	9		81.5	ddMS2 for preferred ion	125.739	10422.2	279.144	11956.7	9191.11	9640.12	268.553	12436.5	9983.82	7919.17	214.95	10668	11120.3	6026.64	14191	4254.74	9392.85	9555.82	11830.8	1315.67	641.465	12012.6
[Similar to: Cytidine 5'-diphosphocholine; ΔMass: 80.9359 Da]		No results	Invalid mass	No results	No results		407.171	4.437	14226	0	11	0		6	23	19		74.7	ddMS2 for preferred ion	2936.04	12050.2	1098.5	11684.3	14242.2	15089.8	3157.67	585.537	2198.02	661.515	1004.37	4460.9	1003.97	7187.39	6110.57	2834.81	818.312	678.308	7394.19	4069.96	538.958	9134.21
	C9 H7 N O	Full match	No results	No results	No results		145.053	6.787	14214.3	0	0	0		7	15	14			No MS2	126.939	224.632	54.0344	130.898	89.4077	281.169	150.461	146.655	149.763	72.7556	179.184	546.42	14506.2	406.313	591.178	154.066	78.3935	80.4557	87.2175	68.351	78.3042	465.216
	C18 H25 N3 O P2	Full match	No results	No results	No results		361.144	5.802	14126.2	0	0	0		7	4	3			No MS2	1766.94	13317.5	141.65	2072.34	8319.14	4141.12	116.389	227.451	301.685	252.544	195.686	653.655	4515.34	3608.72	11683.1	1048.36	4471.26	1182.2	5467.13	3538.68	2167.84	14564.9
		No results	No results	No results	No results		679.408	8.253	14068.1	0	0	0		7	8	6			No MS2	232.877	5978.41	402.455	3525.58	4850	2704.87	192.682	178.429	688.69	847.784	224.251	14218.2	6467.36	2951.42	3092.62	921.791	461.036	997.602	2861.32	214.803	207.073	6144.96
[Similar to: Cytidine 5'-diphosphocholine; ΔMass: -59.2573 Da]	C28 H54 N O7 P	Full match	Invalid mass	No results	No results		547.365	8.838	14056.7	0	11	0		7	8	7		77.1	ddMS2 for preferred ion	9358.39	1511.41	9243.69	2679.52	1285.05	2254.83	13860.8	8503.43	7395.6	5418.28	9443.41	1064.4	1339.85	2823	3327.04	3685.73	5312.97	4027.6	4637.15	4469.02	4064.85	5420.43
	C34 H60 N5 O5 P	Full match	No results	No results	No results		649.433	9.667	14045.1	0	0	0		7	23	15			No MS2	365.332	12035.1	1252.53	6525.39	7954.46	8094.19	151.345	1847.78	2268.06	2995.54	1239.86	14709.8	6848.64	3835.17	3924.33	3669.11	2182.42	2497.53	5006.41	2111.7	718.587	5024.84
	C24 H34 O3	Full match	No results	No results	No results		370.251	7.1	13905.4	0	0	0		7	11	11			No MS2	64.7225	354.236	1290.94	398.887	1116.05	262.141	127.629	2683.71	1775.9	13865.9	402.992	1758.99	1760.85	388.522	2083.86	1648.95	1340.84	1246.18	1604.36	1921.85	2067.85	648.965
D-Sphingosine	C18 H37 N O2	No match	Invalid mass	No results	No results		281.272	7.525	13876.5	0	1	0		7	15	15	52.1		ddMS2 for preferred ion	859.291	4386.44	641.054	5908.89	2900.35	4467.64	2577.26	3230.56	2239.33	2768.27	546.564	8521.82	2264.49	1064.78	2110.23	3286.67	2172.42	2067.04	2931.08	1682.8	1779.35	13246.4
[Similar to: Cytidine 5'-diphosphocholine; ΔMass: -61.2006 Da]	C30 H48 N O4 P S	Full match	Invalid mass	No results	No results		549.308	6.28	13549.2	0	11	0		7	17	11		83.5	ddMS2 for preferred ion	93.6429	14019.8	1057.61	8469.22	13945.4	9796.41	91.5933	1610.47	3382.07	2453.5	1766.34	8610.05	5556.05	3059.71	6162.31	1566.63	2678.3	1634.39	4031.27	91.5553	71.6101	5523.73
[Similar to: Ginsenoside Rb1; ΔMass: 686.5455 Da]	C9 H22 Cl N6 O5 P3	Full match	Invalid mass	No results	No results		422.057	0.464	13499.5	0	6	0		7	16	14		91.6	ddMS2 for preferred ion	6627.12	6077.72	5224.59	5383.93	7976.77	4249.11	2729.21	6597.51	5990.02	5475.93	2455.81	6370.88	7476.09	10912.6	6678.14	6395.88	12865.6	3995.55	7364.85	6315.58	6281.78	8699.17
α-Linolenate	C18 H30 O2	Full match	No results	Full match	No results		278.225	9.331	13478.5	0	0	1	Superpathway of lipoxygenase	7	8	7			No MS2	132.954	8920.22	979.505	6005.58	10553.8	3759.02	126.318	638.379	1865.88	1978.94	563.325	9085.27	13717.2	2429.41	4754.13	2480.68	1371.82	1361.6	3513.19	323.06	41.0687	4813.1
8-Hydroxyquinoline	C9 H7 N O	Full match	Full match	No results	No results		145.053	4.753	13437.7	0	2	0		7	7	7	58.4		ddMS2 for preferred ion	2574.22	3681.55	3717.35	3079.15	2454.47	2289.34	3483.44	12195.5	13418.7	10646.4	4482	11064.3	6822.78	11785	5024.9	7286.05	7598.19	8831.28	7132.51	9728.68	10237	8563.27
		No results	No results	No results	No results		568.322	5.854	13403.6	0	0	0		7	9	8			No MS2	121.322	13631.6	1233.45	8069.77	10660.2	6886.63	122.907	1042.67	1904.36	1409.41	886.945	9617.46	6427.06	2250.1	7098.98	1890.96	1602.53	1265.26	2929.6	233.354	132.705	4514.8
[Similar to: L-(+)-Citrulline; ΔMass: -0.0254 Da]	C8 H17 N O3	Full match	Invalid mass	No results	No results		175.121	0.427	13399	0	1	0		7	21	21		74.7	ddMS2 for preferred ion	3066.62	1634.28	1746.88	4347.16	5667.57	4046.76	1288.99	4644.67	6491.35	10453.9	1600.01	2915.81	5541.61	10008.6	6030.81	8694.33	12038	10586.7	10389.8	13372.3	4758.73	7150.54
	C23 H50 N O3 P3 S	Full match	No results	No results	No results		513.277	5.814	13326.2	0	0	0		7	4	2			No MS2	755.845	226.191	13043.7	522.177	262.861	1537.27	2444.28	3517.04	3464	3626.33	5280.34	5271.35	1953.44	224.878	302.467	544.774	438.401	1205.86	540.375	1747.58	2633.44	442.085
9(S)-HPOTE	C18 H30 O4	Full match	Invalid mass	Full match	No results		310.215	6.844	13310.4	0	3	1	Superpathway of lipoxygenase	7	19	16		76.1	ddMS2 for preferred ion	131.412	9549.6	751.651	5932.73	11494.1	5566.17	118.076	732.2	1671.82	1565.16	454.141	6130.06	12792.4	2168.98	2454.38	829.223	505.665	1219.43	1566.56	120.851	108.985	1827.42
	C12 H21 N4 O4 P S2	Full match	No results	No results	No results		380.073	0.418	13283.8	0	0	0		7	19	7			ddMS2 for preferred ion	2146.67	4837.62	2557.36	6044.73	8303.79	4499.38	1137.25	7278	7496.68	4382.38	947.217	7794.86	4395.09	4934.26	5563.67	7212.09	9710.87	4256.95	9408.59	4422.43	5337.57	17206.6
	C2 H2 Cl3 N4 P3 S5	Full match	No results	No results	No results		439.719	0.396	13222	0	0	0		7	6	4			No MS2	6238.58	6124.26	12905.1	6417	8006.18	9405.08	8998.85	6027.3	6773.73	5751.18	7591.95	2761.93	4043.21	8662.45	7946.83	5015.26	5230.03	7273.64	5443.75	7052.78	4696.48	8317.02
		No results	No results	No results	No results		523.293	8.436	13210.4	0	0	0		7	18	13			ddMS2 for preferred ion	7831.34	12505.2	8243.17	10908.6	11485.1	9283.99	7607.57	8542.27	8615.17	9004.99	9128.55	6781.69	8048.18	7632.9	9045.28	6987.05	9554.12	7952.28	10782.7	9440.74	8618.78	4378.52
Prostaglandin K2	C20 H30 O5	No match	Invalid mass	No match	No results		332.199	6.63	13179.7	0	5	4	Other	7	7	6	82.9		ddMS2 for preferred ion	2698.19	9178.23	4745.12	7366.73	10177.7	8623.47	4031.77	8017.98	8551.31	11038.4	6504.95	10597.1	6921.4	4497.7	12983.2	5695.34	6476.68	10494.3	8606.64	8746.68	9422.32	11187.4
	C17 H23 N O5 S	Full match	No results	No results	No results		353.13	5.1	13145.6	0	0	0		7	11	8			No MS2	69.9906	130.065	89.0823	133.456	122.461	125.184	79.3562	104.976	113.368	117.408	82.243	203.361	294.171	173.484	145.144	149.764	139.23	147.862	131.672	123.321	14569.9	167.998
	C9 H6 O	Full match	No results	No results	No results		130.042	5.309	13099.9	0	0	0		7	4	4			No MS2	4367.64	445.762	6217.16	277.225	666.579	222.642	5635.93	12771.1	13082	5053.58	8299.49	8988.68	5371.87	4978.36	792.619	3283.02	4260.18	3807.99	2479.12	4128.6	4545.46	1564.41
	C15 H20 N4 O S	Full match	No results	No results	No results		304.134	4.782	13071	0	0	0		7	10	10			ddMS2 for preferred ion	8375.67	6835.55	7258.82	6458.9	8667.02	4212.37	6774.74	5452.6	5984.1	5317.47	6081.68	12945.8	5547.56	6938.88	4937.89	4451.75	10170.9	5674.67	6258.6	5431.27	5121.25	9666.92
11β-Hydroxyandrosterone	C19 H30 O3	Full match	Full match	No results	No results		306.22	7.203	12987.9	0	1	0		7	13	11	60.3		ddMS2 for preferred ion	2511.58	2952.74	2897.23	4600.25	1798.24	2408.35	10154.2	12920.1	1421.66	7897.48	941.846	8393.22	3383.1	1946.8	1200.65	5507.03	4673.2	538.861	2478.47	1484.22	5080.96	1164.84
	C16 H13 N5 O4	Full match	No results	No results	No results		339.096	4.522	12962.7	0	0	0		4	13	13			No MS2	795.855	733.393	633.701	871.307	662.105	683.318	702.982	12577	12947.1	1006.97	1259.15	1260.65	1638.46	1048.1	614.963	821.99	732.637	866.891	600.73	691.962	1080.51	841.563
	C H3 Cl2 N2 O3 P3 S4	Full match	No results	No results	No results		381.76	0.398	12804.9	0	0	0		7	6	5			ddMS2 for preferred ion	10150.2	5808.81	5508.95	6463.03	7448.57	8351.47	12461	5562.32	6013.2	3942.76	10431.5	2694.67	7197.08	7266.97	7824.56	5119.47	5677.82	7105.2	4675.54	7190.46	4786.52	7969.11
9,10-Epoxy-10,12Z,15Z-octadecatrienoate	C18 H28 O3	Full match	No results	Full match	No results		292.204	9.452	12764.7	0	0	1	Superpathway of lipoxygenase	7	13	11			No MS2	240.744	8090.5	1929.83	3829.33	6501.78	12920.6	67.423	4729.58	2907.38	2015.95	3497.12	459.546	1446.53	3903.9	2633.1	635.396	1306.32	827.308	2504.8	161.426	35.0276	4996.43
	C34 H70 O18	Full match	No results	No results	No results		766.458	5.219	12593	0	0	0		7	4	3			No MS2	965.378	2234.22	1405.73	2854.31	1701.37	1803.95	1402.38	1888.54	1936.74	2403.11	1482.75	6019.58	12488.4	3881.37	1749.44	2050.78	2518.65	2866.64	1799.76	1949.93	1646.45	2002.76
	C21 H37 N	Full match	No results	No results	No results		303.293	7.737	12583.5	0	0	0		6	14	12			No MS2	1035.17	832.179	1179.87	13043	857.859	1620.46	798.637	1488.66	1149.23	4056.83	2077.3	1457.68	1219.73	308.311	909.118	1084.47	2069.3	397.565	382.379	1139.72	862.862	997.193
	C35 H67 N3 O10 S	Full match	No results	No results	No results		721.454	8.847	12485.9	0	0	0		7	16	10			No MS2	110.618	8848.06	146.024	3309.08	6549.13	5132.57	92.1022	167.996	438.631	785.469	117.155	12883.8	8236.51	1480.33	3013.31	597.777	396.287	359.371	901.126	113.092	148.632	3797.48
	C18 H26 O9	Full match	No results	No results	No results		386.158	5.401	12409.5	0	0	0		7	12	12			No MS2	6987.01	559.234	12424.3	240.286	285.924	491.581	10759.1	177.555	192.765	202.821	9444.49	482.991	384.101	263.973	271.77	213.265	217.267	217.668	219.789	176.568	167.642	299.62
	C25 H43 N3 O6	Full match	No results	No results	No results		481.317	9.155	12338	0	0	0		7	5	5			No MS2	12403.7	3178.9	3603.11	2946.67	3899.66	4428.06	11542.2	3251.88	3229.29	3044.34	2973.83	2717.02	2341.87	2860.04	2397.74	3859.38	4326.56	2389.82	5325.88	9049.57	7294.47	5012.66
[Similar to: Methionine; ΔMass: 17.0709 Da]	C4 H5 O P S	Full match	Invalid mass	No results	No results		131.98	0.424	12305	0	2	0		7	18	14		70.8	ddMS2 for other ion	5009.03	1797.88	3859.1	11776.5	5007.64	4090.81	10190.3	8094.83	8341.62	6510.6	10466.5	3078.5	4550.21	3224.48	4283.77	7740.99	6257.97	6680.66	4895.14	6996.21	12023.2	5272.9
		No results	No results	No results	No results		88.0512	4.495	12278.1	0	0	0		7	13	11			No MS2	4427.09	5954.84	4557.89	8521.52	4830.42	4974.02	4578.48	5372.01	4852.65	7029.49	2978.92	9220.72	12600.8	10777.7	5175.29	7202.75	7347.84	7853.11	5214.35	7156.89	7147.33	6261.23
[Similar to: 3-(2-Chloroanilino)-2-{[3-(methylthio)-6,7-dihydrobenzo[c]thiophen-1-yl]carbonyl}acrylonitrile; ΔMass: 77.9750 Da]	C6 H19 Cl N4 O4 P2	Full match	Invalid mass	No results	No results		308.056	0.913	12214.3	0	1	0		7	16	16		76.7	ddMS2 for preferred ion	5027.97	10422.3	2923.27	6893.35	7187	9406.5	4226.52	3250.6	3339.44	12063.8	4439.94	10690.2	10239.5	9872.13	8910.55	9462.31	12180.2	9087.15	6897.35	10568	7305.14	9449.42
	C2 H8 N3 O4 P	Full match	No results	No results	No results		169.025	0.42	12200.5	0	0	0		7	14	12			ddMS2 for preferred ion	2620.3	11780.4	2886.21	11362.8	6626.9	6565.74	2926.9	6316.16	7302.81	8238.34	2896.91	10963.8	9423.18	6383.92	7477.37	7825.17	10219.5	10916.4	10894.3	9205.18	10142.8	8676.31
	C11 H16 O3	Full match	No results	No results	No results		196.11	6.522	12145.2	0	0	0		7	12	4			No MS2	158.4	6693.88	1233.35	3224.33	5319.6	12377.3	71.4056	935.633	1745.66	1404.56	577.081	1109.92	414.875	3563.66	2180.64	520.273	653.06	456.534	2393.32	146.069	172.819	9989.96
	C30 H58 N O10 P	Full match	No results	No results	No results		623.381	9.355	12125.4	0	0	0		7	9	9			No MS2	92.6568	8448.45	676.657	4020.43	5478.55	4747.54	31.1649	1033.9	1287.54	2069.36	1028.87	12216	8812.74	3580.13	6307.61	1333.34	1564.09	2318.12	4005.83	88.672	73.5895	6241.91
[Similar to: Cycloheximide; ΔMass: 163.0843 Da]	C9 H10	Full match	Invalid mass	No results	No results		118.078	7.821	12065.7	0	24	0		7	17	13		75.4	ddMS2 for preferred ion	533.638	4850.96	286.559	11368.7	7114.31	3103.9	467.671	6448.87	6853.35	7179.7	263.54	11925.9	12496.4	9114.8	6452.52	9181.83	6282.58	7622.63	10880.8	7227.95	7510.39	7721.22
	C5 H4 O4	Full match	No results	No results	No results		128.011	0.691	12049.6	0	0	0		7	17	17			No MS2	898.774	810.023	653.904	1019.86	1245.69	1237.12	380.685	5979.26	6277.22	5510.57	456.002	6133.82	3730.68	3942.68	1903.86	6093.03	6822.31	5130.05	7129.17	7481.33	12129.8	3951.67
	C12 H13 N O3	Full match	No results	No results	No results		219.09	5.054	12047.9	0	0	0		7	5	3			No MS2	146.708	4856.1	668.625	1682.81	3261.92	4570.66	75.4045	372.912	1062.55	1696.31	187.38	4133.49	11892.5	2213.94	6044.22	1195.59	597.735	720.108	2217.48	188.415	91.1129	2431.48
	C13 H19 N O2 S	Full match	No results	No results	No results		253.114	5.021	12046.7	0	0	0		7	3	2			No MS2	2867.7	4873.51	805.731	105.216	1366.28	952.765	100.55	821.631	1064.78	12064.9	765.872	11218.3	1018.85	3111.42	1124.8	651.528	1767.66	371.691	3526.75	974.901	85.3843	9155.47
		No results	No results	No results	No results		123.087	0.423	12009.1	0	0	0		7	20	17			No MS2	11228.1	4358.16	11031.3	2633.01	3075.01	4336.95	10892.5	3099.43	2982.54	3331.38	9582.21	3197.81	3463.3	4621.16	4640.91	3313.15	2481.05	4974.28	3229.96	3348.13	2289.43	6694.11
	C31 H63 N3 O8 P2	Full match	No results	No results	No results		667.407	8.752	11967.8	0	0	0		7	14	13			No MS2	72.9998	1148.56	110.881	1381.67	958.928	458.491	64.8354	878.73	1269.88	2163.31	1158.75	12177.5	8620.47	1640.14	4543.86	3119.1	2636.81	5429.76	4548.81	89.3457	88.2763	1948.34
[Similar to: Tiletamine; ΔMass: 73.0525 Da]	C9 H10 S	Full match	Invalid mass	No results	No results		150.051	4.257	11962.2	0	2	0		7	9	8		84.8	ddMS2 for preferred ion	5741.99	10683.6	4254.68	10199.1	10685.7	7571.34	2608.41	8525.38	9074.91	8126.06	2920.79	6501.48	4508.82	11800.2	7615.48	3323.03	5046.95	7026.61	8170.37	5558.49	8346.88	11157.1
[Similar to: Zolazepam; ΔMass: 1.2269 Da]	C3 H Cl N5 O3 P S2	Full match	Invalid mass	No results	No results		284.896	0.431	11891.1	0	1	0		7	17	17		69.5	ddMS2 for preferred ion	2646.24	4573.68	3104.6	8226.16	7034.4	3430.34	3024.85	4511.49	6664.1	10816.4	1064.93	10975.7	5124.54	8006.53	5244.8	9740.72	9409.87	12269.3	10275.4	7975.37	6766.38	5798.77
L-Arginine	C6 H14 N4 O2	Full match	No results	Full match	No results		174.112	0.386	11859.5	0	0	9	Arginine, ornithine and proline interconversion;Superpathway of L-citrulline metabolism;Other	7	13	13			No MS2	9337.37	8102.39	6279.47	11845.6	10617.2	6565.85	9757.97	9648.61	9548.5	8680.3	8374.2	7569.58	6245.36	10500.5	9010.69	10877.3	10382.9	9828.4	10508.7	10295.6	8894.75	8912.73
	C9 H11 N O2 S	Full match	No results	No results	No results		197.051	3.661	11757.1	0	0	0		7	4	3			ddMS2 for preferred ion	497.065	4271.66	220.315	1653.41	2687.39	1952.95	209.762	4175.01	3944.79	2657.14	185.816	1611.17	1711.01	5440.71	2349.13	2215.63	3535.76	916.102	3430.46	2009.89	2346.61	11355.3
	C5 H4 S	Full match	No results	No results	No results		96.0034	4.667	11727.2	0	0	0		7	8	7			No MS2	5571.83	4210.47	2424.79	3536.49	2465.94	1706.07	1422.46	5199.82	7085.39	7920.24	1270.28	5000.42	5503.1	4778.44	3149.51	10240	11488.4	2411.4	2562.58	8338.48	6336.02	3856.91
	C14 H22 O4	Full match	No results	No results	No results		254.152	7.003	11684.3	0	0	0		7	17	14			No MS2	1616.67	5493.56	4814.97	6855.05	6697.92	8455.11	802.192	3078.53	3053.12	2478.61	11210.6	2261.38	2502.75	1435.35	1324.55	349.059	332.733	1597.1	1143.14	141.499	130.301	1379.64
	C13 H14 N10 O2	Full match	No results	No results	No results		342.132	5.301	11658.5	0	0	0		7	8	5			No MS2	6958.09	255.386	11237.3	257.968	267.341	242.103	11250.3	188.254	209.791	220.405	8601.55	355.492	458.461	278.181	265.356	232.201	229.808	235.057	253.867	203.601	200.317	297.008
	C13 H29 N O7	Full match	No results	No results	No results		311.195	4.271	11647.9	0	0	0		7	13	12			No MS2	381.598	11853	118.169	299.792	5595.71	4358.83	115.139	153.342	159.09	153.455	118.595	283.149	879.229	908.748	1929.74	167.746	166.168	165.589	344.192	372.035	141.658	1858.76
	C8 H13 N O3	Full match	No results	No results	No results		171.09	4.526	11574.5	0	0	0		7	15	14			ddMS2 for preferred ion	4985.92	1588.16	7042.77	1570.99	2215.67	2032.66	5494.01	3414.76	2991.34	10763	10676.8	10851.8	6669.27	4884.79	3319.66	6023.86	8463.41	7043.8	6831.01	10992.6	5685.07	5136.19
N-Methyl-L-glutamate	C6 H11 N O4	Full match	Invalid mass	Full match	No results		161.069	0.465	11564.2	0	3	10	Superpathway of L-lysine degradation;Other	7	11	8		91.8	ddMS2 for preferred ion	4935.5	4517.48	7197.5	11316	5418.53	5816.81	4877.46	1342.66	2085.13	3993.25	5462.39	3994.13	1496.59	3073.34	9936.79	6147.87	4968.48	3723.97	7399.21	5879.65	5276.95	11535.1
	C10 H10 S	Full match	No results	No results	No results		162.051	4.67	11555.7	0	0	0		7	5	3			No MS2	4417.21	4040.68	2277.16	3787.43	2985.73	1434.73	1315.68	4899.56	5567.86	6338.69	1244.75	5274.24	6560.95	5010.53	3705.36	10154.8	11195.5	2425.52	2553.28	4242.61	4984.57	4495.54
	C10 H19 N5 O4 S	Full match	No results	No results	No results		305.118	5.128	11532.8	0	0	0		7	5	5			ddMS2 for preferred ion	151.373	6148.14	164.388	1849.43	2657.39	7240.63	153.156	1125.2	889.035	675.748	533.114	781.81	674.199	6239.21	767.487	226.372	2069.32	225.319	2449.1	600.307	2780.55	11685.8
	C35 H52 N9 O P	Full match	No results	No results	No results		645.401	9.258	11499.5	0	0	0		7	8	8			No MS2	119.535	6841.93	1695.04	6867.23	5884.95	6177.2	93.147	2084.5	3453.94	3449.71	1777.58	11401.4	5433.99	7309.1	7684.38	3055.07	2539.03	2540.86	6916.44	182.532	63.772	9797.93
	C30 H51 N O5 S	Full match	No results	No results	No results		537.344	7.63	11478.7	0	0	0		7	6	6			No MS2	175.077	10172.5	1290.27	6308.26	10321	6869.78	181.489	1180.24	1631.68	1670.66	967.953	7539.15	8491.92	2081.52	11526.5	3158.08	2618.75	2167.28	5644.45	620.603	150.443	6653.4
8-{3-Oxo-2-[(2E)-2-penten-1-yl]-1-cyclopenten-1-yl}octanoic acid	C18 H28 O3	Full match	Full match	Partial match	No results		292.204	6.862	11412.3	0	3	1	Superpathway of lipoxygenase	7	26	10	76.8		ddMS2 for preferred ion	164.301	4766.56	1033.22	3639.26	6022.77	3557.36	111.964	550.368	1658.2	1856.16	432.178	6720.52	12473.5	2013.67	3524.83	981.38	689.348	1154.78	1591.24	364.107	157.88	3377.1
	C3 H11 N6 P	Full match	No results	No results	No results		162.08	4.118	11387.7	0	0	0		7	28	18			No MS2	74.2808	1599.13	86.7134	1356.02	997.814	1533.48	91.5569	5347.53	8911.36	3144.09	180.132	1098.23	708.193	4174.35	1793.53	4785.41	1536.75	1099.25	2742.05	2956.09	5087.75	16056.7
6 β-Hydroxycortisol	C21 H30 O6	Full match	Full match	No results	No results		378.205	5.33	11382.7	0	1	0		7	5	4	71.8		ddMS2 for preferred ion	1283.8	862.742	2433.03	1289.53	1635	874.203	1515.3	8887.5	9467.47	11304.7	1852.1	10007	5618.19	4090.8	4677.49	3343.14	6848.82	8467.36	3912.64	7169.89	10995.3	2471.78
	C27 H45 N O4	Full match	No results	No results	No results		447.336	7.989	11363	0	0	0		7	9	7			ddMS2 for preferred ion	4846.54	232.633	3594.85	2221.7	131.432	139.691	6070.8	5956.69	3905.25	6329.35	7448.46	427.178	202.981	1156.47	1456.94	8014.07	7814.87	9336.48	3924.75	12120.4	6117.7	3630.65
	C21 H37 N O4	Full match	No results	No results	No results		367.273	7.055	11181.3	0	0	0		7	8	7			ddMS2 for preferred ion	6759.82	1173.35	4400.48	2469.72	626.973	638.716	6131.47	5382.75	5136.54	6191.92	11420	3330.25	1164.08	2214.55	2133.16	4501.53	5004.86	7733.17	4278.59	6550.25	4117.01	3164.78
Betaxanthin	C18 H20 N2 O6	Full match	No results	Full match	No results		360.133	5.326	11167.7	0	0	1	Other	7	23	21			No MS2	729.628	4226.78	3506.29	7158.91	7419.9	5635.84	1238.24	3301.74	5427.09	6261.45	2841.86	10929.2	3754.59	5040.53	4699.49	6071.26	6654.86	4635.24	5721.67	3156.42	2834.25	5711.46
[Similar to: Cytidine 5'-diphosphocholine; ΔMass: -23.2210 Da]	C24 H50 N O8 P	Full match	Invalid mass	No results	No results		511.328	6.733	11131.1	0	9	0		7	10	7		83.9	ddMS2 for preferred ion	6750.56	11442.4	5834.73	7374.69	11344.3	7124.58	5574.82	4237	4387.22	5655.34	6997.51	8184.02	8227.87	4509.2	6756.85	4355.72	6049.04	6121.63	9153.07	3998.71	3778.64	7385.73
	C12 H20 O4	Full match	No results	No results	No results		228.137	5.451	11126.6	0	0	0		7	9	8			ddMS2 for preferred ion	170.416	6754.7	184.066	1960.88	5103.64	2899.41	307.347	913.519	1846.48	2084.7	180.328	11030.7	7554.34	1566.78	2074.29	812.307	1181.4	855.489	1676.35	193.419	178.982	1963
	C10 H22 N3 O3 P S	Full match	No results	No results	No results		295.109	4.254	11074.9	0	0	0		7	13	12			ddMS2 for preferred ion	116.506	2057.47	162.904	613.473	1245.35	850.469	151.744	164.965	189.735	177.95	161.021	1175.99	11189.6	316.724	1544.09	206.556	219.434	212.221	184.463	181.35	178.719	274.879
Uracil	C4 H4 N2 O2	Full match	Full match	Full match	No results		112.028	0.648	11052.9	0	26	5	Other	7	15	15	50.2	73	ddMS2 for preferred ion	625.804	774.71	1652.78	2818.4	1225.54	738.194	1496.62	1240.31	1760.37	11008.7	1665.91	4681.58	1840.07	1171.59	3048.19	2162.79	1637.15	965.515	974.638	1096.87	1049.9	1248.02
	C3 H6 Br Cl4 N4 O2 P3 S2	Full match	No results	No results	No results		505.71	0.391	11039.7	0	0	0		7	13	13			No MS2	11062	4134.76	8389.5	6643.83	8653.2	7545.51	8730.12	5654.55	5222.21	5740.28	6224.84	2251.52	7405.18	7614.64	7598.32	5139.72	4756.97	6610.33	4267.39	6650.23	5144.33	1706.45
	C20 H35 N O4	Full match	No results	No results	No results		353.257	7.832	11039.4	0	0	0		7	10	7			ddMS2 for preferred ion	115.419	5131.64	1011.09	3007.15	2962.74	2854.56	141.618	439.533	2092.5	1420.5	442.775	2408.39	10749	1396.86	2555.87	864.683	485.752	731.966	1902	107.175	100.951	1636.56
	C22 H49 N5 O9 P2	Full match	No results	No results	No results		589.303	6.482	11029.1	0	0	0		7	23	16			No MS2	72.8233	8924.64	4590.54	7048.87	6872.22	6212.94	120.385	3658.64	2933.14	3510.6	2822.3	3595.27	6147.76	3524.03	12059.4	3653.26	5010.98	4905.71	8809.29	634.14	72.4387	8763.47
		No results	No results	No results	No results		152.12	8.414	10987.7	0	0	0		7	24	16			No MS2	992.926	4328.72	1378.21	3562.98	2769.37	7033.35	1845.16	2607.34	2993.92	4120.96	1192.45	7467.71	2510.39	5880.01	4862.17	2984.23	3880.37	4710.9	5589.28	729.625	601.429	8692.66
	C14 H31 N O2	Full match	No results	No results	No results		245.236	6.139	10983.3	0	0	0		7	5	4			No MS2	801.889	1062.89	127.199	2529.04	492.7	699.08	57.6099	5975.43	7968.41	6011.36	673.933	6162.18	2696.5	4064.05	3581.66	7073.16	8529.18	9384.72	5936.18	9035.75	10643.5	6054.35
[Similar to: Taurocholic acid; ΔMass: 36.0202 Da]	C23 H47 N O3 P2 S	Full match	Invalid mass	No results	No results		479.271	6.156	10946.8	0	1	0		7	7	6		79.6	ddMS2 for preferred ion	1757.07	137.647	11196.9	839.737	420.455	1997.29	3056.27	2836.71	2738.22	2798.9	6195.14	5671.84	1793.88	696.376	435.952	125.448	440.944	4256.73	998.619	4121.48	2208.51	930.79
	C8 H18 N4 O2	Full match	No results	No results	No results		202.143	0.423	10932.6	0	0	0		7	21	20			No MS2	6662.36	3026.57	6708.44	2789.55	1915.68	4899.8	4904.38	8866.93	11008.7	8557.26	2507.26	4786.89	5825.59	3072.56	2934.5	6129.1	5161.89	4962.59	4935.53	7228.6	9189.04	5448.28
	C12 H23 O P3	Full match	No results	No results	No results		276.094	6.402	10923.2	0	0	0		7	7	4			No MS2	187.806	1561.17	801.451	1574.93	2387.33	348.37	438.485	530.647	613.632	1125.49	1433.88	11073.6	2087.68	604.256	815.18	3749.46	4649.31	1151.44	1180.64	1446.86	1579.96	1255.11
	C15 H16 N O P	Full match	No results	No results	No results		257.097	4.308	10922.8	0	0	0		7	16	13			ddMS2 for other ion	934.295	8543.62	978.185	3553.42	11142	5079.97	1017.56	1897.27	1547.95	1374.79	1269.56	8973.35	3088.39	1838.95	1383.95	1417.68	1637.44	2125.17	1082	1507.29	1237.92	5677.5
	C13 H10 O15 S	Full match	No results	No results	No results		437.974	0.69	10913.3	0	0	0		7	11	10			ddMS2 for preferred ion	205.976	149.291	192.321	159.774	665.473	227.206	324.423	5122.09	5489.7	4465.58	128.948	5065.04	2259.24	3525.59	1085.02	6976.22	8024.9	5941.3	5277.78	5720.31	11433.8	2081.87
	C18 H26 O2	Full match	No results	No results	No results		274.194	8.345	10890.9	0	0	0		7	8	7			No MS2	95.0633	4201.31	1789.09	3408.54	4245.73	3803.61	86.837	1176.57	2118.3	1508.97	421.743	6737.71	10987.4	2695.56	2877.48	2257.86	764.154	1591.62	1942.88	203.913	95.4594	1909.49
	C16 H35 N O	Full match	No results	No results	No results		257.272	7.359	10851	0	0	0		7	6	5			No MS2	186.459	6798.77	85.3818	9056.14	6580.14	7168.65	74.981	10217.9	8786.44	7274.13	204.398	10756.1	7864.94	5601.36	9373.07	3911.92	8218.06	8326.29	9649.06	1786.66	1252.52	9074.8
4-Phenylbutyric acid	C10 H12 O2	Full match	Full match	Partial match	No results		164.084	6.522	10826.2	0	1	2	Other	7	8	3	62.7		ddMS2 for preferred ion	184.963	5551.29	1798.93	3079.82	5314.75	10964.5	70.2671	2049.06	1381.91	986.329	454.333	484.515	333.825	8017.46	2012.1	541.507	431.392	388.368	2261.7	227.374	64.2886	9379.77
	C3 H3 Cl2 N4 O2 P3 S5	Full match	No results	No results	No results		449.748	0.394	10774.7	0	0	0		7	4	3			ddMS2 for preferred ion	10558.4	8975.29	6269.49	6664.81	7232.71	9152.19	8655.46	5806.99	6570.53	5505.08	7601.22	2611.8	5838.18	7585.16	8764.46	4572.62	5606.28	6091.22	5363.65	6613.24	4803.78	8236.87
	C15 H18 N3 O2 P S	Full match	No results	No results	No results		335.083	5.333	10759.9	0	0	0		7	11	5			No MS2	2427.46	3358.1	1258.85	3398.55	3792.25	2232.12	874.408	6072.03	10851.4	4811.88	1029.17	2208.16	152.04	5580.87	1972.48	3771.05	4828.45	2567.12	2905.31	4722.3	4186.25	6102.93
[Similar to: Taurocholic acid; ΔMass: 54.0310 Da]	C23 H45 N O2 P2 S	Full match	Invalid mass	No results	No results		461.261	6.157	10739.9	0	1	0		7	12	12		92.1	ddMS2 for preferred ion	1766.44	349.387	10827	662.797	371.271	2178.78	3286.06	2781.87	2678.54	2179.56	5539.4	5347.67	1300.71	297.996	274.94	229.516	95.4492	1488.89	465.601	2044.18	2090.44	220.609
[Similar to: Cytidine 5'-diphosphocholine; ΔMass: 4.8830 Da]	C22 H33 N3 O9	Full match	Invalid mass	No results	No results		483.224	4.761	10737.3	0	11	0		7	11	7		66	ddMS2 for preferred ion	167.42	9452.74	399.96	4556.89	8954.09	10881.6	223.059	316.261	575.844	341.65	209.706	5584.53	4003.39	848.808	4927.9	390.672	336.062	300.646	968.441	218.319	213.605	3096.43
	C22 H31 N2 O3 P3 S	Full match	No results	No results	No results		496.127	4.677	10690	0	0	0		7	6	5			No MS2	761.055	1569.28	1068.4	888.023	1841.37	1065.24	791.916	9973.48	10662	7122.92	2272.13	4036.85	5934.25	5307.33	2329.6	3028.78	3140.83	7188.67	2637.48	5009.5	4133.89	2687.28
Glycine	C2 H5 N O2	Full match	No results	Full match	No results		75.032	4.582	10672.3	0	0	14	Superpathway of L-threonine metabolism;Other	7	17	14			No MS2	5844.11	2036.29	3897.79	1463.8	1944.4	1400.97	4214.89	10774.3	5177.36	5896.26	4712.68	5450.82	3585.08	3439.78	3686.67	3702	3698.72	4061.12	2751.45	4797.68	4090.3	1825.93
[Similar to: Taurochenodeoxycholic acid; ΔMass: 36.0204 Da]	C25 H42 N3 O P S	Full match	Invalid mass	No results	No results		463.276	6.101	10545.3	0	6	0		7	9	9		96.8	ddMS2 for preferred ion	5238.69	527.162	3067.13	1469.09	1044.93	3287.27	1823.75	6856.6	6722.35	3984.31	3773.61	3873.66	5033.58	2539.22	5019.42	4206.04	1780.15	8817.42	5394.34	9693.76	10686.9	2930.34
[Similar to: Nateglinide; ΔMass: -259.0921 Da]	C18 H47 N10 O5 P3	Full match	Invalid mass	No results	No results		576.291	4.152	10482.9	0	11	0		7	15	13		80.5	ddMS2 for preferred ion	1888.2	2022.88	2552.23	5823.12	4159.83	3696.14	1502.84	6008.2	5276.83	5144.36	1793.17	4717.22	3720.12	3204.58	4314.64	6288.42	3339.63	5954.84	4473.7	5130.76	9710.52	4618.47
	C9 H14 O2 S	Full match	No results	No results	No results		186.072	0.41	10479.5	0	0	0		7	10	10			No MS2	4998.05	8457.5	4369.3	9025.98	8371.77	7680.93	5195.45	8344.87	10439.9	4599.43	4773.65	2391.09	3873.82	4412.46	7590.75	2537.03	3987.71	3520.99	3853.02	4615.86	5485.57	7938.91
[Similar to: Docosapentaenoic acid methyl ester; ΔMass: 82.0779 Da]	C17 H26 O2	Full match	Invalid mass	No results	No results		262.194	8.077	10455	0	29	0		7	4	2		74.3	ddMS2 for preferred ion	142.71	200.184	261.824	3481.88	301.45	317.392	254.86	1345.9	1086.86	534.749	135.438	3915.89	160.477	541.132	343.139	10680.8	7233.24	1068.83	5223.45	2592.59	387.753	2145.53
	C14 H37 N7 O15	Full match	No results	No results	No results		543.236	4.819	10454.7	0	0	0		7	4	3			No MS2	115.911	1670.67	143.551	4564.69	1479.26	396.218	146.84	2426.05	2445.55	2403.03	137.573	1746.49	10485.6	2053.25	2631.2	2044.58	2113.6	4932.18	383.468	309.081	1044.5	2430.55
	C16 H27 N O2 S	Full match	No results	No results	No results		297.179	4.014	10432.7	0	0	0		7	17	16			No MS2	301.441	8101.27	1316.04	6375.24	10272.1	6262.15	396.508	630.882	449.247	1734.36	434.597	7986.06	4298.19	966.418	2184.73	646.698	2216.8	1873.84	858.197	733.337	582.111	3314.8
	C32 H62 N9 O P3	Full match	No results	No results	No results		681.423	8.774	10428.4	0	0	0		7	7	4			No MS2	79.9991	5448.95	699.645	5533.19	4868.01	3531.13	71.674	2319.84	2131.29	4941.21	2081.05	10285.2	8169.38	2865.37	8002.5	3333.29	3912.35	5688.96	8363.36	89.5453	70.2898	6628.67
[Similar to: Narasin; ΔMass: 508.3576 Da]	C14 H24 O2 S	Full match	Invalid mass	No results	No results		256.15	6.287	10379.4	0	38	0		7	7	7		78.4	ddMS2 for other ion	6689.23	1008.93	3882.04	2458.61	1529.82	1243.77	4187.29	4709.86	3051.94	5496.54	10199.9	1143.62	323.701	1218.09	844.267	2123.2	2561.06	2375.72	2092.81	4112.12	3458.01	1608.09
	C25 H43 N3 O6	Full match	No results	No results	No results		481.317	7.916	10374	0	0	0		7	2	2			No MS2	5167.76	10421.3	5563.96	9359.98	9006.7	10118	6163.53	7088.51	7382.17	5525.85	7108.62	5492.41	5730.77	4743.11	5836.26	3648.62	4331.85	5040.54	5623.07	4149.83	3151.45	5700.42
[Similar to: Taurocholic acid; ΔMass: 36.0204 Da]	C27 H37 N5 O S	Full match	Invalid mass	No results	No results		479.271	5.623	10352.3	0	1	0		7	14	14		81.6	ddMS2 for preferred ion	1062.87	510.466	3725.6	1003.87	969.829	1502.95	2338.74	8330.19	10385.8	3075.41	4240.57	8040.58	3425.44	1062.69	1128.79	2398.7	3650.75	3294.66	3619.04	6617.23	3420.33	2189.17
[Similar to: UR-144 N-(5-Bromopentyl) analog; ΔMass: 265.0464 Da]	C8 H12 O	Full match	Invalid mass	No results	No results		124.089	6.679	10348.1	0	23	0		7	11	10		74.5	ddMS2 for preferred ion	688.971	5685.6	826.526	4254.02	3266	5811.3	86.9578	1290.52	2318.81	1633.26	601.095	8710.65	3417.01	6416.07	6278.91	1469.86	1712.01	2275.55	4414.51	606.643	482.883	9704.97
		No results	No results	No results	No results		315.769	0.423	10345.6	0	0	0		7	7	7			ddMS2 for preferred ion	7889.38	5723.34	7756.35	3441.01	2884.27	4991.89	7117.38	3309.74	4076.45	3893.63	10271.1	1130.3	5115.72	5000.04	5461.46	3460.22	2435.21	3982.38	3659.79	4142.56	3130.84	4264.13
	C51 H81 N2 O2 P S	Full match	No results	No results	No results		816.576	6.735	10332.9	0	0	0		6	17	17			No MS2	40.2829	70.0576	655.038	63.704	69.5517	68.16	35.3263	800.642	754.701	10169.5	41.7684	81.8716	97.5881	60.7434	69.2785	81.192	142.98	52.3143	129.845	158.315	121.469	61.2177
Indole	C8 H7 N	Full match	No results	Full match	No results		117.058	4.264	10311.8	0	0	4	Superpathway of aromatic amino acid biosynthesis;Superpathway of chorismate metabolism;Other	7	6	6			No MS2	3048.64	3624.46	4179.3	2127.51	1286.26	1571.83	3320.77	10314.7	9236.18	3522.03	3809.67	4986.95	3447.09	3425.85	3409.34	2994.36	3797.75	3202.63	2699.41	2997.57	2209.23	2502.17
		No results	No results	No results	No results		515.293	5.72	10309.7	0	0	0		7	21	16			No MS2	788.824	157.683	9343.61	141.54	166.245	238.869	1396.35	2988.74	3407.14	1343.22	2141.65	4628.07	835.73	175.98	176.427	328.682	355.343	767.638	346.205	1200.46	1587.13	205.804
	C19 H48 N9 O7 P	Full match	No results	No results	No results		545.339	8.093	10304.8	0	0	0		7	7	6			No MS2	8678.3	1167.83	5696.7	2092.75	120.158	176.218	10128.4	3014.01	2301.25	4560.13	8189.51	215.19	1002.14	1484.26	969.355	5025.98	6794.69	6907.3	4418.89	7708.02	7209.13	3828.21
[Similar to: (1R,9R)-11-[(4-Fluorophenyl)sulfonyl]-5-(2-thienyl)-7,11-diazatricyclo[7.3.1.02,7]trideca-2,4-dien-6-one; ΔMass: 240.0124 Da]	C5 H10 N4 O4	Full match	Invalid mass	No results	No results		190.07	0.371	10289.3	0	3	0		7	7	6		90.4	ddMS2 for preferred ion	6805.13	3284.19	5471.24	4635.96	3600.71	3891.18	10093.3	5107.1	5491.81	3289	5720.91	2645.24	3089.95	2412.56	2980.29	5916.8	3605.48	2671.16	2239.83	2850.81	3428.63	3236.6
	C37 H74 N3 O10 P S	Full match	No results	No results	No results		783.484	5.219	10284.2	0	0	0		7	4	3			No MS2	865.044	1924.92	1249.01	2355.9	1501.14	1567.06	1213.32	1625.4	1584.38	1984.27	1322.84	5282.11	10229.1	3329.16	1533.58	1733.55	2177.32	2408.2	1541.78	1665.88	1428.03	1741.55
	C5 H Cl O7 P2 S2	Full match	No results	No results	No results		333.83	0.395	10282.7	0	0	0		7	6	4			No MS2	9950.43	7084.1	5577.03	5345.85	5965.54	7098.23	6510.63	5328.01	3828.42	5412.68	5944.04	3411.21	5506.69	5630.45	4167.51	4554.71	4929.06	6055.7	5453.86	7373.21	5176.75	5625.65
14(S)-HDHA	C22 H32 O3	No match	Invalid mass	No results	No results		326.225	8.916	10276.3	0	1	0		7	6	3	83.4		ddMS2 for preferred ion	139.915	79.7734	100.118	203.207	82.2721	86.4735	230.781	5530.6	3343.42	10373.6	255.77	2097.91	103.868	497.762	171.454	4194.58	2761.06	3016.11	1973.36	2286.15	844.479	2996.6
[Similar to: Thromboxane B3; ΔMass: 134.0939 Da]	C14 H18 O3	Full match	Invalid mass	No results	No results		234.126	6.105	10258.4	0	38	0		7	3	3		78.8	ddMS2 for preferred ion	123.852	7927.27	1266.12	4058.4	6619.81	8603.89	185.786	1021.99	2753.29	2428.25	1014.51	2526.74	1897.07	4625.6	5779.4	2301.14	1357.42	1274.85	3991.77	125.71	60.1258	10501.9
	C21 H52 N9 P3	Full match	No results	No results	No results		523.355	8.501	10256	0	0	0		7	6	6			No MS2	4584	6056.22	4857.39	6243.91	6206.24	7274.13	6235.49	4683.67	4814.9	4016.78	4634.94	3873.02	4271.46	3970.42	9241.55	6952.34	6816.16	6574.57	7598.87	5892.41	5193.36	10351.4
	C7 H13 N5	Full match	No results	No results	No results		167.116	4.331	10239.3	0	0	0		4	19	8			ddMS2 for preferred ion	1116.38	1618.27	2870.45	3297.15	4126.25	1496.01	1287.85	1726.57	2170.28	9852.44	2979.46	2117.59	9893.64	6194.56	4320.98	6678.43	7402.6	6372.49	3482.04	6423.73	7067	1207.59
		No results	No results	No results	No results		97.9116	0.394	10232.6	0	0	0		7	18	18			No MS2	7506.13	8609.59	7398.27	8684.22	9985.22	8762.43	6472.34	6949.72	8599.13	9883.58	7716.84	7865.77	8938.52	6857.32	10065.8	8027.6	7388.16	7619.23	5813.71	5396.22	4908.27	9408.59
	C20 H47 N10 O5 P	Full match	No results	No results	No results		538.347	7.087	10229.8	0	0	0		7	6	5			No MS2	69.9734	10396.5	379.399	5446.09	6476.57	3196.36	80.2991	148.366	503.878	188.349	120.517	2615.28	2090.36	420.611	3588.55	772.387	499.146	394.959	1039.48	95.5211	77.2139	6736.66
	C4 H9 N2 P	Full match	No results	No results	No results		116.05	5.132	10172.6	0	0	0		7	22	20			No MS2	2639.74	4196.61	4149.49	4498.29	5819.46	3929.66	4047.06	5071.39	10230.6	5223.78	4297.81	6688.68	3774.15	4464.33	7492.19	7533.27	6285.55	6702.81	7056.66	8011.92	10041.3	7694.23
	C25 H49 N3 O7 P2	Full match	No results	No results	No results		565.303	5.963	10159.9	0	0	0		7	12	10			No MS2	69.4054	4860.85	319.216	3478.43	10332.4	2912.99	68.5442	232.258	707.153	720.795	151.504	4242.68	2653.22	859.664	2457.51	476.215	951.609	545.532	771.783	149.076	72.7205	2251.45
Anthranilate	C7 H7 N O2	Full match	No results	Full match	No results		137.048	0.461	10092	0	0	14	Superpathway of aromatic compound degradation via 2-oxopent-4-enoate;Anaerobic aromatic compound degradation (Thauera aromatica);Superpathway of aromatic amino acid biosynthesis;Superpathway of chorismate metabolism;Superpathway of aromatic compound degradation via 3-oxoadipate;L-tryptophan degradation XI (mammalian, via kynurenine);Other	7	21	19			No MS2	5529.72	687.876	4772.61	734.287	2899.25	891.538	3728.46	6723.78	6965.98	6212.89	7757.44	6592.11	2961.72	2769.19	719.121	5610.17	6223.13	6254.64	11101.8	7514.36	9793.71	1294.03
[Similar to: Decarbamoyloxysaxitoxin; ΔMass: 77.0587 Da]	C8 H9 N3 O	Full match	Invalid mass	No results	No results		163.075	5.145	10089.9	0	7	0		7	5	5		96.9	ddMS2 for preferred ion	2655.62	7764.22	2157.35	3927.28	5006.9	4642.36	2366.69	4032.69	4446.38	3436.79	1937.37	5523.36	5107.31	5398.11	3391.44	3199.18	4967.46	3682.62	4878.5	3357.97	4626.59	10336.2
	C28 H57 N7 O11	Full match	No results	No results	No results		667.407	8.355	10073.4	0	0	0		7	19	18			No MS2	149.491	7430.86	960.369	8880.73	7333.05	3845.39	141.152	2098.19	2270.06	4126.32	3142.43	10054.6	8225.84	3471.27	10530.1	3355.86	4596.44	6985.81	6485.67	323.63	170.227	9342.39
	C22 H28 N4	Full match	No results	No results	No results		348.23	8.557	10025.5	0	0	0		7	10	10			No MS2	217.517	6008.72	1804.09	3551.96	6636.41	10034.9	206.781	2271.52	1952.48	1055.84	1587.9	364.396	1396.04	2891.61	4826.78	906.223	567.853	1320.88	1168.57	782.761	195.594	8223.26
	C5 H10 N4 P2 S	Full match	No results	No results	No results		220.012	0.387	10021.3	0	0	0		7	7	6			No MS2	3346.04	8396.83	3087.12	4211.34	4411.06	10044.7	2628.77	3530.75	2384.05	1938.59	2250.6	1529.32	848.351	2563.21	2689.35	1410.2	2245.25	1386.58	2212.62	1571.62	1271.89	7688.76
	C20 H36 O2 S	Full match	No results	No results	No results		340.241	6.075	9970.13	0	0	0		7	11	7			ddMS2 for preferred ion	140.594	733.801	152.551	2030.56	3662.39	395.684	161.962	10014.8	9901.47	5594.43	353.588	3166.87	4152.61	2773.93	2474.9	6939.22	7400.12	3373.46	5073	6658.01	4908.11	1809.29
		No results	No results	No results	No results		146.031	4.239	9957.28	0	0	0		7	22	22			ddMS2 for preferred ion	2342.44	3049.3	2663.27	5879.92	1891.14	4774.78	2297.57	357.429	2585.21	3176.01	1651.48	7163.01	9735.5	4192.88	1236.78	1713.48	2179.96	4393.98	3816.25	2939.4	934.936	2296.08
[Similar to: 2,2',5,5'-Tetramethoxy-4,4'-dimethyl-1,1'-biphenyl; ΔMass: 14.5255 Da]		No results	Invalid mass	No results	No results		287.626	8.168	9902.02	0	1	0		7	15	11		72.9	ddMS2 for preferred ion	6972.83	3930.81	8338.97	5532.35	3327.63	5154.55	9397.13	7194.74	8785.32	7312.25	7526.68	2848.71	2827.06	6016.75	4508.22	4148.86	7098.94	6733.59	6303.73	6421.18	6493.19	3103.79
	C7 H11 N O2 S	Full match	No results	No results	No results		173.051	5.51	9886.35	0	0	0		7	10	9			No MS2	5737.19	86.7867	2614.14	80.2559	80.0393	83.4639	9880.11	60.314	64.0579	153.792	6483.04	102.633	124.815	88.8392	80.8721	72.7657	73.4492	72.2805	77.7125	58.3914	58.6687	89.4232
	C7 H11 N O2 S	Full match	No results	No results	No results		173.051	5.407	9886.35	0	0	0		7	9	9			No MS2	5722.09	84.8239	6992.75	84.2747	84.1134	81.7762	9860.06	62.371	67.7489	69.9679	6471.82	113.727	135.265	90.9785	84.7726	75.2477	75.9426	76.8738	77.6592	62.4468	57.0519	92.129
	C31 H61 N3 O8 S	Full match	No results	No results	No results		635.417	9.438	9739.86	0	0	0		7	26	22			No MS2	144.345	9094.1	757.821	5990.94	8374.05	4802.24	83.994	1953.05	1791.33	2698.42	1231.88	8611.5	3622.88	3133.59	4408.06	1643.81	1620.2	1351.65	1958.39	396.416	102.806	6230.28
	C23 H39 N2 O P	Full match	No results	No results	No results		390.277	6.529	9737.36	0	0	0		7	6	6			No MS2	210.68	352.044	1606.34	1136.72	1589.47	510.733	386.489	4962.96	5293.67	9711.85	1380.97	1106.49	2197.33	93.8028	1015.36	1131.46	3974.13	786.941	985.809	1449.1	726.457	310.164
	C10 H21 N O4 S	Full match	No results	No results	No results		251.119	4.741	9722.72	0	0	0		7	9	7			No MS2	185.169	3065.81	572.316	4827.03	3203.43	2246.74	230.166	1567.41	1952.01	4271.67	272.987	6845.14	3707.91	2965.86	3157.51	5214.45	4968.86	3957.12	9252.69	409.635	300.856	7275.65
	C10 H12 O S	Full match	No results	No results	No results		180.061	5.321	9703.18	0	0	0		7	13	13			ddMS2 for preferred ion	6232.1	9674.41	3645.42	4104.27	4818.45	2827.13	1887.3	3978.79	6833.19	4988.31	3037.91	8060.14	5518.95	5856.19	3848.53	7222.95	9121.89	3591.24	4776.67	6126.84	6637.62	7671.83
	C9 H7 N O	Full match	No results	No results	No results		145.053	4.107	9670.58	0	0	0		7	14	10			No MS2	1149.27	3034.61	602.379	2631.01	1743.92	1262.44	1583.04	6795.01	7849.05	3165.42	503.777	2463.41	1439.08	7992.79	1853.98	4376.91	7938.36	3747.17	3654.58	7786.95	11125.2	10006.2
	C3 H3 Cl O4 P2 S	Full match	No results	No results	No results		231.89	0.396	9650.77	0	0	0		7	15	15			No MS2	4472.55	6663.43	4680.64	9637.68	7998.66	6989.44	5557.59	7336.9	7474.36	7370.3	4218.4	5955.52	8042.71	7559.38	7852.96	6843.31	7134.94	6513.71	8396.53	5160.72	4820.18	8915.45
	C9 H6	Full match	No results	No results	No results		114.047	5.127	9621.06	0	0	0		7	2	2			No MS2	2564.71	2574.74	2564.4	2783.91	2553.31	2252.43	2493.4	5944.06	6884.84	4551.39	2541.64	5252.62	1704.94	4223.49	4381.01	9549.77	6557.47	6612.4	5848.51	9335.25	9453.63	3910.62
	C20 H22 N2 O2 S	Full match	No results	No results	No results		354.141	5.515	9578.9	0	0	0		7	6	6			No MS2	6836.93	1097.72	3062.96	543.855	1974.58	488.83	722.489	545.321	1266.93	402.248	1434.29	348.252	1034.26	450.158	2044.63	132.831	74.3027	72.0604	283.086	340.99	9550.45	631.272
	C8 H19 N5 P2	Full match	No results	No results	No results		247.112	5.119	9574.69	0	0	0		7	13	9			No MS2	469.679	4887.63	195.542	1592.94	2189.71	2445.99	183.788	800.439	1194.12	482.826	183.406	382.058	1521.93	3152.74	352.07	308.456	3457.87	773.016	1707.39	228.464	1881.24	8535.11
	C8 H17 N O8	Full match	No results	No results	No results		255.093	4.072	9565.78	0	0	0		7	6	6			No MS2	3385.12	465.822	2798.87	1051.5	202.55	336.349	3690.46	4274.26	4559.59	3583.91	645.208	893.941	3405.98	9584.66	1105.44	2688.51	7021.34	5114.95	2933.82	5991.8	2138.3	5651.34
	C8 H24 N5 O P3	Full match	No results	No results	No results		299.121	5.1	9539.34	0	0	0		7	19	19			No MS2	227.801	379.799	112.738	613.159	739.326	254.345	100.302	132.857	254.487	674.932	391.761	1424.61	640.896	412.646	701.992	250.475	393.366	596.594	645.612	151.431	10350.3	713.731
	C37 H53 N O7	Full match	No results	No results	No results		623.381	8.7	9471.41	0	0	0		7	8	8			No MS2	84.0424	8347.05	260.74	2699.98	5971.83	5174.95	86.0076	515.647	416.402	842.471	398.461	9553.89	5272.78	1551.76	7100.28	992.106	1018.62	1136.33	3228.8	245.179	90.9907	6853.53
	C32 H64 N O9 P	Full match	No results	No results	No results		637.433	9.083	9468.45	0	0	0		7	9	8			No MS2	115.896	7202.99	221.145	3785	6371.88	3736.76	51.0061	776.33	853.108	1245.96	421.509	9588.11	4577.94	1120.32	2355.11	795.878	742.348	795.953	1562.36	83.6654	60.0713	3013.24
	C4 H8 N8	Full match	No results	No results	No results		168.088	0.371	9435.34	0	0	0		7	14	14			ddMS2 for preferred ion	9380.5	5522	7952.28	7124.05	5076.27	6525.26	8309.71	8056.35	8812.23	7950.29	8659.29	4478.96	3742.16	3275.51	4159.43	7077.2	4823.25	8420.43	3396.67	3836.16	6153	8045.24
	C29 H56 N O2 P3 S	Full match	No results	No results	No results		575.323	6.685	9428.18	0	0	0		7	10	8			No MS2	966.505	3360.63	4904.13	7123.66	3184.29	3586.02	868.45	1696.59	3651.29	2714.73	2947.96	2701.33	3259.99	4199.56	6776.55	9054.62	5782.74	2841.22	7979.84	1651.23	179.346	5934.7
	C18 H26 O3	Full match	No results	No results	No results		290.188	8.02	9412.94	0	0	0		7	19	16			No MS2	158.789	6650.28	1568.24	4023.24	6794.7	3993.61	172.959	838.613	648.747	1253.91	416.096	5789.91	9870.38	938.471	1802.4	1142.39	604.429	916.199	1237.2	301.172	238.025	2822.46
	C23 H50 N O2 P3 S	Full match	No results	No results	No results		497.282	5.722	9377.54	0	0	0		7	14	13			No MS2	802.597	218.498	9090.38	273.635	266.774	234.226	2055.48	3310.56	2820.4	1064	2887.44	6173.56	3906.76	160.798	290.524	457.63	193.913	334.036	1223.11	845.476	1446.75	166.714
3-Phenylpropanoate	C9 H10 O2	Full match	No results	Full match	No results		150.068	6.02	9369.86	0	0	2	Other	7	28	18			No MS2	150.262	5215.12	1081.86	2253.41	4398.96	9442.41	65.0787	1036.53	2420.57	1792.64	448.573	466.143	122.904	4202.58	1482.74	328.251	371.081	219.514	1992.88	55.1017	48.2375	7305.91
	C16 H26 O2	Full match	No results	No results	No results		250.194	7.465	9360.47	0	0	0		7	6	5			No MS2	3397.5	3183.07	350.558	543.727	817.753	804.733	804.714	280.26	215.589	240.407	737.288	409.471	1643.49	946.48	9547.53	2708.15	4364.79	932.969	3028.91	3003.27	528.196	3229.48
	C20 H32 N6 O2	Full match	No results	No results	No results		388.262	7.061	9359.48	0	0	0		7	13	13			No MS2	216.968	208.762	4355.62	148.533	515.789	265.771	477.19	1351.32	2208.31	9368.32	1731.42	1411.93	801.853	265.353	306.171	705.112	875.445	132.842	414.463	592.025	247.267	357.797
	C21 H41 N5 O14	Full match	No results	No results	No results		587.262	4.907	9276.19	0	0	0		7	7	7			No MS2	88.8127	1404.42	109.614	2983.17	1054.75	268.213	95.0535	1824.17	1714.79	1491.39	114.894	1389.91	9294.11	1472.06	1519.83	1682.42	1798.31	3239.16	145.285	391.299	1011.95	1657.05
	C14 H29 N P2	Full match	No results	No results	No results		273.177	6.293	9249.39	0	0	0		7	8	6			No MS2	5843.15	919.284	3538.36	2254.13	1413.58	1155.79	3710.58	4195.81	2678.5	4830.2	9020.6	976.706	259.34	1137.85	766.984	1904.89	2405.99	2116.18	1986.32	3609.79	3023.62	1411.91
	C18 H43 N7 O	Full match	No results	No results	No results		373.356	7.912	9219.39	0	0	0		7	13	10			No MS2	130.139	3510.66	157.896	5175.8	4910.82	7500.73	142.507	2904.26	6117.5	2376.67	144.22	9000.3	7065.28	3772.43	6285.66	2621.36	3263.81	2110.05	5473.01	5002.78	3602.64	5458.77
	C36 H57 N3 O8	Full match	No results	No results	No results		659.417	9.44	9203.75	0	0	0		7	14	7			No MS2	32.6741	4492.14	653.889	3877.5	3102.15	4335.99	30.4952	484.773	1442.86	1947.44	600.216	6183.23	3461.72	4271.66	5735.84	1920.84	1227.63	1687.51	4777.89	133.13	39.929	10857.5
	C34 H58 N O2 P3	Full match	No results	No results	No results		605.37	8.968	9194.14	0	0	0		7	15	8			No MS2	270.019	5596.13	1308.54	6624.78	6431.09	3198.09	50.3206	1580.01	2112.39	2253.04	1663.83	9488.9	4355.45	3667.48	6382.38	2345.06	2814.38	4758.37	3908.84	578.483	371.011	4127.06
[Similar to: 2,3-Dinor-11β-prostaglandin F2α; ΔMass: 58.9891 Da]	C16 H29 N O2	Full match	Invalid mass	No results	No results		267.22	7.464	9186.64	0	1	0		7	4	4		68	ddMS2 for other ion	3519.56	2901.14	335.211	536.511	664.505	724.328	725.393	208.694	213.93	174.831	764.41	393.819	1544.25	993.457	9147.79	2617.38	4455.56	1017.99	2905.31	3179.36	396.183	2931.32
	C20 H38 O3 S	Full match	No results	No results	No results		358.251	6.075	9166.32	0	0	0		7	8	8			ddMS2 for preferred ion	106.356	646.449	125.649	1788.91	2697.35	394.173	84.7374	9180.45	8779.17	6564.27	323.929	1766.9	4138.81	2177.39	2255.15	5454.4	6879.15	3800.65	5106.67	7481.39	5250.48	2443.46
	C11 H22 N8 O6 S2	Full match	No results	No results	No results		426.111	4.632	9118.15	0	0	0		7	3	2			No MS2	350.375	526.153	491.526	701.274	448.889	517.194	488.332	8224.69	9125.86	1720.56	417.09	1017.24	2552.48	4014.13	539.004	1640.27	1411.3	726.633	923.006	1121.15	2071.21	2697.86
[Similar to: Lasalocid A; ΔMass: 319.2031 Da]	C14 H25 N O4	Full match	Invalid mass	No results	No results		271.179	6.968	9117.76	0	2	0		7	12	10		64.2	ddMS2 for preferred ion	1483.71	3210.02	2203.71	2428.36	1998.22	2590.14	2208.02	7569.63	7786.84	6441.63	2678.76	9266.93	8137.33	5135.8	3044.61	5413	5981.25	4402.48	5298.07	5181.66	6696.55	4351.08
	C5 H16 N5 O4 P	Full match	No results	No results	No results		241.094	3.908	9117.18	0	0	0		5	14	9			No MS2	2041.2	804.136	655.344	959.188	672.428	723.91	1399.17	7999.29	4007.66	2112.73	683.213	1367.48	1661.34	1191.79	897.671	1002.06	4670.61	1163.99	856.144	2498.42	10333.7	997.6
	C7 H19 N7 P2	Full match	No results	No results	No results		263.12	4.695	9107.8	0	0	0		7	17	14			No MS2	74.7086	1414.89	118.462	455.998	670.41	529.859	79.9896	172.625	148.225	550.364	84.1061	7308.26	9458.95	299.474	2883.64	983.736	383.456	204.027	2721.73	188.974	141.857	718.866
	C12 H27 N O2	Full match	No results	No results	No results		217.205	5.372	9070.81	0	0	0		7	3	2			No MS2	401.729	447.118	214.95	1442.5	375.63	222.379	169.643	4243.87	8846.37	5111.39	583.49	4820.34	1192.27	2766.7	1751.32	4794.77	7601	6571.29	4249.49	6574.04	8876.98	6040.85
	C6 H13 N	Full match	No results	No results	No results		99.1049	4.916	9047.09	0	0	0		7	6	6			No MS2	98.2149	1828.05	372.485	491.601	1818.55	1631.75	134.266	216.47	798.342	824.056	172.607	9053.69	1575.05	1071.82	2105.22	1413.62	662.579	475.992	1652.04	204.872	202.308	769.962
	C17 H49 N10 O2 P3	Full match	No results	No results	No results		518.321	7.035	9045.45	0	0	0		7	11	11			No MS2	271.088	8448.65	2242.26	7793.17	7005.16	9023.34	680.253	1069.34	2416.49	2441.82	946.384	5172.4	2900.63	3882.12	5320.04	1796.7	1524.86	1577.41	4483.14	404.377	52.179	5675.1
	C13 H16 N4	Full match	No results	No results	No results		228.136	6.203	9044.35	0	0	0		7	6	6			No MS2	87.1906	3144.98	822.58	1823.28	4489.75	4268.47	89.2215	1043.34	2326.63	2579.86	1588.78	5007.8	9140.34	3361.19	4533.99	1448.53	1933.09	1888.11	2045.07	168.208	89.0508	2625.42
[Similar to: N3-{2-[(4-Methylphenyl)thio]ethyl}-2-phenoxynicotinamide; ΔMass: 214.0741 Da]	C9 H10 S	Full match	Invalid mass	No results	No results		150.05	4.817	9043.08	0	1	0		7	7	7		75.4	ddMS2 for preferred ion	5930.56	1462.33	171.623	2346.17	1039.18	848.24	2795.19	4406.98	1465.87	2229.73	1196.58	788.737	1146.57	989.482	551.593	2091.93	4027.71	2390.81	424.858	8963.62	8706.18	2544.07
[Similar to: N-{[(2R,3S,4S,5S)-5-(2-{[2-(Dimethylamino)ethyl]amino}-2-oxoethyl)-3,4-dihydroxytetrahydro-2-furanyl]methyl}-1,3-benzodioxole-5-carboxamide; ΔMass: 262.1526 Da]	C8 H5 N O2	Full match	Invalid mass	No results	No results		147.032	5.016	9041.68	0	44	0		7	17	12		86.8	ddMS2 for preferred ion	431.816	3398.21	697.663	686.551	2841.95	1822.01	314.075	1659.4	2647.97	1412.33	554.182	2832.67	8679.88	1346.89	2875.36	935.335	782.433	1369.18	3051.26	1516.62	465.649	1369.59
		No results	No results	No results	No results		129.959	4.016	9027.88	0	0	0		7	17	17			ddMS2 for preferred ion	798.764	7073.16	1269.86	5396.04	1755.84	8983.55	8864.67	2675.35	3084.53	2237.49	5683.98	6844.9	4524	6699.06	3999.29	6535.56	6598.9	5130.45	4014.08	3021.84	5211.95	6302.08
	C25 H42 N3 O3 P S	Full match	No results	No results	No results		495.266	5.809	9023.2	0	0	0		7	16	16			ddMS2 for preferred ion	544.281	125.694	8904.03	351.237	343.988	814.166	2011.59	1651.98	1736.58	1762.98	3342.77	4162.12	817.409	223.592	119.767	97.1841	268.97	569.471	248.973	623.207	1170.89	290.577
	C27 H56 N O4 P S2	Full match	No results	No results	No results		553.341	6.684	9011.73	0	0	0		7	8	7			No MS2	571.334	2530.84	5129.28	4396.98	2450.33	2504.18	442.187	2120.95	2440.97	1594.57	2964.33	2134.08	3740.62	2603.91	7366.5	5352.55	3843.12	3188.92	8627.35	999.293	121.952	3618.74
	C39 H55 N O9	Full match	No results	No results	No results		681.386	8.546	9005.24	0	0	0		7	8	6			No MS2	76.5058	6280.91	90.3672	3143.47	5751.27	3720.81	75.7808	119.718	771.975	926.073	87.7684	9130.21	4523.77	3053.29	6157.04	556.598	408.136	885.39	1962.52	89.4771	97.2941	5813.26
	C8 H21 N7 O6 P2	Full match	No results	No match	No results		373.1	4.263	9001.28	0	0	1	Other	7	18	18			No MS2	2140.49	5000.64	1518.75	4737.27	5403.12	3616.85	559.543	8122.93	8189.16	8194.15	1179.55	2838.13	724.626	7497.49	2682.38	6331.99	6096.45	4432.07	3345.46	7079.77	9091.48	9984.12
	C H4 Cl O5 P3 S5	Full match	No results	No results	No results		383.757	0.395	8955.91	0	0	0		7	11	10			No MS2	8763.68	6023.04	5723.92	3984.88	3180.56	5285.54	6178.15	3852.04	3998.36	3806.16	6026.03	1621.98	4137.01	5018.89	5087.12	3603.61	3360.93	4185.66	3113.95	4474.02	3369.07	3177.49
[Similar to: (1R,9R)-5-(2-Naphthyl)-11-(propylsulfonyl)-7,11-diazatricyclo[7.3.1.02,7]trideca-2,4-dien-6-one; ΔMass: 149.9924 Da]	C13 H24 N2 O4	Full match	Invalid mass	No results	No results		272.174	4.684	8946.17	0	2	0		7	4	4		83.1	ddMS2 for preferred ion	323.411	4644.85	1729.2	3204.83	3590.87	4455.27	322.546	3305.45	3544.49	3063.5	1684.21	3001.63	5047.02	4007.31	4801.53	3707.25	4684.74	2109.04	5845.78	169.228	124.315	8899.08
	C23 H50 N O2 P3 S	Full match	No results	No results	No results		497.282	6.159	8932.75	0	0	0		7	11	9			No MS2	1534.63	387.663	8562.55	467.109	321.399	1646.49	2490.71	2338.28	2585.01	2033.5	4593.05	4373.6	1652.35	292.857	709.27	294.443	120.135	1875.53	826.852	2297.53	2761.28	244.741
	C2 H2 Cl2 O2 P2 S	Full match	No results	No results	No results		221.861	0.394	8906.11	0	0	0		7	15	15			No MS2	4874.1	6571.32	4444.11	7217.26	8514.07	5976.75	4888.97	6596.4	5924.55	6973.33	5063.51	8355.75	6562.71	4973.06	9032.26	6805.64	6665.95	6865.4	6712.3	4545.52	3789.3	9055.16
	C18 H43 N10 O4 P	Full match	No results	No results	No results		494.321	7.796	8867.84	0	0	0		7	16	14			No MS2	3977.65	6855.57	5598.29	5095.73	6555.92	7405.09	5598.3	4390.78	3137.72	5800.85	4611.91	2925.75	5038.97	5196.83	5601.7	3828.38	4483.73	2914.34	5515.51	2846.67	2234.88	7969.3
Indole	C8 H7 N	Full match	Full match	Full match	No results		117.058	5.297	8845.82	0	1	4	Superpathway of aromatic amino acid biosynthesis;Superpathway of chorismate metabolism;Other	7	15	11	51.4		ddMS2 for preferred ion	3664.62	6951.64	9436.02	6564.02	8221.59	4378.83	5490.18	1774.65	2176.61	4088.54	4342.11	3656.39	2768.22	1981.92	4887.98	1857.09	1912.78	1765.43	2324.91	1360.5	2193.88	2563.21
	C12 H23 N5 O3	Full match	No results	No results	No results		285.179	4.061	8836.8	0	0	0		7	14	6			No MS2	572.422	3412.28	1013.97	3667.71	4083.99	2574.9	938.717	444.37	728.471	1098.75	899.497	9143.81	1676.02	2033.83	1323.73	1359.98	1549.11	1277.82	1576.71	426.75	574.429	2581.28
	C36 H25 N3	Full match	No results	No results	No results		499.209	4.716	8820.07	0	0	0		7	5	4			No MS2	213.814	1574.03	286.268	4001.37	1294.97	626.697	270.514	1894.67	2050.63	1762.52	295.347	1372.45	8749.04	1880.46	2272.43	1736.56	2084.38	3744.73	305.859	721.512	1032.1	1847.87
	C21 H41 N7 O3	Full match	No results	No results	No results		439.33	7.461	8748.35	0	0	0		7	19	17			ddMS2 for preferred ion	1236.35	2246.17	996.436	1531.98	1671.97	1032.71	1226.09	925.261	1491.97	5425.6	3147.96	4147.16	2289.64	3463.74	2592.78	4831.47	8132.79	7142.48	6370.34	3616.4	1862.91	3215.83
	C34 H61 N3 O P2 S	Full match	No results	No results	No results		621.402	9.008	8702.62	0	0	0		7	22	18			No MS2	66.3933	1473.5	248.519	1941.33	1700.78	1028.81	60.8672	322.468	699.413	900.96	559.356	7987.08	9161.99	1178.17	9481.16	1337.63	829.025	3581.99	2525.25	413.605	203.786	2790.77
	C36 H55 N3 O3 P2	Full match	No results	No results	No results		639.376	8.461	8666	0	0	0		7	26	17			No MS2	241.653	3411.93	201.134	1345.36	2599.06	2048.35	227.937	801.922	860.419	336.907	239.501	7448.95	9312.41	2191.75	5609.77	1123.01	932.517	607.082	2153.61	309.927	322.426	6537.77
	C29 H41 N3 O6	Full match	No results	No results	No results		527.302	8.324	8604.04	0	0	0		7	8	7			No MS2	3307.03	162.173	1004.86	158.016	151.816	175.204	2632.25	955.614	776.621	2879	563.302	154.412	233.771	523.867	198.699	3123.34	4699.69	1829.9	1766.35	8904.07	8525	216.389
	C26 H30 N O2 P3	Full match	No results	No results	No results		481.151	5.122	8574.6	0	0	0		7	10	10			No MS2	201.639	5016.2	390.624	1356.12	1927.06	5256.76	197.596	637.882	724.956	499.623	212.485	743.845	547.546	3899.12	672.754	477.238	1666.68	307.25	1848.64	461.438	2356.93	8835.65
	C11 H15 N P2	Full match	No results	No results	No results		223.067	0.452	8563.9	0	0	0		7	11	11			No MS2	348.178	4769.93	460.387	856.425	4043.63	3734.25	386.271	7403.7	8520.53	2023.13	428.448	1783.4	1486.89	8571.03	1692.19	2369.19	4750.67	691.71	2211.76	1997.9	7967.34	6835.89
	C17 H49 N10 O4 P3	Full match	No results	No results	No results		550.311	6.196	8559.07	0	0	0		7	21	20			No MS2	58.1218	7884.73	360.531	4670.24	8501.36	5649.87	60.3873	619.338	616.746	403.772	552.839	3393.31	2351.26	1437.19	2378.4	981.029	411.311	296.458	1725	80.7078	76.4222	3467.88
		No results	No results	No results	No results		215.116	4.275	8555.62	0	0	0		7	13	12			No MS2	3280.29	539.98	2021.96	1290.17	1364.08	421.205	2213.13	2147.71	2547.29	8604.21	4164.9	5246.27	680.336	2488.06	3965.56	3416.8	6962.39	5528.61	4866.26	7037.92	6249.52	3437.8
	C29 H47 O11 P	Full match	No results	No results	No results		602.286	8.962	8555.24	0	0	0		6	24	19			No MS2	8061.89	186.719	4114.17	487.858	180.714	150.152	7672.07	148.224	128.876	4317.7	4397.76	243.935	252.558	925.901	214.906	3254.98	3263.46	296.841	2452.76	5536.78	175.579	1573.05
[Similar to: Cytidine 5'-diphosphocholine; ΔMass: -51.2523 Da]	C22 H50 N7 O6 P	Full match	Invalid mass	No results	No results		539.36	8.536	8554.64	0	11	0		7	8	7		80.3	ddMS2 for preferred ion	1392.62	3751.54	1721.62	3703.97	2644.39	3825.07	3473.45	2674.57	5012.37	2858.46	3152.1	8637.4	5959.57	3746.84	6683.22	5339.44	4875.54	4803.07	4885.29	4191.01	4073.24	8129.89
	C17 H40 N7 O5 P	Full match	No results	No results	No results		453.286	8.24	8554.43	0	0	0		7	7	7			No MS2	7950.26	4724.22	5438.26	4227.42	4002.35	6393.93	7943.4	6437.32	5582.96	4760.4	4049.67	3513.44	1458.76	4732.39	2859.69	4838.38	6670.65	3436.24	7042.04	8602.14	8087.68	4058.97
	C9 H6	Full match	No results	No results	No results		114.047	4.1	8553.95	0	0	0		7	12	8			No MS2	4619.63	3035.29	2539.2	6842.34	6844.97	2850.25	2256.93	5673.71	7116.13	8415.25	2641.68	3879.36	4810.32	4309.36	3490.61	4462.98	5568.56	3454.01	3911.85	5254.85	5469.14	3363.38
Kauralexin A2	C20 H30 O4	No results	No results	Full match	No results		334.216	5.037	8548.35	0	0	1	Other	7	16	16			No MS2	1405.23	2569.28	1612.26	3317.51	1420.59	1482.06	1761.28	1972.83	2261.77	2569.69	1853.59	5634.18	8709.38	4560.25	2549.36	2404.66	3915.5	3526.65	2455.72	2561.45	2117.65	2380.2
	C8 H2 Cl2 O7 P2	Full match	No results	No results	No results		341.862	0.377	8541.64	0	0	0		7	9	8			No MS2	3751.65	6577.1	3955.56	3515.34	3850.86	8464.6	3411.83	3560.7	3952.14	3363.71	3006.51	1997.9	2695.99	3118.76	3716.47	3072.31	3414.22	3429.38	2349.62	3958.31	4026.43	3366.06
3,4,15-Triacetoxyscirpenol	C21 H28 O8	Full match	No results	Full match	No results		408.18	3.699	8540.77	0	0	1	Other	6	22	21			No MS2	6247.59	2215.97	7853.98	3911.01	2700.62	2841.52	8478.66	110.794	1590.46	1182.43	4454	263.727	132.026	797.008	1109.1	1789.72	1059.57	2008.73	813.355	1738.68	867.397	1814.86
	C5 H7 N O S	Full match	No results	No results	No results		129.025	6.139	8537.56	0	0	0		7	4	4			ddMS2 for preferred ion	6575.63	108.523	2841.44	107.297	106.745	109.615	8632.38	80.1789	90.2174	91.3052	5865.8	138.961	136.71	109.926	107.668	86.8443	87.2082	88.884	102.527	74.0718	70.6882	108.522
[Similar to: (1R,9R)-11-[(4-Fluorophenyl)sulfonyl]-5-(2-thienyl)-7,11-diazatricyclo[7.3.1.02,7]trideca-2,4-dien-6-one; ΔMass: 239.0647 Da]	C4 H5 N3 O6	Full match	Invalid mass	No results	No results		191.017	0.432	8528.8	0	3	0		7	24	21		90.4	ddMS2 for preferred ion	1523.41	1351.14	990.755	1444.79	2069.45	1066.01	1338.23	2591.04	1303.22	4652.27	733.083	8752.06	3372.55	1045.41	1081.39	3130.34	1241.07	1411.9	2865.98	1326	1531.18	8719.13
	C34 H55 N3 O10	Full match	No results	No results	No results		665.392	8.373	8526.15	0	0	0		7	14	14			No MS2	108.18	841.028	127.438	1339.64	795.078	637.151	106.423	163.445	247.83	450.738	135.667	8604.47	6247.72	450.774	3245.63	586.62	257.825	646.027	1003.27	137.577	95.0573	656.662
	C16 H26 O2	Full match	No results	No results	No results		250.194	8.512	8508.67	0	0	0		7	9	8			No MS2	103.942	2636.17	346.894	2282.42	2822.64	2540.73	104.773	219.652	513.032	644.186	219.821	6329.07	8629.5	1085.34	1789.54	574.567	152.366	403.362	927.081	138.157	119	1792.83
[Similar to: PEG n7; ΔMass: 43.9994 Da]	C15 H26 N2 O3	Full match	Invalid mass	No results	No results		282.195	5.702	8496.41	0	18	0		7	15	11		72.1	ddMS2 for preferred ion	47.4543	4634.42	1950.14	3261.29	5495.58	8089.02	47.2727	5013.37	4294.82	2911.87	764.445	104.759	120.787	1412.56	1197.14	63.8674	739.871	64.4902	601.645	49.8673	48.9268	7516.31
	C14 H22 N2 O13	Full match	No results	No results	No results		426.11	4.099	8487.87	0	0	0		7	19	17			No MS2	101.876	6169.26	183.441	1592.86	3089.25	4973.11	98.4793	5199.83	4724.07	1247.22	314.681	770.769	666.735	8797.96	2546.38	1522.83	3146.83	387.629	4079.56	990.509	6901.08	6501.15
Isoquinoline	C9 H7 N	Full match	Full match	No results	No results		129.058	5.502	8472.79	0	3	0		7	3	3	77.1		ddMS2 for preferred ion	2197.51	1074.13	2119.48	1657.35	1211.22	1312.77	2353.57	5212.74	5267.83	8464.41	3385.28	4567.51	2882.52	4751.77	1540.97	2945.1	3003.8	2085.61	2720.49	5428.69	5010.2	1768.95
	C15 H35 N7 O3	Full match	No results	No results	No results		361.283	7.282	8472.01	0	0	0		7	6	4			No MS2	57.9633	5698.63	901.8	1751.2	4810.3	8397.05	56.9195	1122.46	1184.34	625.667	621.582	182.909	1586.44	1758.65	1773.97	94.7575	209.813	83.3605	939.513	80.3051	64.3499	3193.1
Aminoacetone	C3 H7 N O	Full match	No results	Full match	No results		73.0528	5.151	8417.61	0	0	1	Superpathway of L-threonine metabolism	7	15	15			No MS2	1903.55	6624.4	2223.72	3309.08	5320.27	6355.94	1304.14	3605.4	4959.08	3615.08	1473.78	3091.66	1173.1	4889.27	2667.68	3399.54	5404.81	3773.48	5223.32	3412.5	4227.12	8307.85
	C28 H46 N5 O7 P	Full match	No results	No results	No results		595.313	6.396	8390.39	0	0	0		7	18	17			No MS2	112.054	8590.69	251.064	8140.96	8123.89	3348.09	113.241	144.636	1188.32	1313.78	78.4673	2749.58	1150.08	1366.5	1302.43	998.366	1086.09	805.647	862.361	166.173	172.166	1585.68
		No results	No results	No results	No results		262.142	4.011	8312.83	0	0	0		7	16	15			No MS2	335.35	3568.08	480.777	6018.03	5199.63	5023.36	420.169	648.563	1419.45	535.916	434.721	8181.75	2779.96	2836.72	1392.87	1538.99	1815.67	1349.79	727.149	557.408	467.201	2560.87
	C26 H54 N7 O7 P	Full match	No results	No results	No results		607.386	8.748	8312.6	0	0	0		7	22	19			No MS2	131.109	7584.46	1003.97	6748.18	7168.75	5531.56	54.4251	1228.17	2200.32	2242.28	1029.29	8555.7	5461.45	3785.82	7557.28	2600.87	3067.75	2175.34	5016.07	496.847	86.4354	7120.17
	C16 H23 N O5	Full match	No results	No results	No results		309.158	7.028	8301.28	0	0	0		7	7	7			No MS2	117.569	225.063	690.906	913.618	163.761	252.972	1344.57	8309.63	7803.74	7875.95	107.395	4853.19	2177.04	6014.69	347.509	319.542	695.165	686.492	798.676	2065.16	1199.86	1601.1
[Similar to: Cytidine 5'-diphosphocholine; ΔMass: -101.1953 Da]	C28 H48 N O10 P	Full match	Invalid mass	No results	No results		589.303	6.153	8301.22	0	11	0		7	10	9		84.3	ddMS2 for preferred ion	180.86	4674.37	1312.99	3022.43	4765.55	8374.91	132.196	444.545	970.813	526.654	523.184	1492.8	1427.05	1992.85	3694.99	578.282	397.101	682.163	1644.67	180.401	69.2228	3509.09
[Similar to: Pinolenic acid ethyl ester; ΔMass: -46.0057 Da]	C22 H32 N4	Full match	Invalid mass	No results	No results		352.262	8.196	8266.63	0	40	0		7	12	9		93.9	ddMS2 for preferred ion	636.669	6203.24	593.728	3466.52	5728.16	6176.55	555.372	1442.99	2661.95	3228.73	576.692	8450.14	7646.63	7136.12	6419.45	1500.74	1268.42	1464.94	3958.55	657.947	566.391	712.366
	C5 H4 Cl3 N2 O3 P S	Full match	No results	No results	No results		307.872	0.436	8246.69	0	0	0		7	6	6			No MS2	4215.8	2077.55	3376.45	4162.03	3261.9	4218.79	8354.81	3809.98	4511.87	4230.25	6828.29	912.534	2265.86	1481.83	5326.43	2278.46	2042	4570.29	3095.08	3759.33	4331.09	2055.87
	C2 H Br Cl2 O12 P2 S4	Full match	No results	No results	No results		555.637	0.39	8238.65	0	0	0		7	13	13			No MS2	2509.86	3652.47	8291.61	2422.45	2275.59	2598.02	3613.66	2003.05	2508.4	2055.59	7760.26	622.601	3008.11	3061.89	3231.75	2317.85	1855.17	2607.74	1768.83	2243.56	1919.73	3815.1
[Similar to: L-Glutamine; ΔMass: 0.0732 Da]	C3 H2 N2 O5	Full match	Invalid mass	No results	No results		145.996	0.439	8237.4	0	12	0		7	3	2		91.8	ddMS2 for preferred ion	6125.85	8295.27	5153.49	4892.19	6536.71	6684.55	5251.99	4066.01	4282.99	4146.81	5176.11	2921.1	3615.39	4196.94	5480.97	5788.07	4208.8	4894.96	4222.39	5539.02	3949.44	5749.89
	C4 H11 O3 P	Full match	No results	No results	No results		138.045	3.927	8234.51	0	0	0		6	11	7			No MS2	2266.9	3126.28	682.699	3978.25	3659.14	2867.42	5095.37	1333.99	2769.51	4312.82	8447.11	2858.77	1318.95	964.727	4339.11	4019.29	2957.69	3621.72	2710	2719.2	2602.99	2611.42
	C28 H43 N3 O10	Full match	No results	No results	No results		581.298	5.953	8228.43	0	0	0		7	16	10			No MS2	121.769	4291.59	145.116	2102.4	4750.87	1969.34	120.941	336.74	327.913	268.447	137.72	7977.93	3908.34	1185.99	515.6	153.943	153.408	307.042	966.326	121.892	114.403	968.205
	C27 H47 N3 O7 S	Full match	No results	No results	No results		557.312	7.132	8188.15	0	0	0		7	5	4			No MS2	387.172	3706.88	3229.99	6217.02	3110.38	3294.55	223.987	1771.54	3541.86	3174.38	2785.27	2616	992.547	4069.04	4004.54	4602.49	4280.78	4033.17	7798.49	863.081	95.5775	8051.04
	C19 H28 O11 S	Full match	No results	No results	No results		464.135	4.557	8168.01	0	0	0		7	13	13			No MS2	530.043	4371.38	158.862	831.968	2205.15	3870.25	144.402	2898.7	2904.92	1624.99	145.591	1474.82	416.989	4368.14	797.814	1687.6	1236.83	217.009	1859.89	1760.14	2262.72	8185.69
	C26 H39 N5	Full match	No results	No results	No results		421.32	7.763	8160.23	0	0	0		7	10	9			No MS2	3154.03	301.638	2609.86	494.265	318.438	268.509	2593.59	3433.91	1494.28	5080.26	8325.79	520.644	201.025	1285.39	463.158	3103.71	4507.76	3782.51	4525.75	5209.01	1832.05	2657.55
	C8 H19 O7 P3 S	Full match	No results	No results	No results		352.01	0.686	8155.21	0	0	0		7	7	7			ddMS2 for preferred ion	844.687	1062.8	628.139	1847.24	1515.91	1163.3	740.845	3420.8	4763.53	3650.98	707.921	7346.72	8116.77	6759.08	2563.85	4243.59	3824.75	3244.32	2951.91	4700.5	4822.53	1714.44
	C5 H6 N2	Full match	No results	No results	No results		94.0533	0.377	8113.23	0	0	0		7	6	6			No MS2	3686.58	2178.73	3989.87	4783.39	5587.28	2687.67	6365.92	3468.68	3524.55	5645.18	2901.24	6172.36	3713.99	2351.73	4277.38	7984.06	2711.29	7899.57	5428.27	3807.85	3110.15	6400.77
		No results	No results	No results	No results		288.634	8.63	8112.81	0	0	0		7	16	16			ddMS2 for preferred ion	6823.88	5863.18	6762.2	6577.57	5840.53	6787.87	8001.2	6918.02	7146.87	6343.74	7236.31	3159.86	3957.46	4867.35	7144.62	7054.06	7002.31	6968.6	7709.83	7756.4	7327.89	7452.93
	C9 H18 N2 O	Full match	No results	No results	No results		170.142	5.591	8098.92	0	0	0		7	11	10			No MS2	2044.69	2325.92	8325.3	2752.58	1841.47	2324.02	1678.7	1664.58	1368.45	1722.47	1570.76	2879.99	3779.31	1609.78	1690.11	2094.08	2897.7	1965.31	1328.6	2554.99	1385.08	2057.84
		No results	No results	No results	No results		421.187	4.602	8097.6	0	0	0		5	24	21			No MS2	337.245	5901.48	475.979	1598.82	3144.98	3626.84	475.781	494.812	1758.63	1469.83	413.441	1235.16	1417.69	1708.57	3457.89	629.751	857.766	1189.92	2668.33	607.628	595.576	9760
[Similar to: Okadaic acid; ΔMass: 480.2355 Da]	C19 H32 O4	Full match	Invalid mass	No results	No results		324.23	7.817	8090.08	0	12	0		7	10	9		78.8	ddMS2 for preferred ion	97.4457	4350.92	359.726	1474.52	3650.47	8026.36	124.396	418.141	707.099	634.352	486.676	170.762	676.657	996.859	1214.65	128.827	132.935	141.344	263.747	114.853	110.028	1629.28
	C2 H4 Cl4 N2 O12 S4	Full match	No results	No results	No results		515.738	0.386	8084.38	0	0	0		7	15	11			No MS2	6807.84	7779.34	2150.55	3647.79	5494.79	7627.02	3683.44	4676.51	4022.14	3211.36	3113.43	1795.33	3809.64	2635.72	4173.43	2611.46	3074.89	3637.43	3617.79	5070.37	4584.86	3159.78
	C18 H33 N2 P	Full match	No results	No results	No results		308.235	7.281	8083.87	0	0	0		7	12	7			No MS2	58.5537	4669.24	622.921	1744.03	4724.48	7955.31	57.8789	884.761	1035.18	470.33	406.907	137.691	561.708	1393.95	1674.68	212.068	96.6162	262.566	771.956	88.0588	70.8682	3475.03
	C7 H20 N9 O7 P	Full match	No results	No results	No results		373.12	4.688	8052.88	0	0	0		7	11	9			No MS2	134.923	6898.79	210.834	785.545	1504.76	5168.16	140.286	6434.72	8006.81	1017.72	145.35	491.856	681.804	4620.67	509.716	1207.01	1506.3	276.611	576.825	244.344	1884.3	6644.08
		No results	No results	No results	No results		423.202	4.841	8007.46	0	0	0		7	5	5			No MS2	82.6611	7990.09	1578.67	7921.45	7304.97	964.074	116.965	1215.93	2583.9	1977.84	1399.81	6774.79	2981.67	3712.08	1210.79	2307.7	2032.84	2037.2	4551.53	224.216	124.077	1176.47
	C17 H35 N3 O5 P2	Full match	No results	No results	No results		423.203	5.006	8007.46	0	0	0		7	5	5			No MS2	59.1758	7990.09	877.383	7921.45	7304.97	5061.97	64.2053	1215.93	2583.9	1977.84	749.049	6774.79	2981.67	3712.08	4568.07	2307.7	2032.84	2037.2	4551.53	112.115	82.9731	6223.31
	C42 H43 N O	Full match	No results	No results	No results		577.339	6.823	8000.31	0	0	0		7	22	22			No MS2	209.393	1856.3	3211.43	2457.27	1329.95	1911.09	213.394	1080.76	2511.55	2015.94	1391.68	1094.76	2532.77	1441.59	7903.86	2657.77	3236.87	1487.35	1902.23	239.064	216.72	5641.37
	C2 H3 N7 O	Full match	No results	No results	No results		141.04	0.431	8000.14	0	0	0		7	2	2			ddMS2 for other ion	5142.77	6245.55	5075.87	4753.93	5818.24	7997.35	5183.88	4156.79	4289.31	4147.09	5103.86	2873.68	3626.18	4208.53	5915.25	5833.76	4251.48	4960.44	4537.12	4688.05	4031.72	4500.05
	C20 H31 N O5	Full match	No results	No results	No results		365.221	8.027	7989.16	0	0	0		7	8	7			No MS2	89.3099	139.272	165.361	444.962	327.761	187.464	159.809	5194.22	5872.68	6035.06	94.0891	3654.19	4339.57	3179.59	8159.78	6554.9	7073.97	5469.15	6299.24	6007.44	5958.72	6683.68
L-Phenylalanine	C9 H11 N O2	Full match	Full match	Full match	No results		165.079	4.979	7967.09	0	1	13	Superpathway of indole-3-acetate conjugate biosynthesis;Anaerobic aromatic compound degradation (Thauera aromatica);Superpathway of jasmonoyl-amino acid conjugates biosynthesis;Superpathway of aromatic amino acid biosynthesis;Superpathway of chorismate metabolism;Superpathway of ergotamine biosynthesis;Other	7	24	19	78.6		ddMS2 for preferred ion	824.304	2097.39	1559.8	1810.22	2671.45	2053.84	1381.15	7975.16	6567.77	6037.51	1199.33	7280.71	7684.96	6276.38	3490.46	5441.14	5316.82	7230.1	3476.08	4474.47	6080.14	3345.25
[Similar to: PEG n7; ΔMass: 43.9993 Da]		No results	Invalid mass	No results	No results		282.195	5.498	7948.57	0	18	0		7	15	14		79.6	ddMS2 for preferred ion	43.4049	4343.54	441.778	3096.91	5287.08	7883.53	43.589	2194.87	4350.08	2987.11	461.074	183.841	126.876	1504.93	1307.65	116.179	828.428	277.759	270.546	60.8148	60.5639	3984.42
	C7 H17 N8 P	Full match	No results	No results	No results		244.131	5.194	7944.53	0	0	0		7	26	13			No MS2	98.8311	3853.26	680.353	1914.02	3215.86	3251.77	434.869	1166.61	1148.78	1873.86	167.31	8457.46	5322.4	2269.3	3164.06	945.21	1401.45	709.206	1280.36	436.291	224.586	3191.82
[Similar to: Amlodipine; ΔMass: 268.0612 Da]	C8 H12 O2	Full match	Invalid mass	No results	No results		140.084	5.111	7867.07	0	7	0		7	20	13		76.2	ddMS2 for preferred ion	322.845	6943.23	948.938	2598.05	6726.51	8104.88	110.087	741.75	2038.46	997.015	324.449	635.711	1000.12	3560.33	4460.07	581.116	531.746	619.314	2779.77	254.654	217.174	4516.91
	C39 H55 N O8	Full match	No results	No results	No results		665.391	8.243	7850.72	0	0	0		7	7	7			No MS2	194.325	4073.79	607.446	4689.16	5013.96	3234.12	187.219	735.498	683.015	991.319	667.616	6568.45	7830.36	2609.12	5149.99	1164.91	907.893	1464.64	2490.48	171.553	172.269	3694.86
	C12 H10 N2 O3	Full match	No results	No results	No results		230.07	5.658	7845.48	0	0	0		7	4	4			No MS2	267.36	111.952	452.167	91.5277	110.235	109.559	383.945	4968.66	4849.66	834.225	477.011	7829.07	3456.94	2970.03	212.558	3204.37	3200.58	2060.92	1171.71	2625.05	3273.48	542.3
Cytosine	C4 H5 N3 O	Full match	Full match	Full match	No results		111.043	0.642	7841.02	0	2	1	Other	7	7	7	78.5		ddMS2 for preferred ion	4435.13	2836.45	3146.08	4627.85	4278.13	4270.96	3029.81	6073.3	7859.03	6425.87	2995.57	7242.4	5778.3	4209.53	5382.27	5670.42	5136.59	6623.84	5226.04	5994.96	6282.41	7829.95
	C3 H2 N2 O7	Full match	No results	No results	No results		177.986	0.425	7836.23	0	0	0		7	28	19			ddMS2 for preferred ion	1064.92	429.971	1316.76	3266.62	1792.98	1359.67	1340.56	3764.42	7705.61	5819.53	1140.39	2333.66	1641.54	851.028	2771.53	4473.61	4026.66	1530.02	1523.6	5009.1	5963.27	596.706
	C7 H5 N O S	Full match	No results	No results	No results		151.009	5.628	7833.51	0	0	0		7	10	10			No MS2	1100.9	137.739	7905.39	115.395	138.921	224.625	1666.05	149.917	161.522	165.798	1746.46	146.286	292.109	198.364	129.454	200.35	98.202	225.967	254.36	172.46	154.204	242.472
		No results	No results	No results	No results		352.226	7.95	7829.96	0	0	0		7	20	14			No MS2	98.8593	2924.37	108	253.933	295.738	3041.67	98.687	134.411	236.565	151.541	114.951	8147.97	771.962	2661.57	2199.41	176.603	178.791	185.858	499.153	168.832	164.864	3337.95
	C20 H19 P	Full match	No results	No match	No results		290.123	5.806	7822.47	0	0	3	Superpathway of L-citrulline metabolism;Other	7	3	3			No MS2	65.0777	105.218	67.6999	4752.48	99.2119	1992.53	55.0725	938.103	1056.47	2648.2	62.2364	7807.59	1389.36	643.567	2207.13	471.585	2269.85	1354.9	1296.37	67.5567	147.819	1325.78
	C4 H8 N P S	Full match	No results	No results	No results		133.011	5.864	7796.2	0	0	0		7	4	4			ddMS2 for preferred ion	426.596	3665.54	964.196	2860.16	4180.75	2881.93	175.381	470.383	4059.98	1441.87	269.358	3244.7	7789.12	5844.53	6957.71	5203.01	1340.6	1001.6	2177.77	603.894	314.682	2666.99
	C29 H32 N6 P2	Full match	No results	No results	No results		526.215	6.1	7792.17	0	0	0		6	27	9			No MS2	49.8971	108.068	62.1021	94.4374	116.354	104.47	53.4755	86.6114	95.3771	105.398	62.6984	157.235	9855.48	132.203	145.081	124.514	127.307	135.523	150.435	132.297	122.597	187.189
	C10 H10 O S	Full match	No results	No results	No results		178.045	4.826	7768.25	0	0	0		7	12	12			No MS2	4774.68	971.369	456.78	1552.95	1302.67	1428.73	2553.73	3300.69	1206.54	1764.91	1140.96	794.946	555.182	1341.48	449.414	1545.84	3880.03	4418.54	445.478	7539.67	6428.94	1983.9
	C18 H37 O P3	Full match	No results	No results	No results		362.203	6.4	7758.92	0	0	0		7	5	4			No MS2	84.0673	1393.11	533.367	701.607	581.604	105.7	86.2543	87.651	112.971	84.8555	194.734	806.58	7846.04	100.223	2085.22	326.154	284.98	167.026	266.193	139.588	138.27	466.934
	C19 H41 O7 P	Full match	No results	No results	No results		412.26	0.397	7744.14	0	0	0		7	24	19			No MS2	2892.77	4638.02	2642.36	4231.26	5259.42	4971.8	6026.31	4693.65	5490.01	4290.52	4901.93	3998.39	5590.51	5652.82	4091.94	5511.7	5489.85	5744.97	5364.47	6602.65	5990.31	6022.85
	C20 H35 N O5	Full match	No results	No results	No results		369.252	8.099	7743.57	0	0	0		7	30	18			No MS2	128.176	2644.97	115.062	120.918	108.931	2852.89	126.962	124.924	127.656	184.693	146.595	8245.52	5243.37	2685.82	2229.42	165.172	192.876	173.647	877.497	232.902	238.205	3665.37
	C20 H17 N3 O6	Full match	No results	No results	No results		395.114	4.95	7738.88	0	0	0		7	6	4			No MS2	479.033	4952.95	465.48	801.885	1547.93	3155.09	92.4901	3672.94	3893.56	2506.81	154.247	1202.06	590.941	5439.82	1163.87	1023.59	2051.88	187.405	1773.29	1555.91	4004.11	7396.13
	C15 H20 O2	Full match	No results	No results	No results		232.147	6.918	7714.25	0	0	0		7	19	18			No MS2	251.534	2255.5	302.951	1942.48	1137.97	818.124	296.264	904.985	1873	1415.73	743.95	2697.25	1633.1	3099.08	5568.64	949.885	741.739	1484.21	3220.56	500.807	194.527	6838.56
	C37 H61 N3 O9	Full match	No results	No results	No results		691.443	9.304	7710.54	0	0	0		7	11	5			No MS2	68.0154	3894.3	82.206	2139.93	3788.73	2411.67	74.1728	435.162	820.102	782.94	88.6764	7928.21	5327.23	1242.44	3014.17	616.592	442.574	499.845	1519.13	95.2989	94.4068	3381.24
	C12 H18 O2	Full match	No results	No results	No results		194.131	8.012	7697.28	0	0	0		7	17	17			No MS2	65.1338	2693.5	1189.93	2425.45	3378.92	2964.1	63.0554	78.8654	2537.53	344.25	72.9533	2729.74	7601.83	1851.35	1593.12	878.261	85.1551	89.7474	849.694	70.7186	71.4061	785.36
[Similar to: 6-(3,4,5-Trimethoxystyryl)-2,3,4,5-tetrahydropyridazin-3-one; ΔMass: -84.0581 Da]	C20 H26 N2 O5	Full match	Invalid mass	No results	No results		374.185	5.405	7681.28	0	3	0		7	8	7		83	ddMS2 for preferred ion	53.3602	7811.01	114.997	2992.59	7116.83	2614.05	54.1783	62.8522	318.263	433.472	111.174	2550.99	2160.11	231.477	1340.82	157.99	73.7691	303.351	389.925	59.7906	54.4295	1253.77
[Similar to: Ethyl 4-(2-thioxo-2,3-dihydro-1H-benzimidazol-1-yl)benzoate; ΔMass: 28.0310 Da]	C14 H10 N2 O2 S	Full match	Invalid mass	No results	No results		270.047	6.418	7636.26	0	2	0		7	11	4		72.2	ddMS2 for preferred ion	339.512	3016.07	5048.79	4890.81	3425.24	3841.39	70.8666	534.373	1072.25	2263.87	7255.52	451.694	289.589	1416.07	3133.41	897.857	1420.61	1406.81	2919.58	107.936	102.935	2830.79
L-Aspartate-semialdehyde	C4 H7 N O3	Full match	Invalid mass	Full match	No results		117.043	0.634	7618.22	0	12	11	Superpathway of L-threonine metabolism;Superpathway of L-isoleucine biosynthesis I;Other	7	24	22		96	ddMS2 for other ion	1484.39	1857.83	1648.18	1933.4	2315.4	2288.78	1553.67	2668.82	1757.4	7461.13	3140.26	3033.09	2461.19	3606.75	2543.81	2153.4	2527.69	2942.2	5533.72	3958.78	4684.06	2039.32
	C10 H20 N8 O5	Full match	No results	No results	No results		332.156	5.639	7604.32	0	0	0		7	7	5			No MS2	54.0333	1955.3	1693.57	3619.28	2837.63	484.674	135.155	2965.94	2191.92	3722.38	5511.72	5624.9	6628.99	2115.39	975.12	4970.77	7937.38	3336.64	1972.75	788.409	73.5624	2656.11
trans-O-Hydroxy-benzylidenepyruvate	C10 H8 O4	Full match	No results	Full match	No results		192.042	5.301	7577.61	0	0	3	Superpathway of aromatic compound degradation via 2-oxopent-4-enoate;Other	7	22	22			No MS2	4425.15	88.7602	7208.19	89.8043	93.2215	84.5625	6808.69	65.8654	73.6555	77.5186	5721.89	125.254	161.827	98.3725	94.1892	82.5784	81.8851	85.3044	90.8144	73.1259	72.0935	107.114
	C21 H45 N3 O6 S	Full match	No results	No results	No results		467.302	7.571	7567.82	0	0	0		7	2	2			No MS2	4559.76	7169.01	4927.85	6544.93	7051.6	7569.18	5332.78	4711.77	5102.16	5974.49	5363.21	5962.8	5323.19	4882.36	7432.96	5502.1	6101.62	5844.54	6819.29	5092.24	4946.66	7019.44
2-[(3S)-1-(Cyclohexylmethyl)-3-pyrrolidinyl]-1H-benzimidazole-5-carbonitrile	C19 H24 N4	Not the top hit	Full match	No results	No results		308.199	7.493	7557.68	0	2	0		7	6	4	58.9		ddMS2 for preferred ion	76.4333	7298	817.565	3972.58	7470.56	4268.35	145.354	738.592	1798.92	1644.49	371.127	4729.82	1702.86	1513.07	975.866	777.243	411.292	653.833	1136.4	89.3376	82.2666	2770.01
	C32 H45 N3 O7	Full match	No results	No results	No results		583.329	7.201	7543.15	0	0	0		7	12	9			No MS2	117.75	356.865	244.911	357.226	172.953	166.46	333.506	4080.3	2927.79	7445.62	294.536	2611.61	187.553	317.483	323.308	5793.83	4923.7	3775.17	2237.06	2413.39	1283.67	4435.37
Ethyl violet	C31 H41 N3	No match	Full match	No results	No results		455.326	6.923	7542.11	0	1	0		7	10	9	51.4		ddMS2 for preferred ion	1295.12	2474.23	1755.57	1361.26	1726.3	797.089	1176.41	3302.75	3749.22	7491.06	3696.83	5430.19	5293.68	3144.93	2334.49	2204.38	2864.97	2852.81	4142.33	1956.08	1064.04	4352.43
	C3 H5 N4 O P	Full match	No results	No results	No results		144.019	0.43	7524.24	0	0	0		7	12	9			No MS2	485.701	1815.17	789.353	3491.41	1677.48	1051.11	764.507	1557.19	1833.52	2073.55	611.373	6891.54	7314.56	2878.33	2347.89	2795.43	2037.02	2322.28	1769.88	2195.15	1429.29	1304.67
9,10-Epoxy-10,12Z,15Z-octadecatrienoate	C18 H28 O3	Full match	No results	Full match	No results		292.204	9.285	7524.06	0	0	1	Superpathway of lipoxygenase	7	9	6			No MS2	111.918	5374.29	1151.93	2143.69	5055.54	7607.24	53.5929	2101.6	1560.67	1109.71	1037.84	235.98	572.387	1681	1182.12	149.858	472.856	243.826	963.556	163.222	60.7135	2529.3
	C7 H9 Cl4 N6 O3 P S3	Full match	No results	No results	No results		491.839	0.45	7520.94	0	0	0		7	27	22			ddMS2 for preferred ion	6729.52	7120.14	4357.52	4246.61	3564.53	4138.87	5949.14	1095.04	2992.4	1388.4	3702.96	397.969	532.048	1933.3	3507.64	365.82	425.429	901.799	1067.67	994.296	802.252	3205.6
4-Hydroxy-2(1H)-quinolone	C9 H7 N O2	Full match	No results	Full match	No results		161.048	4.94	7500.16	0	0	1	Other	7	22	21			No MS2	5193.66	2403.55	1951.68	1796.47	3386.88	1540.42	1559.64	7153.21	7436.93	1741.57	7476.39	1425.07	1593.31	1409.33	1353.43	390.645	402.414	531.821	860.593	298.987	401.674	1586.75
D-Erythro-sphinganine	C18 H39 N O2	Full match	Invalid mass	Full match	No results		301.298	7.661	7498.36	0	3	1	Other	7	6	6		66.2	ddMS2 for preferred ion	324.271	2297.78	121.1	3858.65	2503.8	2219.32	906.516	1445.92	1170.86	1944.52	117.989	6875.67	1842.13	326.218	1300.2	2159.63	761.879	1071.43	2508.33	1476.27	639.455	7503.66
	C4 H6 N6 O3	Full match	No results	No results	No results		186.051	0.439	7491.81	0	0	0		7	12	11			No MS2	2113.46	3374	2161.74	3272.94	3314.52	3850.82	1917.43	3512.92	3652.41	3522.82	2219.72	4899.01	7599.6	4378.59	3810.89	4349.94	5463.45	7721.86	5602.21	5919.55	7007.7	4525.76
	C24 H32 O	Full match	No results	No results	No results		336.246	7.09	7414.34	0	0	0		7	7	6			No MS2	54.856	102.625	1915.66	323.032	334.394	91.696	65.0244	1807.82	1194.41	7446.92	535.067	1044.55	604.832	237.91	685.566	491.461	359.681	612.143	1341.03	1279.55	1283.31	98.157
	C23 H37 N3 O9	Full match	No results	No results	No results		499.256	4.983	7410	0	0	0		7	19	3			No MS2	109.575	7247.59	131.853	3542.66	7780.84	6465.43	116.898	145.495	596.274	252.35	130.109	276.546	398.003	577.253	650.119	281.433	440.366	170.774	462.488	114.063	108.483	2767.12
	C2 H5 O4 P	Full match	No results	No results	No results		123.993	8.276	7392.17	0	0	0		7	29	17			No MS2	2849.5	6648.32	3231.3	4270.1	5824.62	3425.46	3173.13	4713.39	4157.68	4475.57	3658.17	4274.21	5924.99	4875.5	7121.73	2745.11	2545.81	5768.84	4684.18	7914.51	4924.69	10167.9
	C26 H29 O7 P	Full match	No results	No results	No results		484.168	5.257	7388.01	0	0	0		6	12	10			No MS2	43.0304	76.8656	49.0439	74.764	74.9832	74.8807	47.1394	57.2944	61.6024	69.0003	48.4477	109.082	7796.67	91.1498	87.5399	72.9108	75.6869	75.6176	75.1535	68.4651	63.4075	96.0718
	C28 H43 N2 O4 P	Full match	No results	No results	No results		502.299	5.105	7384.01	0	0	0		7	24	20			No MS2	1299.76	2621.3	1656.58	2713.91	1122.27	2041.28	1474.51	1454.77	1821.75	2247.94	1429.17	4091.76	6991.91	2433.53	811.892	1540.84	1823.66	2043.58	1621.97	1523	1473.16	1494.04
	C15 H20 N3 O3 P S	Full match	No results	No results	No results		353.094	4.928	7372.13	0	0	0		7	17	15			No MS2	954.508	3449.5	728.224	2817.52	1664.92	2190.41	358.662	2912.89	3603.98	2848.82	615.831	2110.41	1440.57	5368.17	1822.17	2753.86	4565.75	2108.86	1998.32	3074.81	6831.65	3695.66
[Similar to: Haloxyfop; ΔMass: 0.7660 Da]	C17 H37 N4 O2 P	Full match	Invalid mass	No results	No results		360.267	8.063	7357.29	0	2	0		7	10	10		93.3	ddMS2 for preferred ion	2849.32	108.67	1189.09	412.972	100.229	115.334	1792.48	1194.07	855.125	1785.11	1057.2	118.759	148.448	815.693	141.939	1914.13	3779.27	2264.97	2816.39	7504.85	7203.82	697.07
[Similar to: Benocyclidine; ΔMass: 86.0338 Da]	C11 H19 N O3	Full match	Invalid mass	No results	No results		213.137	5.879	7354.82	0	1	0		7	13	11		60.4	ddMS2 for preferred ion	101.687	3989.01	125.893	2030.94	2403.06	2779.13	106.431	559.179	818.946	205.428	464.438	3780.59	4831	1691.93	6738.85	191.066	182.217	744.196	946.467	156.547	143.443	8115.63
	C4 H15 N4 P	Full match	No results	No match	No results		150.105	7.886	7353.91	0	0	1	Other	7	16	12			ddMS2 for preferred ion	340.607	1845.9	557.205	1534.08	1466.6	1616.18	1341.94	1018.24	991.583	699.369	340.753	1521.22	7071.67	2503.43	990.699	1665.85	1801.72	1409.19	1664.53	89.2566	171.346	1273.47
	C4 H5 N7	Full match	No results	No results	No results		151.061	0.39	7329.78	0	0	0		7	15	15			ddMS2 for other ion	2809.45	2103.28	3015.21	2944.44	2141.53	2813.88	3065.95	7292.86	7342.85	5051.57	3337.83	6349.19	3599.07	2737.56	1949.53	2377.98	3006.46	3749.89	2305.72	3522.32	5224.64	2804.8
a Jasmonic acid	C12 H18 O3	Full match	No results	Full match	No results		210.126	6.789	7325.02	0	0	1	Superpathway of jasmonoyl-amino acid conjugates biosynthesis	7	22	22			No MS2	60.6218	4066.62	371.919	3010.13	3892.12	2522	52.2985	361.097	858.498	669.487	234.559	3993.32	7296.96	593.363	957.723	650.973	229.651	468.379	521.43	173.465	63.4399	760.023
	C4 H5 Br2 Cl2 N2 O8 P S3	Full match	No results	No results	No results		563.668	0.392	7318.4	0	0	0		7	8	5			No MS2	3654.7	4116.25	6369.74	4294.28	5584.21	5319.83	7083.93	4213.5	4382.82	3308.15	4696.29	1558.03	4558.27	4685.81	6941.76	3455.51	3364.97	4579.43	3534.89	4801.15	4228.54	6507.23
[Similar to: Taurocholic acid; ΔMass: 179.0764 Da]	C20 H32 O2 S	Full match	Invalid mass	No results	No results		336.215	6.508	7291.08	0	1	0		7	5	5		89.1	ddMS2 for preferred ion	162.475	7262.74	337.563	3375.16	6662.56	5984.22	134.819	189.015	430.758	433.395	152.686	4227.45	2355.63	1703.7	2909.87	188.38	198.022	301.204	1418.78	154.383	136.929	3070.46
	C12 H25 N O2	Full match	No results	No results	No results		215.189	6.062	7273.44	0	0	0		7	4	3			No MS2	2907.56	2604.15	2561.84	2287.79	2356.08	1470.15	3472.89	7287.31	3284.67	2825.38	2976.13	3208.68	2268.72	1568.22	5016.1	4660.32	5325.17	2087.49	3787.01	2142.39	1740.96	1794.54
		No results	No results	No results	No results		110.961	4.08	7273.28	0	0	0		7	18	12			ddMS2 for preferred ion	1599.96	2944.72	5190.67	6959.07	5492.16	5788.28	3247.83	2728.48	2459.32	5649.72	6074.78	5652.94	6462.22	3182.56	2729.6	4976.97	3057.81	5820.59	4235.76	3422.87	5441.03	4838.58
	C10 H17 N O4	Full match	No results	No results	No results		215.116	4.774	7261.71	0	0	0		7	22	21			No MS2	3382.78	738.346	3328.42	443.923	1529.05	817.631	2799.08	1219.57	3070.03	6579.63	5523.08	3823.29	3296.74	3460.99	3255.98	5824.15	7096.5	3784.51	6266.91	6385.98	5580.77	3946.55
[Similar to: Prostaglandin H1; ΔMass: 25.0199 Da]	C16 H32 N3 O2 P	Full match	Invalid mass	No results	No results		329.221	7.571	7258.49	0	5	0		7	10	5		72.6	ddMS2 for other ion	117.796	295.232	130.264	406.444	224.528	184.756	109.347	7206.26	7176.58	2850.88	121.943	4151.36	3183.11	1878.49	2394.42	1616.56	2055.92	2263.42	1867.07	1699.21	2113.12	1835.34
5-Methoxyindole acetate	C11 H11 N O3	Full match	No results	Full match	No results		205.074	5.311	7239.24	0	0	1	Other	7	4	3			No MS2	2542.14	2258	4429.19	3179.62	5689.84	1409.42	3211.57	6605.35	7221.46	3713.46	5129.6	4784.24	3186.65	2787.45	970.671	1935.73	2734.31	2463.99	1562.32	2643.13	2736.02	1036.91
[Similar to: Ethyl 2-(4-toluidino)-4-(trifluoromethyl)-5-pyrimidinecarboxylate; ΔMass: -58.0046 Da]	C15 H13 N9 O4	Full match	Invalid mass	No results	No results		383.108	3.628	7206.66	0	1	0		7	15	12		89.3	ddMS2 for preferred ion	466.119	1200.23	397.943	4128.84	2107.95	1263.04	355.699	3138.37	4260.98	3039.09	585.948	5653.37	2930.7	1930.56	2096.19	5467.95	6517.53	4395.99	5559.84	4795.8	8031.72	2318.76
[Similar to: (+/-)5(6)-DiHET; ΔMass: 165.1945 Da]	C7 H11 N O2 S	Full match	Invalid mass	No results	No results		173.051	5.121	7200.89	0	1	0		7	9	9		67.1	ddMS2 for preferred ion	2302.76	125.589	5273.6	102.057	106.557	121.018	7061.3	95.3488	104.564	103.282	2162.27	152.845	193.378	130.839	99.4299	102.133	103.301	99.915	104.919	97.4087	99.6375	156.516
	C24 H38 O5	Full match	No results	No results	No results		406.273	7.061	7164.16	0	0	0		7	8	7			No MS2	62.6078	314.972	3780.18	134.062	430.331	243.362	352.298	1455.47	1419.84	7185.84	2115.36	1247.09	477.095	210.628	272.799	485.421	669.346	95.6996	338.824	468.081	175.713	144.014
	C25 H12 N2 O	Full match	No results	No results	No results		356.094	4.2	7145.96	0	0	0		5	16	13			No MS2	1675.61	3809.34	1586.11	1844.94	4620.68	3821.89	1548.67	5220.46	4703.24	2914.47	1472.07	2299.65	2742.33	3390.54	2580.46	2236.74	1507.18	1557.2	2481.08	1738.28	4594.97	6648.31
	C3 H3 Cl N6 O6 S2	Full match	No results	No results	No results		317.927	0.425	7133.24	0	0	0		7	7	7			ddMS2 for preferred ion	1506.47	1253.19	752.153	877.903	1402.02	687.67	1201.6	3807.68	4006.14	4148.53	913.934	2126.57	2960.56	3969.39	1833.08	4588.93	5126.33	4107.93	3547.73	5019.05	7133.46	3413.56
	C23 H47 N3 O7 S	Full match	No results	No results	No results		509.313	7.48	7133.16	0	0	0		7	4	4			No MS2	55.5876	7150.47	629.595	5353.35	6930.84	3411.12	49.076	769.439	1286.26	1378.09	530.619	3962	3948.51	2420.51	4697.47	1378.66	2026.24	1238.87	2466.98	64.1977	60.3338	3193.31
	C18 H26 N2 O5 P2	Full match	No results	No match	No results		412.131	5.83	7115.55	0	0	1	Other	7	15	14			No MS2	49.5509	97.1567	64.0133	82.1679	91.5917	91.5774	50.4308	63.5976	69.9104	69.3466	57.4224	112.48	7022.82	90.7347	89.435	71.5566	70.4	70.1044	75.2968	58.2467	54.6384	92.2369
	C19 H32 O3	Full match	No results	No results	No results		308.236	8.611	7112.15	0	0	0		7	17	13			No MS2	248.07	5227.39	855.973	1095.53	3455.36	7253.99	238.64	987.892	832.617	889.048	835.57	305.146	712.06	1783.99	606.505	278.036	268.92	289.239	771.655	223.419	194.043	2963.59
	C31 H68 N7 O2 P3 S	Full match	No results	No results	No results		695.439	8.901	7108.77	0	0	0		7	7	6			No MS2	58.3437	2575.49	71.4873	1008.06	2485.34	1938.52	58.19	116.211	189.272	107.003	74.3217	7052.64	4025.22	411.669	1119.25	316.928	91.0045	86.6708	433.889	62.9381	58.8901	1513.67
	C19 H27 N O S	Full match	No results	No results	No results		317.185	4.379	7102.12	0	0	0		7	19	11			No MS2	1248.58	1838.95	899.899	2637.3	6657.2	3876.09	904.753	829.843	1033.04	6916.13	2362.63	5141.34	2035.24	4112.99	5849.64	4016.9	3857.34	4522.13	5553.07	4450.45	1773.71	2939.07
	C16 H38 N3 O6 P	Full match	No results	No results	No results		399.247	4.581	7099.48	0	0	0		7	15	10			No MS2	125.54	6792.43	106.115	247.579	3456	2806.59	84.1504	164.431	132.245	129.853	101.476	335.111	552.633	571.059	943.124	149.303	214.069	158.357	242.579	214.575	124.759	1021.78
	C2 H N2 O6 P S3	Full match	No results	No results	No results		275.871	0.384	7084.59	0	0	0		7	8	6			No MS2	4738.8	7235.54	3696.49	2471.5	4814.57	5225.24	4334.31	4705.63	3779.9	2789.05	3539.69	1969.06	2904.9	3551.55	2540.14	3086.63	3198.67	3545.43	4805.63	3596.25	3012.94	4502.76
	C24 H36 O3	Full match	No results	No results	No results		372.267	6.889	7081.46	0	0	0		7	21	19			No MS2	59.0989	99.21	352.255	226.358	120.482	88.9558	71.6165	1716.18	1815.98	7156.94	190.321	228.446	329.845	102.229	462.266	544.688	600.411	631.532	391.081	762.893	861.551	99.205
	C20 H37 N7 O3	Full match	No results	No results	No results		423.299	7.103	7080.01	0	0	0		7	14	6			No MS2	50.8375	88.9473	779.596	172.329	416.316	87.8726	68.5837	977	1038.09	7240.02	222.862	724.723	746.208	169.341	1255.02	975.888	1371.52	823.073	1778.58	1347.05	1573.88	184.904
	C24 H48 N7 O8 P	Full match	No results	No results	No results		593.334	8.556	7076.72	0	0	0		7	12	12			No MS2	73.7454	2603.35	219.844	1898.51	1775.44	1149.02	73.2492	221.281	489.047	697.51	285.79	7142.8	3803.25	1276.97	3110.08	458.194	509.617	779.129	1698.68	83.4446	75.1061	1919.71
	C22 H29 P S	Full match	No results	No results	No results		356.174	6.183	7069.33	0	0	0		7	19	10			No MS2	124.133	6444.17	156.481	4971.74	7400.92	3145.13	124.944	150.091	366.114	314.519	326.85	3316.99	2841.76	184.744	3613.14	414.672	327.341	293.992	1142.61	115.489	110.303	1324.97
		No results	No results	No results	No results		565.665	0.388	7026.39	0	0	0		7	22	19			ddMS2 for preferred ion	5928.16	6649.1	4945.35	2959.73	2942.2	5007.93	5342.85	2775.99	3615.69	2993.35	4961.23	1229.78	3788.62	4862.75	5283.76	2697.8	2339.93	3342.53	3004.65	4418.88	3273.44	5306.07
[Similar to: Cyclohexyl[(3S)-3-(5-methyl-1H-benzimidazol-2-yl)-1-pyrrolidinyl]methanone; ΔMass: 126.0944 Da]	C9 H15 N O3	Full match	Invalid mass	No results	No results		185.105	4.81	7018.93	0	6	0		7	15	13		73.2	ddMS2 for preferred ion	363.535	5768.5	1165.55	1626.32	3774.94	5487.08	368.917	542.245	586.073	896.684	387.509	2538.56	6837.17	3097.55	5582.05	893.847	350.862	814.795	2267.51	240.833	211.534	3126.61
	C36 H53 N3 O3 S	Full match	No results	No results	No results		607.386	9.02	6977.68	0	0	0		7	19	19			No MS2	100.076	5043.05	836.715	4003.13	6984.3	6210.44	144.702	859.025	1076.41	1571.43	754.422	6249.1	3252.2	1571.38	5024.97	1222.01	1174.42	1432.08	3105.78	517.583	137.301	6022.64
	C23 H36 O3	Full match	No results	No results	No results		360.267	7.614	6969.38	0	0	0		7	12	12			No MS2	195.961	1996.8	59.138	726.817	2769.75	203.381	107.447	6787.93	6981.07	5892.73	145.82	2702.83	2472.29	2162.78	2805.58	4075.16	3896.55	2381	2803.07	4099.15	1689.94	2771.13
	C17 H37 N3 O6 P2	Full match	No results	No results	No results		441.214	5.256	6944.62	0	0	0		7	15	6			No MS2	56.085	7365.33	303.148	3366.75	6355.45	5243.37	59.2322	360.551	790.743	471.789	147.228	3856.6	1532.46	1095.36	2212.8	376.887	417.215	268.151	1262.53	60.2542	55.2514	2776.53
		No results	No results	No results	No results		403.242	4.401	6943.6	0	0	0		5	10	9			No MS2	5133.44	1470.11	4612.56	1283.72	1818.1	815.073	6623.35	507.145	179.498	1104.17	3741.94	4112.46	2881.56	1967.63	183.924	933.535	910.734	1178.96	507.772	284.236	681.89	747.688
	C19 H22 N2 O6	Full match	No results	No results	No results		374.148	6.69	6940.06	0	0	0		7	7	5			No MS2	53.6192	4566.21	617.542	3852.42	6855.23	3340.29	58.0584	877.889	1109.57	2420	603.674	2089.25	881.748	1626.28	2119.19	1021.12	1106.32	1268.53	2283.48	281.521	125.219	3699.4
	C19 H25 N O S	Full match	No results	No results	No results		315.169	4.247	6937.16	0	0	0		7	8	8			No MS2	1196.85	2463.55	809.804	2389.25	4367.83	3904.75	750.139	440.059	661.223	5489.19	1228.48	3580.83	2469.95	2173.71	5890.47	3952.41	3910.71	3525.34	6881.72	5049.04	2064.91	5010.04
Uridine	C9 H12 N2 O6	Full match	No results	Full match	No results		244.07	0.635	6935.83	0	0	2	Other	7	6	6			No MS2	2145.93	888.613	1570.92	885.007	1168.5	991.028	2141.85	4000.2	4124.25	3842.12	2180.08	4734.63	3187.93	2530.51	2032.25	4592.05	5525.03	5272.41	4543.04	5433.85	7182.63	2357.84
	C5 H18 N6 O7	Full match	No results	No results	No results		274.124	5.144	6923.79	0	0	0		7	11	10			No MS2	1729.01	4412.03	1391.33	2153.35	3099.45	3528.87	1400.06	2074.11	2679.17	1513.77	1272.44	3829.66	3655.84	3042.38	2418.66	2113.22	3119.94	2522.03	3060.69	2084.35	3004.16	7413.69
	C16 H28 N3 O4 P	Full match	No results	No results	No results		357.179	5.822	6916.2	0	0	0		7	5	5			No MS2	121.499	6837.15	752.328	1352.71	4394.57	5506.42	47.3195	243.251	2343.31	584.266	468.934	1509.21	1200.18	2731.67	2464.43	297.863	155.683	167.727	1632.97	108.763	57.6802	1696.41
	C5 H12 N9 P	Full match	No results	No results	No results		229.095	4.722	6914.62	0	0	0		7	22	19			No MS2	3312.31	1062.81	1712.62	420.908	277.769	288.636	6519.64	1838.41	299.846	1345.82	235.102	1027.29	850.959	493.605	318.761	342.595	4160.71	394.745	292.946	363.665	3068.51	415.014
	C25 H44 N5 O2 P	Full match	No results	No results	No results		477.321	8.276	6900.66	0	0	0		7	7	6			ddMS2 for preferred ion	3038.8	7002.45	2394.39	5610.95	3480.15	5583.42	2377.26	2572.8	2728.75	2944.77	1216.16	2948.65	2636.29	2648.36	4916.15	2510.07	2193.39	2718.05	3921.36	1898.14	2092	4974.55
Indole-3-acetate	C10 H9 N O2	Full match	No results	Full match	No results		175.064	5.501	6881.83	0	0	1	Superpathway of indole-3-acetate conjugate biosynthesis	7	7	6			No MS2	1856.54	1002.73	2029.35	1399.4	1028.11	1006.82	2033.07	4529.48	4374.26	6836.47	3346.54	3506.23	2267.75	3986.56	1053.12	2593.14	2538.63	1619.17	2071.95	4623.02	4414.31	1838.78
	C18 H36 N3 O P	Full match	No results	No results	No results		341.257	6.775	6881.45	0	0	0		7	11	10			No MS2	2703.89	1170.97	2603.27	1412.38	1659.98	863.234	2333.43	5190.24	6905.01	6212.34	4971.98	3962.3	3549.03	1524.31	2420.36	4000.7	2481.35	2601.72	4170.09	2466.58	2355.85	1723.58
	C20 H42 N7 O6 P	Full match	No results	No results	No results		507.297	6.809	6860.21	0	0	0		7	11	9			No MS2	97.1158	6806.47	748.764	6414.58	6971.71	5560.39	82.5462	447.731	1041.28	1219.89	128.67	4975.29	6089.58	1551.65	3867.72	1026.43	976.074	389.351	1522.16	96.1416	91.3936	3288.02
	C22 H24 N4	Full match	No results	No results	No results		344.199	6.316	6858.87	0	0	0		7	12	12			No MS2	5565.64	3737.6	5432.4	5734.79	5654.54	6060.06	5633.11	2421.21	2613.58	4639.4	6842.8	2943.06	2473.74	2156.08	5242.72	1928.06	2287.58	3630.14	3670.82	2990.71	2785.65	4348.91
	C13 H17 N3 S	Full match	No results	No results	No results		247.112	5.801	6826.97	0	0	0		7	20	17			No MS2	624.521	6598.72	99.6925	1236.18	4160.91	2005.13	62.0102	80.6741	103.423	95.726	154.818	796.429	3035.85	1871.73	5769.81	572.792	6042.04	605.562	6337.96	3999.84	1045.85	7021.99
	C17 H22 N2 O3 S	Full match	No results	No results	No results		334.136	5.306	6811.34	0	0	0		7	3	3			No MS2	56.6573	1116.96	282.008	1641.78	596.236	617.046	60.2591	1228.01	629.327	948.984	2380.5	6834.45	3403.95	1209.51	1237.28	1342.35	5715.32	1179.72	1083.43	75.1416	69.5387	2284.06
	C13 H25 N O4	Full match	No results	No results	No results		259.179	4.922	6810.57	0	0	0		7	6	4			No MS2	3651.87	1842.73	2541.62	3619.57	2017.19	1293.55	4769.47	1623.92	1835.7	2471.05	6656.06	4953.69	3784.87	963.236	3180.86	2077.45	2117.63	3449.15	3440.14	1925.31	1564.92	2301.99
[Similar to: Zolazepam; ΔMass: -0.9606 Da]	C14 H14 N3 O2 P	Full match	Invalid mass	No results	No results		287.084	3.405	6803.87	0	1	0		7	12	12		87.9	ddMS2 for preferred ion	450.489	2243.16	493.317	1224.08	1607.44	623.182	524.893	1549.52	2839.44	2815.53	462.311	3838.64	226.626	4335.61	106.427	2699.78	6579.25	4255.44	5654.33	6741.16	3351.8	2763.27
	C13 H25 N O3	Full match	No results	No results	No results		243.184	5.16	6794.13	0	0	0		7	4	4			No MS2	90.8556	5275.61	1806.79	2644.21	3684.35	2273.59	92.0091	1044.11	1388.11	2034.85	1249.66	1828.08	2408.59	2697.1	3704.51	1223.01	1607.11	1850.01	3633.08	118.979	136.061	6932.28
	C5 H11 N	Full match	No results	No results	No results		85.0892	4.738	6770	0	0	0		7	21	21			No MS2	1890.02	3614.27	2720.22	2594.01	2356.72	1538.41	2679.81	3212.37	1675.44	4445.79	2293.72	2865.5	3882.22	5618.08	3968.49	6518.26	3675.01	6839.09	4630.73	2955.57	3073.94	4464.42
	C9 H18 Cl N O4	Full match	No results	No results	No results		239.093	8.265	6755.77	0	0	0		7	22	20			No MS2	7263.89	3587.08	3673.79	3258.6	5351.92	6164.42	4018.07	3164.78	2680.13	2980.37	4532.56	2232.3	2365.67	2430.95	4048.51	2452.32	4597.32	2959.44	3259.77	3638.88	3452.04	4619.2
	C7 H26 N8 O5 P2	Full match	No results	No results	No results		364.151	4.37	6754.76	0	0	0		7	23	20			No MS2	3764.87	6500.35	3571.45	4679.56	4006.62	5068.81	4993.68	6254.37	3104.56	4667.21	2022.13	4981.71	3980.75	1581.76	3661.1	3803.66	4524.94	5627.36	4278.16	967.654	3560.4	4353.29
	C4 H4 O2	Full match	No results	No results	No results		84.0211	0.416	6754.23	0	0	0		7	29	20			No MS2	1269.22	754.832	987.159	1513.38	947.914	776.864	2277.98	1879.48	1016.68	1216.01	1641.32	3104.2	3269.87	1086.81	1053.1	1229.45	1275.58	8224.95	1369.86	1109.04	3468.09	848.103
	C3 H2 Cl2 N2 O12 P2 S4	Full match	No results	No results	No results		517.735	0.383	6749.74	0	0	0		7	8	8			ddMS2 for preferred ion	5794.43	6116.5	3454.09	3350.38	3335.82	5866.06	4937.67	2617.83	3474.3	3229.88	3822.4	1163.31	1857.38	3675.39	4804.96	2476.33	2828.48	3067.94	3446.23	3951.52	3411.47	6527.43
[Similar to: α-Aspartylphenylalanine; ΔMass: 28.9897 Da]	C13 H17 N O4	Full match	Invalid mass	No results	No results		251.116	4.925	6731.8	0	31	0		7	5	5		80.7	ddMS2 for preferred ion	229.891	854.873	118.914	175.4	521.333	279.27	205.435	211.627	300.535	1007.8	235.506	2040.91	1343.85	1539.89	1605.86	4837.01	4663.92	2571.89	3896.97	6749.03	4407.29	2435.49
	C10 H10 O S	Full match	No results	No results	No results		178.045	6.448	6706.23	0	0	0		7	15	15			No MS2	220.717	382.819	202.783	724.735	318.487	408.49	88.8989	129.728	941.846	546.365	96.9825	454.923	6807.74	657.773	878.451	566.756	494.721	125.913	590.188	413.225	381.442	638.281
	C6 H5 N	Full match	No results	No results	No results		91.0423	6.266	6693.45	0	0	0		7	5	5			No MS2	356.984	5979.98	809.137	2830.65	6722.82	2225.76	83.4966	2772.03	2437.7	5650.08	2121.75	1488.12	780.788	2321.37	1843.17	1243.66	2051.13	2182.28	2791.32	510.096	71.2257	2520.96
	C19 H44 N3 P	Full match	No results	No results	No results		345.325	7.365	6673.45	0	0	0		7	6	4			No MS2	155.839	1809.57	72.8095	3517.52	1828.18	2476.03	64.1647	4308.39	6650.98	3412.46	82.7231	4933.71	3786.38	3327.62	5025.98	2377.85	4067.28	3569.91	5294.72	5184.24	4848	4120.81
[Similar to: Corticosterone; ΔMass: -0.9342 Da]	C16 H30 N O P S2	Full match	Invalid mass	No results	No results		347.149	6.494	6668.61	0	5	0		7	26	15		92.4	ddMS2 for preferred ion	58.9278	92.0426	54.958	78.9537	97.27	93.8882	47.417	76.7516	78.6054	81.9918	58.1717	117.589	7213.33	98.5558	491.721	86.654	86.2213	96.0631	105.037	76.3769	75.2539	126.534
Kauralexin A2	C20 H30 O4	Full match	No results	Full match	No results		334.213	8.011	6662.82	0	0	1	Other	7	18	16			No MS2	137.039	3129.66	1290.58	2372.42	2904.6	2578.91	152.918	467.875	2151.08	1279.48	418.005	2935.61	6507.42	1610.34	1583.19	1201.09	453.831	677.212	1681.13	119.222	53.7892	1436.19
	C12 H17 N O3 S	Full match	No results	No results	No results		255.093	5.239	6618.17	0	0	0		7	4	4			ddMS2 for preferred ion	2114.91	2521.72	779.34	3249.08	3211.26	1025.68	387.244	4691.48	4196.77	5811.08	948.776	2754.17	4226.52	5117.19	2391.62	3699.28	3790.69	4351.8	3654.22	5314.61	5254.47	6402.25
	C27 H51 N7 O2 P2	Full match	No results	No results	No results		567.354	8.556	6612.47	0	0	0		7	6	5			No MS2	66.765	3238.92	233.005	2857.34	3494.21	1829.01	69.3245	430.374	545.062	1062.93	536.536	6677.58	3916.79	1084.61	2750.38	1036.6	1008.3	1146.21	1669.82	167.834	71.3351	2720
Uric acid	C5 H4 N4 O3	No match	Invalid mass	No results	No results		168.026	0.689	6585.08	0	1	0		7	28	22	69.2		ddMS2 for preferred ion	144.45	5459.13	2750.91	5773.09	6886.56	3400.84	192.062	310.887	1094.36	3220.09	1938.8	201.726	306.302	1591.54	3414.93	181.76	205.286	1149.86	2407.65	2372.15	1658.33	3951.12
	C33 H55 N3 O8	Full match	No results	No results	No results		621.402	8.933	6572.75	0	0	0		7	13	13			No MS2	112.175	4755.43	822.824	6519.5	3931.13	5459.32	112.49	599.903	1094.83	1109.84	1028.19	5663.99	2797.33	1100.3	2822.61	1018.29	1385.1	1130.04	4093.04	568.667	234.876	3499.59
	C16 H39 N7 O2	Full match	No results	No results	No results		361.32	6.84	6528.74	0	0	0		7	16	16			ddMS2 for preferred ion	359.442	1182.12	95.8473	1503.85	805.652	1090.53	68.2152	3310.91	5681.81	3529.23	162.21	1863.15	1052.31	2397.72	2903.98	3672.19	4998.34	4563.59	4170.89	5046.9	6385.18	3708.37
	C36 H66 N O11 P	Full match	No results	No match	No results		719.439	9.175	6512.83	0	0	3	Other	7	24	14			No MS2	99.8221	1961.12	101.319	1440.51	2706.51	1176.99	84.351	209.893	336.572	178.51	132.356	6206.74	3511.57	475.736	937.394	180.131	140.129	126.868	380.162	118.59	62.4222	955.07
		No results	No results	No results	No results		538.347	7.696	6508.71	0	0	0		7	11	8			No MS2	99.9456	6759.13	543.865	5136.75	6324.58	4084.4	97.1687	1187.24	1479.83	1495.58	833.613	6235.31	4703.48	1080.9	5819.76	1643.27	1522.68	1556.99	2158	98.4233	88.387	4622.42
L-Asparagine	C4 H8 N2 O3	Full match	Invalid mass	Full match	No results		132.054	0.628	6503.85	0	1	3	Other	7	29	22		65	ddMS2 for preferred ion	4621.92	1263.73	3637.28	1133.41	1204.37	985.62	3483.77	545.824	450.539	1624.73	6003.21	646.563	875.8	479.317	2079.29	926.676	987.927	1160.57	818.672	974.84	1014.48	1326.94
	C27 H49 N3 O7 P2	Full match	No results	No results	No results		589.303	6.895	6493.21	0	0	0		7	11	5			No MS2	92.3188	4183.51	2248.05	4394.71	3703.67	2916.04	108.914	1325.81	2512.58	2068.18	3116.1	2420.16	2968.05	2601.87	6155.53	3992.8	3381.39	4171.6	5222.41	215.43	72.5208	3363.59
6-Methoxyquinoline	C10 H9 N O	Full match	Full match	No results	No results		159.069	5.112	6491.42	0	1	0		7	9	7	63.3		ddMS2 for preferred ion	914.816	1753.26	1035.77	952.994	1335.72	1029.81	1114.52	3450.96	5560	2524.5	1517.39	3987.81	3432.52	2290.02	2059.22	4158.57	4742.15	4385.44	4117.72	5355.39	6106.01	2581.53
	C18 H35 N3 O7 S	Full match	No results	No results	No results		437.219	5.354	6462.06	0	0	0		7	16	16			No MS2	49.7519	6545.55	312.783	5099	6453.95	3895.41	52.5007	594.166	1479.24	1055.96	222.11	5956.53	2007.66	1446.15	4357.25	1333.62	1008.18	886.862	2307.31	64.923	60.847	4692.33
[Similar to: Miglitol; ΔMass: 61.0665 Da]	C3 H6 N4 O3	Full match	Invalid mass	No results	No results		146.044	0.715	6451.55	0	8	0		7	12	11		91.4	ddMS2 for preferred ion	284.377	4132.88	2303.67	5893.77	5445.94	4212.69	357.267	742.201	2291.83	3217.86	1604.1	711.802	511.539	2813.67	5992.15	779.774	780.959	1292.34	4243.31	411.113	351.584	6217.84
		No results	No results	No results	No results		311.218	8.537	6444.79	0	0	0		7	25	19			No MS2	110.048	2571.1	339.803	2955.46	2618.23	2482.44	97.713	666.146	2072.22	1050.16	405.475	1620.06	6914.87	1388.9	1352.28	1050.7	738.025	458.827	1688.14	200.346	151.457	667.526
	C7 H12 N2 O4	Full match	No results	No results	No results		188.08	0.637	6413.93	0	0	0		7	6	6			No MS2	420.708	750.889	626.227	851.167	1053.02	844.038	458.865	1403.22	1739.88	2532.55	311.44	2688.77	1917.99	2290.09	1650.14	4195.08	4355.33	3053.31	3958.25	5098.22	6398.5	2880.14
	C19 H26 N4 O	Full match	No results	No results	No results		326.209	7.381	6406.95	0	0	0		7	7	7			No MS2	115.069	1558.1	284.756	1081.08	1700.86	1316.45	101.778	266.542	448.613	450.144	137.081	6453.32	4143.75	482.424	847.296	671.87	382.489	470.708	595.205	140.923	126.45	344.769
	C21 H45 N7 O3	Full match	No results	No results	No results		443.362	8.121	6403.49	0	0	0		6	16	16			No MS2	287.69	2878.73	214.002	1910.58	3106.07	1740.23	556.193	268.802	436.44	1852.36	582.67	4025.29	2429.95	2656.07	5827.25	4509.49	4640.13	4767.27	6512.62	4584.37	2319.92	4362.13
Glycine	C2 H5 N O2	Full match	No results	Full match	No results		75.032	4.965	6396.93	0	0	14	Superpathway of L-threonine metabolism;Other	7	18	16			No MS2	3528.29	1325.93	2930.78	1628.34	1580.6	1507.71	2979.35	830.201	1931.69	6319.4	3164.43	2396.79	2417.73	2233.52	2346.01	2672.91	2609.11	2658.7	3225.21	2023.5	1707.61	2221.12
	C9 H9 N S	Full match	No results	No results	No results		163.046	5.071	6357.46	0	0	0		7	7	2			No MS2	153.456	288.802	231.938	650.16	252.239	358.119	549.227	6392.81	2590.2	2821.16	1409.17	442.524	589.817	1402.67	268.826	1277.12	4992.99	1409.69	492.124	2843.26	4209.08	1468.37
[Similar to: Diphenyleneiodonium; ΔMass: 127.9088 Da]	C9 H10 S	Full match	Invalid mass	No results	No results		150.05	6.447	6350.91	0	1	0		6	28	19		66.8	ddMS2 for preferred ion	109.561	632.341	566.886	1578.53	1237.09	568.718	660.967	858.927	354.004	145.05	467.687	968.739	7403.09	2177.76	2568.16	576.728	1545.63	802.445	176.201	1253.47	1148.57	228.412
[Similar to: Methyl 5-(tert-butyl)-3-[(2-pyridylthio)methyl]thiophene-2-carboxylate; ΔMass: 143.0402 Da]	C10 H10 O S	Full match	Invalid mass	No results	No results		178.046	5.537	6347.79	0	3	0		7	18	14		86.4	ddMS2 for preferred ion	3299.54	3193.55	3184.55	2608.43	3640.93	1581.94	1635.9	1223.86	1171.38	2976.11	1751.5	3687.74	6586.82	1857.96	2479.91	2699.37	3000.1	1691.89	2360.42	2435.7	2310.49	3043.04
	C18 H28 O4	Full match	No results	No results	No results		308.199	8.024	6338.5	0	0	0		7	16	15			No MS2	241.613	2315.41	429.515	1700.95	2755.76	910.811	263.483	292.551	309.172	852.91	476.31	4654.79	6412.36	955.878	653.76	395.479	363.154	368.453	916.845	271.644	237.494	1100.93
	C9 H9 N	Full match	No results	No results	No results		131.074	5.126	6326.02	0	0	0		7	5	3			No MS2	931.416	3751.56	3004.38	3157.03	1674.08	2914.06	1592.13	3325.46	3247.85	5039.99	3019.4	5939.98	1932.78	5014.38	5441.94	4890.08	3617.73	3388.23	6096.47	4557.5	4835.88	2310.71
	C27 H41 N5 O3 S	Full match	No results	No results	No results		515.293	5.623	6322.91	0	0	0		7	9	8			No MS2	866.39	310.185	3744.72	677.482	448.217	1111.65	1722.23	6333.24	6302.11	2829.97	2416.27	4667.42	2783.87	400.218	827.651	984.912	1416.83	1915.96	1546.18	2657.95	2768.41	839.031
	C H Cl O5 P2 S	Full match	No results	No results	No results		221.872	0.376	6313.32	0	0	0		7	12	8			No MS2	2807.53	2443.13	2500.23	2661.83	2169.73	2256.44	2302.23	3227.32	3831.89	3419.94	6050.97	3544.12	3562.97	3380.28	2715.15	2688.96	4023.39	3920.69	2496.87	4976.99	3066.43	3938.26
	C32 H62 N O12 P	Full match	No results	No results	No results		683.402	8.482	6298.9	0	0	0		7	15	14			No MS2	264.032	6074.41	238.315	2518.59	1427.72	4323.25	258.026	192.069	495.174	258.11	213.285	4522.8	2284.73	2927.24	5631.35	407.773	456.207	401.982	1563.39	214.569	226.378	6501.33
		No results	No results	No results	No results		522.292	8.413	6298.01	0	0	0		7	17	17			ddMS2 for preferred ion	4759.26	4196.04	6425.78	6101.69	6008.38	5740.17	5757.22	5205.53	4250.93	4361.58	6033.78	3041.81	2284.84	3635.4	4192.92	3612.43	3277.59	3697.46	4124.67	4606.01	5268.07	3717.59
	C9 H17 N O7	Full match	No results	No results	No results		251.098	6.449	6280.69	0	0	0		7	8	4			No MS2	117.324	159.41	111.072	210.005	167.42	166.656	91.7179	123.789	130.436	122.309	99.1413	169.566	6147.7	261.763	494.636	335.867	114.341	111.251	119.772	96.9454	81.5716	232.552
Aminoacetone	C3 H7 N O	Full match	No results	Full match	No results		73.0528	0.473	6264.47	0	0	1	Superpathway of L-threonine metabolism	7	23	22			No MS2	2496.9	2569.68	2394.64	2896.81	2716.64	2504.74	2941.37	3194.77	3104.89	3297.05	2009.96	2873.95	6074.47	3437.45	3281.79	1839.08	2365.57	2646.4	3372.98	2337	3286.11	2623.5
	C6 H17 N10 O3 P	Full match	No results	No results	No results		308.123	0.502	6252.35	0	0	0		7	20	10			No MS2	920.797	1652.91	5247.81	1196.36	356.104	1848.96	1237.4	1885.91	2700.74	1320.48	1475.3	1484.72	803.709	802.487	1286.15	1065.91	7243.17	1443.13	5781.9	1304.02	2324.35	1518.06
		No results	No results	No results	No results		295.223	7.578	6246.28	0	0	0		7	14	6			No MS2	77.7427	2865.22	220.511	2101.1	2388.36	1902.58	72.6398	370.671	864.54	631.154	372.018	3516.08	6533.37	1026.41	1643.18	431.301	534.539	592.994	914.308	114.971	99.0079	1027.84
	C12 H20 N3 O3 P3	Full match	No results	No results	No results		347.073	0.377	6245.91	0	0	0		7	17	15			No MS2	2503.11	4297.19	1418.37	2322.47	3604.71	6163.29	1528.7	2111.92	1674.99	1461.37	1488.83	971.597	728.595	1547.06	1918.41	875.602	1386.25	1088.73	1932.64	1444.62	1113.81	4920.7
	C11 H8 S	Full match	No results	No results	No results		172.035	0.626	6232.04	0	0	0		7	25	18			No MS2	2118.52	728.853	1183.04	1077.59	1725.78	48.2073	2493.12	1354.08	855.234	1694.8	1965.47	1435.73	96.7621	91.3535	1294.71	3963.64	4019.19	4775.88	1182.52	7789.75	6277.99	1311.85
β-Cortolone	C21 H34 O5	No match	Invalid mass	No results	No results		348.231	5.955	6227.54	0	1	0		7	3	1	61.1		ddMS2 for preferred ion	4119.69	6152.72	4893.57	4090.81	4587.26	5605.28	3804.23	4556.66	5030.78	2069.53	5234	2750.85	1164.87	2891.71	4355.8	1706.55	2884.32	4986.17	1537.44	1945.77	2486.1	4408.44
	C32 H47 N3 O6	Full match	No results	No results	No results		569.349	8.545	6204.86	0	0	0		7	11	5			No MS2	3982.33	150.954	3310.21	197.818	109.463	137.159	5842.8	1456.33	1505.96	1174.79	2911.71	144.306	140.448	261.639	359.95	3155.16	3174.14	2930.62	1635.02	4363.89	5524.21	1402.83
	C28 H44 N9 P	Full match	No results	No results	No results		537.345	7.343	6200.66	0	0	0		7	17	15			No MS2	63.0097	3185.28	554.39	4458.08	3947.68	2527.23	60.2855	264.827	1064.78	1308.22	503.457	6304.63	367.287	484.768	4569.05	1228.08	1081.65	941.204	1320.79	88.7779	79.8518	4174.72
	C10 H16 O4	Full match	No results	No results	No results		200.105	4.85	6168.43	0	0	0		7	11	11			No MS2	333.057	1463.62	255.321	505.189	1000.6	1824.02	171.358	1061.14	1090.02	3517.05	444.318	3828.37	2908.15	4363.18	1341.64	4915.69	6221.82	3369.42	4148.29	5249.78	1744.64	3884.56
	C4 H12 N10 O3	Full match	No results	No results	No results		248.11	4.716	6167.91	0	0	0		6	27	22			No MS2	627.567	542.805	532.129	1495.01	473.049	1012.87	353.959	798.26	1310.02	1450.46	1327.5	1906.76	5389.42	2107.21	912.823	797.056	727.783	1347.38	1342.55	380.699	376.536	647.069
[Similar to: 2-{[(4-Acetylphenyl)carbamoyl]amino}-1,4:3,6-dianhydro-2-deoxy-5-O-{[3-(trifluoromethyl)phenyl]carbamoyl}-D-glucitol; ΔMass: 350.0723 Da]	C10 H9 N	Full match	Invalid mass	No results	No results		143.074	5.121	6154.96	0	2	0		7	22	20		61.1	ddMS2 for preferred ion	1562.2	4344.8	3030.41	2592.79	2850.87	2579.64	2219.72	5871.82	5492.8	4135.6	2668.74	6011.02	2346.37	4207.03	2495.22	3817.51	3259.23	5792.62	2838.46	4536.45	4867.52	3937.02
	C2 H O12 P3	Full match	No results	No results	No results		309.869	0.438	6088.05	0	0	0		7	3	3			No MS2	4014.81	2034.32	2835.88	4261.61	3587.56	3599.16	6080.34	3414.66	2642.48	3942.93	6149.31	1197.98	2113.04	768.873	4913.21	2105.59	1071.66	3108.74	3023.82	3477.72	4611.97	2306.46
	C13 H18 O3	Full match	No results	No results	No results		222.126	6.831	6078.14	0	0	0		7	19	11			No MS2	697.455	3905.61	2711.98	4400.12	3859.54	3662.29	316.671	2052.32	1612.06	1226.22	5649.67	1481.02	1679.39	1232.41	2014.65	464.014	803.207	2367.42	1306.83	127.555	121.528	3593.13
	C20 H31 N2 O P	Full match	No results	No match	No results		346.215	6.771	6066.77	0	0	2	Superpathway of steroid hormone biosynthesis;Other	7	6	6			No MS2	2276.34	1489.64	3763.44	2500.99	2955.26	2409.63	2130.39	5812.45	6067.27	3800.82	4149.1	1992.61	1048.65	2011.77	3617.96	3156.85	2172.56	1782.36	1712.43	2223.2	2407.84	2624.8
	C23 H43 N O6	Full match	No results	No results	No results		429.31	6.685	6065.42	0	0	0		7	2	2			ddMS2 for preferred ion	1708.03	1327.81	1959.65	576.975	634.806	377.939	847.874	1113.4	1132.33	6050.58	4197.92	3221.56	2297.47	1705.87	1163.66	1115.64	1384.08	1240.58	1617.34	1406.57	504.535	1812.44
[Similar to: N-{[(2R,3S,4S,5S)-5-(2-{[2-(Dimethylamino)ethyl]amino}-2-oxoethyl)-3,4-dihydroxytetrahydro-2-furanyl]methyl}-1,3-benzodioxole-5-carboxamide; ΔMass: 261.0594 Da]		No results	Invalid mass	No results	No results		148.125	6.46	6048.64	0	44	0		7	19	11		81.8	ddMS2 for preferred ion	90.6736	2798.17	205.893	1753.02	2334.89	2128.32	73.6827	462.984	548.82	638.526	388.5	2997.07	6391.43	1003.39	1450.07	195.836	433.037	148.999	1051.99	104.736	95.9134	1807.18
	C15 H21 N O3	Full match	No results	No results	No results		263.152	6.77	6046.49	0	0	0		7	9	9			No MS2	58.7206	2167.26	70.464	520.722	1751.89	1433.71	53.166	79.4595	289.247	291.587	65.7592	1347.04	6014.72	291.692	3286.12	96.7682	84.5712	181.833	415.875	69.9247	64.6861	861.649
[Similar to: Taurodeoxycholic Acid; ΔMass: 36.0204 Da]	C27 H37 N5 S	Full match	Invalid mass	No results	No results		463.276	6.672	6035.05	0	2	0		7	23	18		78.8	ddMS2 for preferred ion	779.601	168.212	5518.14	153.017	161.84	396.296	1584.55	564.473	578.661	178.347	2816.41	1695.98	472.418	167.793	181.89	344.224	139.541	289.54	165.205	125.319	358.549	215.935
	C24 H36 O3	Full match	No results	No results	No results		372.267	7.407	6024.13	0	0	0		7	10	10			No MS2	202.711	98.1458	238.564	353.236	388.207	88.911	46.971	2035.01	1127.42	6022.99	99.4085	118.531	229.487	508.427	1377.92	1292.06	628.654	1152.4	706.89	807.513	1267.93	167.981
	C13 H23 N O	Full match	No results	No results	No results		209.178	5.629	6022.34	0	0	0		7	6	3			No MS2	853.652	973.152	1005.25	603.046	358.902	328.982	1124	5472.66	2229.98	819	1528.03	1617.39	389.713	424.893	1634.75	6269.39	5475.93	1379.2	2702.75	1160.36	820.703	652.64
	C7 H20 N9 O7 P	Full match	No results	No results	No results		373.12	4.198	6015.31	0	0	0		7	19	14			No MS2	1635.4	3261.3	703.041	1202.72	4038.2	3189.77	644.361	4317.17	4005.18	2385.38	696.976	955.814	1106.26	2681.68	4138.62	2197.34	1771.1	554.878	4004.24	2652.64	3545.37	5176.1
	C42 H61 N O8	Full match	No results	No results	No results		707.438	8.996	6003.47	0	0	0		7	7	7			No MS2	74.7531	2509.02	1280.13	3511.8	2996.77	3164.52	76.3836	2610.99	2306.11	3277.21	1506.14	4547.36	3353.5	2451.54	3945.63	1803.99	2706.85	3329.09	4408.12	380.646	83.5853	5777.69
[Similar to: Tiletamine; ΔMass: 45.0575 Da]	C10 H10 O S	Full match	Invalid mass	No results	No results		178.046	5.147	5982.75	0	3	0		7	7	5		82.9	ddMS2 for preferred ion	851.521	4893.88	702.293	1657.47	1533.93	1330.16	348.719	3692.04	3248.94	2114.65	298.591	2386.6	1806.57	3087.88	1125.52	3464.56	4895.42	2087.6	5174.53	4186.51	4281.86	6349.05
	C4 H15 N4 O2 P	Full match	No results	No results	No results		182.095	4.849	5980.85	0	0	0		7	7	5			ddMS2 for preferred ion	466.697	1795.49	139.106	298.836	643.308	480.528	315.234	1391.43	1578.45	4153.81	430.607	4387.81	2039.55	5891.78	1252.93	3611.78	3120.83	2989.62	3638.8	2478.62	1498.74	2127.61
[Similar to: (±)-Abscisic acid; ΔMass: -10.9833 Da]		No results	Invalid mass	No results	No results		275.119	4.519	5964.92	0	37	0		7	5	5		88.2	ddMS2 for preferred ion	3048.4	630.631	2329.75	1436.59	1200.45	1198.36	1718.89	1230.41	1223.28	4144.87	5946.78	2032.92	1727.74	1245.41	1265.53	3084.48	3272.29	3522.15	2582.79	4096.56	3222.89	1042.27
	C2 H8 N2 P2	Full match	No results	No results	No results		122.017	5.085	5955.83	0	0	0		7	15	13			No MS2	110.365	2905.6	140.358	1008.16	1654.14	4113.76	124.933	1544.25	1215.61	496.005	129.373	1313	458.92	3117.99	503.054	331.178	2017.35	781.987	1897.39	433.181	1933.02	6568.39
5,7-Dihydroxy-4-methylcoumarin	C10 H8 O4	Full match	Full match	Partial match	No results		192.042	5.177	5955.78	0	4	3	Superpathway of aromatic compound degradation via 2-oxopent-4-enoate;Other	7	8	6	63.3		ddMS2 for preferred ion	3337.57	156.667	5799.14	133.206	139.698	133.681	5311.47	119.103	109.596	108.454	4738.32	205.314	242.641	150.486	130.339	111.959	127.278	129.323	133.688	107.254	108.12	190.718
[Similar to: 6-(3,4,5-Trimethoxystyryl)-2,3,4,5-tetrahydropyridazin-3-one; ΔMass: -84.0580 Da]	C20 H26 N2 O5	Full match	Invalid mass	No results	No results		374.185	5.215	5938.76	0	3	0		7	7	6		82	ddMS2 for preferred ion	62.4997	5795.06	277.071	2626.81	6011.46	3458	61.5475	72.6264	197.881	448.589	150.962	1797.3	1566.54	379.161	1933.06	213.515	207.327	167.932	401.073	74.1105	66.2814	970.438
	C25 H51 N3 O7 S	Full match	No results	No results	No results		537.344	7.941	5938.03	0	0	0		7	8	6			No MS2	313.519	1396.08	231.312	1372.78	1119.72	1429.15	374.044	111.952	91.0416	1502.2	655.311	954.439	1942.83	1602.06	5270.21	4420.4	3289.63	3800.61	6290.29	4331.73	2953.3	3548.53
	C21 H30 N8 P2 S2	Full match	No results	No results	No results		520.154	4.399	5937.31	0	0	0		7	13	11			No MS2	842.108	376.918	421.918	690.939	551.749	262.47	741.731	2512.34	2498.43	5884.14	1643.12	3299.96	756.245	1294.43	601.808	771.709	777.668	5522.48	2510.91	271.46	284.086	1159.38
[Similar to: Stearic acid; ΔMass: 5.1240 Da]	C14 H22 N3 O P	Full match	Invalid mass	No results	No results		279.147	6.92	5936.85	0	34	0		7	7	4		82.6	ddMS2 for other ion	116.448	184.347	128.658	185.155	182.766	172.476	134.249	440.341	493.423	449.383	125.978	365.094	235.343	178.677	5501.96	3781.94	4728.51	6245.04	3505.61	4183.94	3828.63	4329.09
	C11 H18 O2	Full match	No results	No results	No results		182.131	9.301	5932.92	0	0	0		7	4	4			No MS2	64.4954	4284.58	311.297	2834.93	3995.32	2075.42	34.2141	193.572	714.33	660.902	137.291	5147.32	5913.1	966.563	2270.51	922.903	542.129	513.861	1412.43	86.3275	35.7077	1999.82
	C25 H36 O S	Full match	No results	No results	No results		384.252	7.947	5923.12	0	0	0		7	18	17			No MS2	182.917	3845	1608.96	928.504	2722.49	3456.83	180.542	2321.81	3523.33	3679.29	2372.31	3850.74	6015.92	2769.12	1679.55	1467.04	1451.71	3028.6	3619.52	249.338	240.631	1486.08
Dehydroabietadienal	C20 H28 O	Full match	No results	Full match	No results		284.214	8.979	5923.05	0	0	1	Other	7	10	10			No MS2	45.8968	94.9579	51.1054	421.209	115.561	128.341	180.635	1979.72	1219	4222.56	50.4436	1637.78	109.721	283.265	190.841	5874.79	2806.15	1701.59	1829.19	2326.17	457.273	2299.67
[Similar to: N2-{[(3R,4R,5R)-4,5-dihydroxy-3-{[(4-methylphenyl)carbamoyl]amino}-1-cyclohexen-1-yl]carbonyl}-L-α-glutamine; ΔMass: 174.0714 Da]	C12 H20 O4 S	Full match	Invalid mass	No results	No results		260.109	4.69	5914.89	0	2	0		7	6	6		63.1	ddMS2 for other ion	229.011	236.477	245.532	397.367	394.709	312.397	228.029	403.237	438.128	2873.05	352.513	2373.48	1364.71	2060.77	732.061	4632.61	5075.05	3527.5	4370.58	5932.75	2861.37	1513.8
	C14 H33 N7	Invalid mass	No results	No match	No results		299.283	7.519	5873.67	0	0	1	Other	7	17	15			No MS2	200.337	1893.93	71.0278	3105.5	1582.38	1916.93	860.836	1584.9	1087.78	1396.85	66.0885	4272.17	1273.21	226.154	690.121	891.345	535.64	1029.02	1613.97	758.327	669.419	6587.65
	C31 H51 N3 O9	Full match	No results	No results	No results		609.365	9.06	5871.58	0	0	0		7	12	8			No MS2	49.8708	5061.23	1010.25	5697.33	4966.45	4165.57	74.1596	1898.68	1398.88	2696.77	1919	5850.38	2291.63	1928.07	3538.79	975.861	2233.96	2857.68	2790.65	78.202	70.3945	5810.95
	C14 H22 O	Full match	No results	No results	No results		206.167	9.398	5870.86	0	0	0		7	8	6			No MS2	45.9802	1352.02	992.015	1428.17	762.075	1817.02	56.0116	1474.78	1429.22	2150.47	1621.13	2210.7	1407.1	2801.91	3344.24	2083.31	2444.64	3121.92	4853.14	211.296	31.6387	5473.11
	C29 H41 N8 P	Full match	No results	No results	No results		532.319	5.724	5863.46	0	0	0		7	14	13			No MS2	582.418	140.053	5623.58	125.198	139.201	133.106	1630.24	1934.24	1165.77	939.51	2404.1	2765.65	344.462	138.53	139.871	220.441	248.447	383.218	128.545	1019.18	1278.2	148.223
	C23 H43 N5	Full match	No results	No results	No results		389.351	7.904	5862.11	0	0	0		7	10	7			No MS2	99.8802	5662.71	121.419	1906.16	2828.41	3403.18	109.796	415.614	1034.9	232.606	111.326	4871.81	3732.56	2008.26	5610.61	121.222	128.831	132.566	1384.33	99.1691	90.4868	5047.93
	C3 H4 N2 O6	Full match	No results	No results	No results		164.006	0.426	5860.78	0	0	0		7	15	15			ddMS2 for preferred ion	1618.67	3195.72	1799.23	2813.56	4056.74	3933.22	2082.39	3301.42	3849.54	2643.76	2156.17	1462.83	1453.2	2509.6	2950.34	3349.83	5134.05	5288.27	4636.82	4021.16	5673.69	3075.72
a Jasmonic acid	C12 H18 O3	Full match	No results	Full match	No results		210.126	8.093	5849.01	0	0	1	Superpathway of jasmonoyl-amino acid conjugates biosynthesis	7	22	20			No MS2	125.958	2626.22	111.215	128.953	545.902	2838.96	122.997	187.475	182.651	159.099	275.14	4725.56	6037.85	4759.66	2012.88	136.371	153.536	252.879	367.226	168.632	169.183	4441.3
	C38 H42 S	Full match	No results	No results	No results		530.304	5.812	5848.51	0	0	0		7	15	15			No MS2	417.205	128.402	5747.04	119.486	123.972	272.131	1505.98	1096.77	1053.25	1008.43	2431.01	1252.74	315.895	126.992	125.32	203.254	104.179	269.321	225.201	516.551	820.208	306.65
	C11 H23 N O7 S	Full match	No results	No match	No results		313.117	0.651	5845.5	0	0	1	Other	7	8	7			No MS2	57.5859	70.1459	62.5883	79.5434	68.217	61.2056	63.247	1288.54	1438.24	735.241	66.8429	1378.56	1012.79	312.148	82.7599	1658.39	2098.82	245.81	480.708	2061.99	6160.95	78.4639
	C12 H17 N O3 S	Full match	No results	No results	No results		255.093	5.055	5838.03	0	0	0		7	5	5			ddMS2 for preferred ion	1568.73	3365.06	736.083	2122.09	3248.72	2464.63	417.56	5759.06	5666.76	4042.42	469.288	3120.65	2081.3	5343.09	2029.37	3408.94	4779.39	1390.72	2851.44	3423.07	4687.87	5904.24
[Similar to: Zolazepam; ΔMass: -0.8503 Da]	C2 H7 N7 O4 P2 S	Full match	Invalid mass	No results	No results		286.973	0.713	5834.28	0	1	0		7	9	8		79.3	ddMS2 for preferred ion	1509.42	939.251	1201.82	937.208	1780.91	1691.04	1165.7	4603.33	4496.01	5591.02	1060.47	3427.59	2074.67	2957.85	2547.05	4740.95	4653.11	4779.62	4891.33	4491.89	5933.92	2797.14
2-Hydroxy-2-methylbutyronitrile	C5 H9 N O	Full match	No results	Full match	No results		99.0686	5.209	5828.02	0	0	1	Superpathway of linamarin and lotaustralin biosynthesis	7	14	11			No MS2	6003.69	107.595	2695.01	603.152	715.457	776.513	6127.75	738.96	792.552	89.9014	4049.26	794.141	539.971	160.591	789.887	650.826	85.9311	88.6057	84.2078	541.673	66.6792	629.602
	C17 H30 O	Full match	No results	No results	No results		250.23	9.301	5822.84	0	0	0		7	5	5			No MS2	34.105	4101.76	241.2	2640.42	4199.57	1950.24	37.2905	215.365	764.06	664.687	125.266	5385.92	5882.82	903.021	2329.71	1016.37	622.89	583.577	1589.63	61.2539	40.4509	2044.61
N-Methylanthranilate	C8 H9 N O2	Full match	No results	Full match	No results		151.063	6.391	5822.73	0	0	2	Other	7	10	4			No MS2	951.679	4679.89	275.928	826.204	3107.23	4634.72	112.378	982.702	1708.97	1243.5	792.313	5691.23	4794.7	1902.23	3027.38	572.672	761.263	1093.6	1221.01	323.884	170.304	3218.51
	C14 H28 O6	Full match	No results	No results	No results		292.189	6.438	5786.8	0	0	0		7	5	5			No MS2	220.623	5724.17	344.431	2799.73	4726.58	5778.63	173.349	370.526	287.841	447.904	182.266	3498.81	2941.77	1970.38	3223.71	369.968	230.23	222.063	1158.74	208.338	177.515	2462.43
12-Oxo phytodienoic acid	C18 H28 O3	Not the top hit	Full match	Partial match	No results		292.204	7.527	5782.64	0	3	1	Superpathway of lipoxygenase	7	7	7	82.4		ddMS2 for preferred ion	175.453	5765.48	461.15	1637.14	3663.89	3592.19	135.286	588.7	961.196	1354.91	1213.95	2162.11	2219.99	1328.73	1447.29	275.072	665.121	471.828	1648.12	80.2972	161.232	2414.48
	C26 H50 N5 O4 P S	Full match	No results	No results	No results		559.328	7.054	5779.53	0	0	0		7	19	14			No MS2	816.452	1316.83	4399.96	5557.4	1184.43	1890.41	925.083	1112.98	1641.13	1673.92	3007.84	1632.45	396.623	2059.18	2086.51	3879.23	2821.45	2193.59	6092.14	993.124	206.925	6281.39
		No results	No results	No results	No results		435.23	6.212	5776.16	0	0	0		7	17	10			No MS2	45.057	1066.96	96.3303	964.021	910.661	1127.24	45.8135	187.044	549.204	255.171	59.326	545.647	6037.24	209.561	423.966	393.841	148.63	83.0946	956.983	72.9031	69.5764	602.381
(1R,4aS)-7-(2-Hydroxypropan-2-yl)-1,4a-dimethyl-9-oxo-3,4,10,10a-tetrahydro-2H-phenanthrene-1-carboxylic acid	C20 H26 O4	Full match	Full match	No results	No results		330.184	6.508	5768.34	0	2	0		7	10	6	69.9		ddMS2 for preferred ion	346.122	1955.74	749.001	1920.44	3120.56	2499.76	377.169	5086.76	5806.41	4268.31	994.382	4653.92	3905.58	2789.28	3684.87	2395.34	3339.81	4376.52	4024.56	4198.9	3758.71	6002.72
Estrone	C18 H22 O2	Full match	No results	Full match	No results		270.162	6.709	5754.8	0	0	1	Superpathway of steroid hormone biosynthesis	7	8	7			No MS2	61.2332	243.77	494.697	121.252	258.393	98.8885	57.9162	527.687	588.183	5769.62	140.34	429.123	299.746	207.748	273.97	179.527	157.366	112.52	170.246	234.314	236.345	99.2472
[Similar to: Mupirocin; ΔMass: 274.1776 Da]	C12 H18 O4	Full match	Invalid mass	No results	No results		226.121	5.205	5719.98	0	1	0		7	28	15		62.8	ddMS2 for preferred ion	171.538	2990.8	1959.2	1916.79	2426.44	2606.51	159.217	3764.76	1095.49	2411.68	1197.56	3129.73	6244.72	1115.72	1533.56	1240.47	2572.93	1547.36	2185.7	471.947	436.581	3905.48
	C10 H14 N3 O7 P	Full match	No results	No results	No results		319.055	3.976	5714.59	0	0	0		7	16	16			No MS2	2262.85	416.618	1705.41	542.195	428.39	448.337	463.96	1273.28	3012.3	2569.13	935.881	2269.47	2674.54	1959.9	1770.69	1519.37	2850.7	720.356	1051.83	3097.51	6030.92	487.994
	C19 H30 N6 O	Full match	No results	No results	No results		358.251	7.718	5706.24	0	0	0		7	4	4			ddMS2 for preferred ion	141.543	553.971	74.5974	370.512	1357.28	313.697	125.443	5705.17	5659.64	2599.63	124.679	1085.04	1403.95	1334.18	2285.42	3689.76	2311.79	2167.62	1977.74	3259.24	1643.27	1280.91
	C20 H28 N10	Full match	No results	No results	No results		408.249	7.447	5696.1	0	0	0		7	6	6			No MS2	76.5755	2442.38	1058.2	1137.87	2715.34	2131.34	76.2484	1552.84	2420.6	3774.88	1531.61	2444.13	5718.32	2931.5	3493.86	1777.82	2244.95	1449.53	2627.57	117.895	90.8537	1667.41
	C47 H49 N O3	Full match	No results	No results	No results		675.376	8.499	5692.19	0	0	0		7	10	5			No MS2	92.7282	5499.55	102.25	2267.03	4599.04	3433.4	105.429	198.685	438.211	487.949	224.035	5194.42	5840.95	1652.94	4999.66	390.104	228.72	387.188	1498.86	124.744	115.328	3625.07
Indolin-2-one	C8 H7 N O	Full match	No results	Full match	No results		133.053	4.833	5681.23	0	0	1	Other	7	10	8			ddMS2 for preferred ion	2083.26	425.444	713.025	339.858	468.316	400.44	559.283	5710.81	4208.47	4737.56	1294.62	1110.09	637.232	363.236	438.211	1209.78	1050.61	615.734	361.66	1481.63	711.87	256.775
	C14 H25 N2 O P	Full match	No results	No match	No results		268.168	6.317	5675.58	0	0	1	Other	7	26	22			No MS2	102.934	2244.7	397.787	941.317	1552.28	2432.88	104.218	238.148	791.625	501.214	116.182	197.551	384.168	745.628	664.258	135.489	335.47	356.952	590.008	120.175	104.56	4894.1
Littorine	C17 H23 N O3	Full match	No results	Full match	No results		289.168	7.55	5660.63	0	0	1	Other	7	27	21			No MS2	115.177	871.715	242.12	328.158	443.576	589.374	102.055	116.5	287.513	288.249	111.232	5424.11	4804.91	356.507	1960.57	233.327	213.778	220.607	367.709	97.1286	81.5721	409.36
N-Benzyl-N-isopropyl-4-methyl-1,2,3-thiadiazole-5-carboxamide	C14 H17 N3 O S	Not the top hit	Full match	No results	No results		275.107	5.079	5642.53	0	1	0		7	12	10	51.4		ddMS2 for preferred ion	146.966	4128.13	105.464	2242.6	3203.43	2458.34	549.067	3387.64	2296.95	1473.42	514.941	1465.27	582.205	3782.46	1724.77	1247.58	3630.3	576.835	2658.09	1016.32	2811.87	5206.45
	C26 H45 N7 P2	Full match	No results	No results	No results		517.317	6.877	5632.8	0	0	0		7	5	5			No MS2	73.4799	5604.02	894.669	4038.78	4161.48	4893.29	149.519	559.965	1514.46	1319.79	576.97	3961.35	2059.01	1861.8	2845.82	1689.04	1037.87	736.239	2581.6	175.627	70.5653	3859.89
[Similar to: L-(+)-Citrulline; ΔMass: 21.0601 Da]	C2 H2 N8 O	Full match	Invalid mass	No results	No results		154.036	0.432	5625.24	0	1	0		7	18	18		74.7	ddMS2 for other ion	4057.97	2371.22	3845.86	2265.9	2309.25	3064.7	3242.7	966.311	967.26	3197.6	5587.24	1401.33	863.685	971.469	2977.15	1625.85	1114.52	1206.82	1258.18	2177.26	1034.69	2846.23
	C14 H16 N4	Full match	No results	No results	No results		240.137	7.702	5624.15	0	0	0		7	14	14			No MS2	88.4945	3724.99	2554.7	2374.38	3787.57	3260.99	88.1648	2686.23	3007	3307.4	1368.63	158.275	159.668	2212.02	3411.77	444.73	1938.97	1292.68	3133.7	112.151	101.84	5993.8
(3Z)-Hex-3-en-1-yl acetate	C8 H14 O2	Full match	No results	Full match	No results		142.1	6.351	5620.52	0	0	1	Superpathway of lipoxygenase	7	9	6			ddMS2 for preferred ion	678.692	5464.32	998.233	2884.41	4258.99	5323.44	75.4743	876.239	757.296	251.73	63.6218	3203.45	4070.4	2959.9	3973.06	97.8637	1025.05	1106.87	1094.47	1081.97	838.989	3428.18
	C24 H43 N7 O3 S	Full match	No results	No results	No results		509.313	7.657	5615.33	0	0	0		7	6	6			No MS2	69.7977	4730.75	195.081	4166.44	5626.48	2068.87	65.5484	280.914	503.093	832.17	206.126	3982.06	3379.87	819.604	2660.68	927.964	927.158	687.481	1623.42	80.3505	72.7921	2413.67
(25S)-26-Oxocholest-4-en-3-one	C27 H42 O2	Full match	No results	Full match	No results		398.319	6.455	5606.95	0	0	2	Other	7	5	4			ddMS2 for preferred ion	82.8664	240.018	78.9927	197.771	121.292	121.176	184.574	5514.32	5596.59	2633.48	160.003	2740.81	1732.96	1339.68	454.591	2564.36	1561.02	1747.26	1169.04	1796.96	2443.04	619.13
	C9 H16 O2	Full match	No results	No results	No results		156.115	6.414	5596.64	0	0	0		7	12	7			ddMS2 for preferred ion	178.544	3721.52	653.722	3015.9	4133.54	2933.52	298.732	940.859	1254.6	1421.18	646.942	4092.23	2618.49	2053.29	3015.43	904.82	1174.74	1388.9	3960.22	444.652	226.885	5019.55
	C5 H10 N6 O2 P2	Full match	No results	No results	No results		248.035	4.198	5589.22	0	0	0		6	21	11			No MS2	2016.8	2190.08	3506.27	1842.96	3362.45	3289.16	2902.5	2155.05	2705.13	1983.91	3584.69	1819.17	1437.67	1360.01	4652.35	1073.85	1437.45	1740.54	739.216	863.675	840.276	1145.81
[Similar to: N2-{[(3R,4R,5R)-4,5-dihydroxy-3-{[(4-methylphenyl)carbamoyl]amino}-1-cyclohexen-1-yl]carbonyl}-L-α-glutamine; ΔMass: 157.0449 Da]	C12 H23 N O4 S	Full match	Invalid mass	No results	No results		277.135	4.691	5573.22	0	2	0		7	6	6		63.1	ddMS2 for preferred ion	187.051	163.865	148.541	325.178	325.363	233.376	176.182	338.197	373.239	2751.62	311.469	2166.01	1175.9	1921.83	658.974	4327.44	4731.99	3212.02	4093.17	5508.03	2632.99	1345.89
	C11 H19 N3 O3	Full match	No results	No results	No results		241.143	4.66	5568.53	0	0	0		7	26	5			No MS2	177.195	3748.8	278.323	3342.18	2881.36	4164.52	192.744	818.028	707.845	1057	197.37	376.012	408.924	1397.67	613.308	265.043	555.472	312.736	1643.32	125.093	128.961	4170.87
[Similar to: (3R,4R,6R)-N-Allyl-N-methyl-6-{[4-(2-pyridinyl)-1H-1,2,3-triazol-1-yl]methyl}quinuclidine-3-carboxamide; ΔMass: 246.1955 Da]	C7 H4 O2	Full match	Invalid mass	No results	No results		120.021	4.55	5562.31	0	33	0		7	21	20		85.5	ddMS2 for preferred ion	1497.77	5589.59	1884.43	1806.94	4323.15	2187.79	1103.23	1664.84	5072.89	4078.95	2352.01	3163.07	3999.32	2388.23	5472.92	1440.34	1614.98	2311.48	4090.35	1860.64	810.2	3970.61
	C4 H2 Cl O12 P3 S	Full match	No results	No results	No results		401.818	0.379	5516.63	0	0	0		7	7	6			No MS2	2415	5375.98	1825.54	3594.36	2705.45	2935.13	2080.18	5500.65	2449.56	2080	1983.73	1017.73	1806.83	2107.17	2615.07	1571.74	2063.29	2288.57	3462.66	2603.63	3649.65	2363.14
	C22 H52 N9 O2 P3 S2	Full match	No results	No results	No results		631.288	4.987	5500.23	0	0	0		7	6	4			No MS2	76.8555	450.563	93.0242	1609.62	378.915	185.553	85.5991	858.754	795.572	672.512	97.2993	672.66	5575.43	734.067	793.397	830.005	726.164	1912.7	129.491	289.029	530.932	912.889
[Similar to: Cytidine 5'-diphosphocholine; ΔMass: -69.2053 Da]	C28 H48 N O8 P	Full match	Invalid mass	No results	No results		557.313	7.595	5473.13	0	11	0		7	4	3		87.6	ddMS2 for preferred ion	153.08	2849.77	1982.25	2682.85	1012.45	1176.43	147.12	940.255	1881.82	1684.9	1702.14	883.295	353.194	2164.63	2547.92	3484.52	2540.68	2663.98	5512.86	460.64	131.292	4244.49
	C16 H16 N4 O2	Full match	No results	No match	No results		296.126	5.719	5468.94	0	0	1	Other	7	6	6			No MS2	79.3732	5415.03	574.011	1239.82	3532.19	4177.45	80.6252	182.758	1910.79	541.347	204.001	1390.26	1055.65	2288.92	2309.36	354.638	230.529	205.027	1395.54	107.105	96.2553	1532.48
	C18 H31 N7 S	Full match	No results	No results	No results		377.233	7.234	5468.07	0	0	0		7	11	11			No MS2	3338.43	2241.68	3090.35	2547.01	1992.24	3046.65	5535.02	2902.19	2501.69	3848.83	3851.74	1628.83	1475.63	2113.05	2309.17	2638.37	2802.64	4752.68	3120.67	3673.43	4297.19	3812.8
[Similar to: trans-4-Hydroxy-L-proline; ΔMass: 16.9899 Da]	C6 H10 O2	Full match	Invalid mass	No results	No results		114.068	4.737	5466.73	0	7	0		7	21	17		86.9	ddMS2 for other ion	636.674	1029.34	1520.95	1032.05	777.423	703.438	1131.44	1089.58	1086.82	1383.61	1158.92	1694.23	5225.92	2148.8	2070.72	3511.02	4351.25	3482.71	6166.05	2190.96	1752.02	2743.49
[Similar to: (1R,9R)-5-(2-Naphthyl)-11-(propylsulfonyl)-7,11-diazatricyclo[7.3.1.02,7]trideca-2,4-dien-6-one; ΔMass: 172.0244 Da]	C11 H22 O6	Full match	Invalid mass	No results	No results		250.142	4.034	5457.04	0	2	0		7	28	22		87.1	ddMS2 for other ion	405.657	5921	234.127	566.247	2782.28	3506.3	248.458	284.612	274.881	285.118	259.952	495.558	714.301	406.585	957.099	290.54	312.421	343.689	289.359	267.227	234.973	957.213
[Similar to: α-Pinene-2-oxide; ΔMass: 0.0943 Da]	C5 H5 N4 P	Full match	Invalid mass	No results	No results		152.026	0.345	5454.81	0	10	0		7	7	4		77.5	ddMS2 for preferred ion	782.23	890.15	713.73	996.368	874.263	604.884	716.967	3456.74	3510.04	3196.08	679.746	4997.44	3927.73	2653.46	1642.05	4306.87	5222.55	3725.01	2827.63	3667.35	4751.44	1756.81
5,6-Dihydrouracil	C4 H6 N2 O2	Full match	No results	Full match	No results		114.043	0.631	5441.69	0	0	1	Other	7	18	18			No MS2	5250.28	1409.07	3161.83	2305.83	1639.24	804.327	3168.37	1100.54	1243.3	2203.75	2975.44	1247.85	1943.88	1352.37	1686.65	1242.56	1799.93	2493.23	1867.06	1919.97	2187.05	1657.81
	C18 H28 N9 O2 P	Full match	No results	No results	No results		433.214	4.096	5432.31	0	0	0		7	14	14			No MS2	1047.77	1392.23	483.003	3030.22	2054.54	712.097	348.306	3004.45	3514.1	5079.2	379.589	2943.32	4758.08	5514.89	2029.42	1923.82	2106.51	2647.94	1613.79	3609.91	3268.32	3511.44
	C7 H15 N O	Full match	No results	No results	No results		129.116	4.759	5429.93	0	0	0		7	18	18			No MS2	48.1514	1983.06	126.882	515.862	3088.88	1915.71	73.279	67.3384	580.472	370.911	67.8159	5400.52	690.713	1715.91	2193.65	720.984	273.92	306.315	1721.81	70.2693	66.1996	455.104
		No results	No results	No results	No results		238.396	3.904	5425.32	0	0	0		4	18	8			No MS2	1314.77	1507.08	1948.55	1650.18	5579.95	1477.94	2085.44	1801.42	2043.88	2004.87	1075.74	3065.36	4706.44	5249.88	2527.42	3614.49	2862.3	834.852	3291.96	4171.52	1996.04	3178.64
	C29 H63 N3 O15	Full match	No results	No results	No results		693.422	8.545	5418.1	0	0	0		7	11	9			No MS2	115.923	2003.38	466.622	3244.33	2973.12	1953.77	120.004	1285.99	1476.28	1930.41	1049.98	4935.46	5313.69	2031.32	4346.92	1613.84	1694.31	3319.47	3054.22	134.513	114.419	3343.29
8-Amino-7-oxononanoate	C9 H17 N O3	Full match	Invalid mass	Full match	No results		187.121	5.503	5404.97	0	1	2	Other	7	8	7		64.7	ddMS2 for preferred ion	2102.6	1027.18	2837.93	1325	864.91	451.106	2269.24	1364.36	1493.85	5362.01	4560.93	3332.44	2292.6	1165.91	1230.81	1727.53	2042.17	1688.75	1770.99	2267.04	1217.81	1018.9
	C19 H45 N9 O3 P2	Full match	No results	No results	No results		509.313	7.137	5394.24	0	0	0		7	24	14			No MS2	78.2609	5813.7	579.496	3891.3	5695.46	4014.98	93.9993	794.271	1499.69	2119.76	387.415	2056	2327.99	957.168	2255.67	476.865	667.126	572.698	1225.08	220.7	45.7587	2392.87
	C10 H17 N O3	Full match	No results	No results	No results		199.121	5.775	5390.18	0	0	0		7	7	7			No MS2	2107.83	305.956	3022.76	498.966	458.463	335.184	2820.41	5383.5	3065.96	3170.23	3120.37	1345.84	1367.49	1264.46	1226.4	1673.71	1688.53	538.755	1035.49	1857.47	1263.69	909.759
	C24 H34 O2	Full match	No results	No results	No results		354.256	6.322	5380.29	0	0	0		7	12	12			No MS2	49.7674	97.1103	118.925	93.468	277.095	103.768	51.295	1665.41	1553.51	5368.87	57.6411	284.237	319.619	87.3537	92.9584	93.6649	429.14	159.658	465.038	311.934	239.93	94.6735
HBOA	C8 H7 N O3	Full match	Invalid mass	Full match	No results		165.043	5.021	5371.73	0	32	1	Other	7	12	12		83.8	ddMS2 for preferred ion	356.47	1804.66	416.502	240.51	1113.71	955.829	237.425	1017.64	1772.32	668.575	241.197	1012.71	5393.97	958.372	1771.15	596.621	386.959	886.292	1153.27	269.435	309.932	1116.6
	C14 H37 N5 O7 P2	Full match	No results	No results	No results		449.219	5.499	5370.07	0	0	0		7	21	16			No MS2	177.96	3881.71	817.234	2884.41	3580.05	5508.53	131.653	471.947	1639.92	589.415	519.1	2793	1352.75	1068.38	2368.2	697.424	625.756	374.486	1247.21	62.4934	63.1846	2501.24
	C3 H11 N7 O S	Full match	No results	No results	No results		193.074	6.662	5367.24	0	0	0		7	22	22			ddMS2 for preferred ion	69.2146	4018.42	789.221	4456.18	4661.94	3267.07	242.627	1262.48	1679.15	2634.36	848.213	3248.04	893.126	2247.62	2093.06	1450.46	1779.89	1937.95	3188.17	184.079	68.4931	5389.83
	C26 H57 N10 O9 P	Full match	No results	No results	No results		684.405	8.257	5366.4	0	0	0		7	18	15			No MS2	190.644	1845.15	167.793	1354.73	1347.07	538.094	158.917	172.598	366.529	203.593	185.654	5490.58	1608.02	855.163	2298.29	190.35	205.979	250.822	856.257	192.543	186.478	2062.45
	C7 H16 O6	Full match	No results	No results	No results		196.094	0.385	5353.83	0	0	0		7	18	17			ddMS2 for preferred ion	2231.76	3845.49	2679.4	3655.17	3650.12	3015.67	2648.65	4064.09	3629.1	3081.77	2989.39	3134.13	2378.13	3605.03	3137.51	4283.09	2893.42	4700.31	5649.22	3444.72	5180.31	4272.77
Isoquinoline	C9 H7 N	Full match	Full match	No results	No results		129.058	6.598	5346.66	0	3	0		7	10	6	66		ddMS2 for preferred ion	1323.16	829.812	1200.18	1377.13	742.549	435.065	5562.52	1545.7	894.056	1770.12	5597.96	887.196	598.894	539.885	544.797	2653.77	3131.28	2323.72	689.687	3021.42	936.314	712.658
	C9 H12 N2 S	Full match	No results	No results	No results		180.072	5.072	5326.35	0	0	0		7	4	4			No MS2	71.7854	138.352	137.97	512.847	121.886	215.463	451.465	5333.4	2294.64	2461.07	1234.44	197.274	281.121	1144.57	135.406	1084.25	4509.71	1208.14	401.71	2613.26	3908.71	1290.62
	C2 H2 Cl N2 O P3 S4	Full match	No results	No results	No results		325.798	0.384	5322.52	0	0	0		7	20	19			No MS2	5094.29	4847.08	3021.2	2001.8	2307.18	3932.32	4309.07	2198.26	2045.18	2209.14	4473.54	1408.09	3579.76	2364.44	2698.03	2021.56	2358.78	3295.44	1975.47	3058.24	2601.95	2901.18
	C10 H12 O3	Full match	No results	No results	No results		180.079	6.878	5318.4	0	0	0		7	9	8			No MS2	3306.71	1474.74	1855.24	2552.69	1988.86	692.055	2386.31	4923.18	2280.59	3461.11	5391.04	1535.95	125.039	1914.14	169.687	1179.71	1579.18	2920.42	1373.63	2022.12	1926.28	1193.98
	C20 H29 N2 O2 P	Full match	No results	No match	No results		360.194	6.148	5282.67	0	0	1	Superpathway of steroid hormone biosynthesis	7	26	12			No MS2	230.844	163.509	704.07	936.621	828.487	284.449	785.708	3525.5	3857.65	4375.03	1072.94	5600.83	1537.94	1690.46	2325.2	2322.96	1726.62	4892.78	639.922	3053.13	1521.66	655.284
	C24 H34 O2	Full match	No results	No results	No results		354.256	6.89	5280.59	0	0	0		7	12	11			No MS2	56.4481	94.507	66.18	83.4691	240.79	84.5592	68.3142	1974.14	1171.92	5328.63	132.355	105.812	292.119	96.6467	305.508	462.829	516.682	372.394	233.209	484.073	644.111	92.9266
	C25 H57 N9 O14	Full match	No results	No results	No results		707.402	8.148	5278.92	0	0	0		7	15	15			No MS2	795.771	1355.68	691.195	1228.5	2749.4	3426.2	943.414	710.863	632.194	790.857	794.96	5305.62	1790.15	1903.01	4106.78	710.429	953.14	850.777	2082.65	1045.12	809.497	3020.57
		No results	No results	No results	No results		291.171	5.72	5278.06	0	0	0		7	7	6			No MS2	67.3287	5200.65	559.116	1229.53	3703.97	4297.58	68.3059	171.9	1900.38	568.623	193.717	1387.7	1037.67	2336.78	2309.3	345.428	205.824	191.476	1251.23	98.1395	115.152	1545.75
[Similar to: Fluocinonide; ΔMass: 134.0791 Da]	C19 H16 N6 O2	Full match	Invalid mass	No match	No results		360.133	4.839	5265.11	0	3	1	Other	7	14	9		89.9	ddMS2 for preferred ion	201.375	1881.03	1035.27	4178.84	3015.4	1744.28	465.334	1424.36	1592.96	3881.15	654.543	5129.46	1951.41	2238.36	2230.13	3093.09	3407.39	2823	3108.5	1611.61	884.481	3297.5
	C6 H7 Cl2 N2 O2 P S5	Full match	No results	No results	No results		399.821	0.379	5262.4	0	0	0		7	7	7			No MS2	4126.2	2877.68	2861.71	4176.92	4991.58	5234.13	4439.56	3938.75	4282.49	3865.55	3422.3	1871.97	2824.93	2037.68	4717.63	2852.37	2135.4	2116.83	3702.25	4572.17	4712.8	2521.02
		No results	No results	No results	No results		217.132	0.697	5250.57	0	0	0		7	21	15			No MS2	360.099	453.882	1411.38	2278.34	2044.44	1470.12	779.767	886.107	1937.19	4952.45	647.291	3586.84	2918.4	2644.4	3086.93	3931.16	3850.91	3746.58	6010.91	4884.15	3348.51	2809.23
	C32 H50 N9 O2 P	Full match	No results	No results	No results		623.381	9.162	5248.92	0	0	0		7	11	11			No MS2	47.4667	3472.57	704.383	3141.59	2749.5	3545.76	41.7019	1306.35	1323.14	1286.14	1245.4	2907.83	1600.47	2048.39	2978.61	323.328	751.983	1219.75	1470.73	68.3114	50.291	5170.3
	C11 H22 P2	Full match	No results	No results	No results		216.119	5.695	5245.54	0	0	0		7	6	5			No MS2	537.97	209.549	283.506	194.824	203.26	211.263	435.031	813.51	675.906	1751.86	768.229	982.593	294.535	625.463	294.828	2838.53	3571.32	2028.71	1103.57	4955.06	5103.89	412.593
	C11 H18 N3 O P S	Full match	No results	No results	No results		271.088	5.405	5241.05	0	0	0		7	6	6			No MS2	2352.34	1273	2410.16	2562.38	2123.35	466.331	1375.75	4444.88	3989.02	4897.51	1329.19	3785.48	1099.33	3441.85	1219.87	2067.15	3706.5	2298.1	3065.97	2586.47	5130.37	2558.72
	C9 H7 N O	Full match	No results	No results	No results		145.053	5.117	5236.87	0	0	0		7	7	6			ddMS2 for preferred ion	859.502	3135.41	1886.27	3280.29	5273.9	1379.53	1334.38	2934.66	3116.08	3425.45	2014.46	4788.41	3695.74	2878.96	2925.7	4354.69	2149.13	3684.82	4109.19	3689.98	4566.7	2005.5
	C2 H N6 O7 P	Full match	No results	No results	No results		251.965	0.419	5230.2	0	0	0		7	23	20			No MS2	262.773	309.682	270.806	348.438	302.525	312.494	277.413	1739.56	1703.01	1156.67	277.212	5110.5	1835.14	1489.99	733.408	4543.37	4193.86	1443.9	1840.41	1486.14	4001.69	1336.36
[Similar to: 2-[(1S,4S,5S)-5-Isopropyl-2-methyl-4-{[(phenylsulfonyl)amino]methyl}-2-cyclohexen-1-yl]-N-[2-(4-morpholinyl)ethyl]acetamide; ΔMass: -88.9651 Da]	C28 H39 O10 P	Full match	Invalid mass	No results	No results		566.231	5.687	5222.06	0	1	0		7	8	7		77.3	ddMS2 for preferred ion	89.4303	3500.06	113.003	1190.12	2208.25	2046.34	90.9452	1450.49	1969.21	1182.35	260.194	1376.77	669.425	3136.68	1133.19	1093.95	2445.9	812.875	2065.22	319.08	114.146	5420.09
	C16 H27 N O5 S	Full match	No results	No results	No results		345.161	7.015	5216.59	0	0	0		7	25	12			No MS2	4489.56	152.373	1787.92	156.52	161.937	147.316	4564.83	1187.92	350.916	864.568	4147.05	179.311	185.111	150.772	170.212	238.763	262.185	469.616	167.839	490.027	935.394	202.807
5-Oxo-L-proline	C5 H7 N O3	Full match	No results	Full match	No results		129.043	6.448	5213.25	0	0	2	Other	7	13	6			No MS2	2086.62	320.467	2545.24	145.542	301.123	176.626	3155.83	3649.2	4236.33	1381.53	4918.01	2450.69	1610.06	1409.01	586.05	867.052	1184.81	1358.97	828.26	741.122	1466.69	590.544
	C29 H44 N P3	Full match	No results	No results	No results		499.271	7.177	5204.18	0	0	0		7	20	17			No MS2	133.575	236.669	70.3479	288.655	232.326	254.645	187.175	1384.02	1352.79	5111.42	99.865	1232.55	134.329	1136.28	213.458	4725.04	3687.11	2752.8	3290.19	2793.1	1282.8	4038.95
	C26 H43 N3 O7	Full match	No results	No results	No results		509.313	7.342	5201.25	0	0	0		7	28	19			No MS2	65.1506	5087.06	559.024	3194.67	5441.61	4793.36	59.6506	1486.6	1393.24	719.041	416.845	2805.3	2066.57	1396.44	2248.94	545.533	648.556	1102.16	1205.56	128.958	146.475	2942.33
	C9 H12 N O P	Full match	No results	No results	No results		181.065	4.203	5200.36	0	0	0		5	23	21			No MS2	955.185	2056.56	962.986	1694.98	1772.3	2888.73	188.986	1594.9	2023.7	1584	686.542	283.125	353.511	5234.15	1080.25	1059.75	1444.53	1816.56	913.773	1670.74	1971.42	1375.61
	C3 H3 Cl2 O5 P3 S5	Full match	No results	No results	No results		441.716	0.399	5198.55	0	0	0		7	14	9			No MS2	4788.7	4564.96	2866.91	2839.91	3449.06	3970.01	4045.99	2642.83	2806.1	2603.25	4339.06	1316.17	3699.46	3882.88	3668.51	2104.87	2408.12	2837.1	2126.18	2936.41	2235.49	3797.93
Adenosine	C10 H13 N5 O4	No match	Invalid mass	No results	No results		267.093	5.885	5187.58	0	1	0		7	6	3	64.9		ddMS2 for preferred ion	1796.73	260.623	750.018	1097.83	508.179	122.774	933.032	3929.39	4216.38	3257.88	800.471	580.722	130.077	2774.35	359.859	1880.12	4268.96	1768.45	2000.42	3165.79	5552.03	3071.39
	C12 H18 O4	Full match	No results	No results	No results		226.121	5.856	5181.63	0	0	0		7	21	21			No MS2	1343.13	3024.31	1835.27	1529.99	2556.19	2463.71	1107.11	3796.98	3054.01	5178.07	2476.89	2755.87	4085.7	3583.45	3377.15	1297.7	1491.4	1528.3	2490.16	1114.55	1020.21	1082.78
	C17 H29 N2 P	Full match	No results	No match	No results		292.204	7.945	5176.65	0	0	1	Superpathway of lipoxygenase	7	10	9			No MS2	152.8	3163.84	464.299	1735.82	1996.85	1844.17	72.8164	1439.36	1968.27	2225.31	1283.01	2515.5	5293.89	2775.87	2213.5	1105.95	1963.19	1995.05	1637.05	99.9767	91.4738	1130.76
	C5 H2 N8	Full match	No results	No results	No results		174.041	0.413	5173.36	0	0	0		7	15	15			No MS2	1987.75	1338.16	1250.36	392.787	1440.83	541.536	1645.53	2695.13	3634.01	2350.57	2537.63	1724.08	2021.79	2556.97	1840.92	2925.01	5017.99	3813.45	5324.53	5242.23	4463.04	2731.63
	C16 H38 N9 O P	Full match	No results	No results	No results		403.294	7.449	5162.06	0	0	0		7	13	7			No MS2	66.4443	3299.31	842.609	1605.29	3791.25	3501.4	67.1808	1696.89	3009	2717.73	1021.36	5308.98	4337.1	4001.18	3956.39	1270.68	1481.25	1918.43	2542.9	101.166	95.8701	1936.85
		No results	No results	No results	No results		721.417	8.465	5161.68	0	0	0		6	19	14			No MS2	120.242	5161.74	132.963	484.757	525.849	560.458	114.33	126.577	157.153	917.39	135.068	891.306	1520.11	677.425	888.721	382.503	522.414	241.732	421.938	78.1493	77.278	749.039
	C17 H12 N6	Full match	No results	No results	No results		300.111	5.688	5158.9	0	0	0		7	15	9			No MS2	1868.73	3949.18	5480.43	4884.52	5320.63	2928.6	1002.57	3080.33	3496.18	4408.34	5303.59	4986.13	2681.96	1935.38	1859.22	1959.4	2104.57	2337.25	3707.22	873.888	165.026	3825.5
	C4 H Cl2 N2 O13 P3 S4	Full match	No results	No results	No results		575.694	0.387	5158.49	0	0	0		7	9	7			No MS2	4223.52	5021.42	2381.06	3673.27	3793.33	4630.39	4180.43	2594.49	3086.47	2989.09	3084.68	1001.48	2682.87	3816.61	3924.76	2394.19	2699.72	3329.88	2655.23	3997.11	3375.16	4253.56
Dopamine quinone	C8 H9 N O2	Full match	Invalid mass	Full match	No results		151.064	4.314	5157.95	0	2	2	Other	6	20	19		77.2	ddMS2 for preferred ion	4023.52	919.481	657.087	1377.91	1054.67	1675.05	3307.9	1453.26	1024.3	5088.89	3194.67	1349.65	2280.83	2565.85	2904.03	896.265	2318.06	1376.24	2739.13	2236.86	852.377	908.015
	C4 H15 N4 O P	Full match	No results	No results	No results		166.1	4.749	5157.25	0	0	0		7	8	8			No MS2	1697.56	867.483	2068.77	728.51	803.141	492.494	1870.81	3702	3512.12	4138.04	2619.58	5118.72	3015.48	3066.6	955.691	1454.88	1781.58	2025.4	1511.23	1217.79	984.288	1104.72
	C11 H29 N3 O P2 S	Full match	No results	No results	No results		313.153	5.721	5146.37	0	0	0		7	8	7			No MS2	44.1305	5064.65	523.16	1001.45	3244.15	4066.72	44.7921	136.243	1862.61	491.425	164.568	1314.36	964.683	2239.29	2264.27	305.811	175.32	150.778	1246.94	63.6982	55.0856	1416.08
[Similar to: N-{4-[(2R,3R)-3-(Hydroxymethyl)-4-isobutyl-5-oxo-2-morpholinyl]phenyl}-2-methoxyacetamide; ΔMass: 41.9721 Da]	C17 H28 N2 O3	Full match	Invalid mass	No results	No results		308.212	5.936	5133.89	0	28	0		7	10	7		92.9	ddMS2 for other ion	79.2633	3383.99	1426.69	2429.47	3124.98	5065.68	125.552	524.8	1040.67	851.621	550.273	740.602	686.653	1334.05	3520.18	571.6	558.368	666.143	1478.55	189.75	114.305	3498.2
β-Asarone	C12 H16 O3	No match	Full match	No results	No results		208.11	5.87	5110.54	0	1	0		7	10	10	68.8		ddMS2 for preferred ion	828.162	3839.3	1323.37	2671.23	2934.68	3456.11	363.623	2208.14	2744.84	2644.19	4156.5	1864.24	5083.16	1598.64	1144.76	302.384	313.966	578.762	569.96	612.553	410.235	809.05
	C20 H43 N O	Full match	No results	No results	No results		313.335	8.488	5100.99	0	0	0		6	20	20			No MS2	418.816	3830.16	475.427	2997.25	2502.86	3082.34	528.988	3297.67	1821.54	1244.8	448.774	2118.8	2415.38	1139.73	5043.68	550.536	2410.77	2777.05	3422.33	494.648	413.888	2182.67
	C21 H17 N3 O2	Full match	No results	No results	No results		343.134	5.802	5100.21	0	0	0		7	22	21			No MS2	793.378	3386.86	73.5939	1161.65	2703.01	1310.38	60.0925	76.5251	82.5023	89.3241	68.1658	555.134	2738.38	2065.46	3978.64	333.503	1125.29	464.644	2669.07	1632.7	974.386	5363.14
	C14 H20 O	Full match	No results	No results	No results		204.152	7.609	5090.04	0	0	0		7	15	13			No MS2	67.2602	2472.36	166.047	2124.45	2092.66	2162.87	63.0766	81.7062	1186.65	631.999	111.381	4998.46	872.804	2389.84	1586.41	719.064	242.725	482.836	1571.54	75.2373	63.598	3755.41
	C5 H4 Br Cl3 N4 O7 P2 S3	Full match	No results	No results	No results		573.697	0.388	5078.53	0	0	0		7	15	15			No MS2	5201.59	2709.52	4808.41	3233.64	3945.96	2378.03	2741.61	3495.45	3238.67	3409.21	1857.9	906.622	2197.62	3218.28	3592.95	2017.48	2840.63	2645.25	2897.02	2809.81	3272.71	4181.61
	C6 H22 N10 P2	Full match	No results	No results	No results		296.147	4.217	5065.49	0	0	0		7	15	15			No MS2	1582.81	1971.11	1952.44	1442.57	2049.89	1475.4	1666.76	1204.74	1411.34	1000.54	2041.64	5087.86	2717.49	2823.55	1710.01	1069.98	1119.96	1918.15	1062.43	1057.08	651.66	2446.5
		No results	No results	No results	No results		279.115	4.947	5039.18	0	0	0		7	22	22			No MS2	505.148	4073.11	1032.14	2156.18	1603.39	1453.11	1626.12	169.14	456.929	547.645	325.369	5061.23	2556.81	1514.06	1273.46	432.505	365.332	216.815	2134.82	170.589	155.927	3433.79
	C11 H25 N2 O5 P	Full match	No results	No results	No results		296.149	4.92	5028.7	0	0	0		7	10	9			ddMS2 for preferred ion	86.6911	3149.03	401.723	420.865	2566.65	2457.02	98.2992	114.345	371.007	578.249	107.436	914.284	2042.76	2446.78	4871.43	433.627	254.127	435.906	3004.18	530.539	100.796	1723.01
	C20 H37 N2 O2 P	Full match	No results	No results	No results		368.257	8.496	5022.82	0	0	0		7	23	19			No MS2	146.96	3860.44	875.842	1191.1	2713.18	2790.83	158.903	1005.04	2194.12	1756.29	640.224	5195.65	5246.27	2584.96	4244.56	1107.77	1111.47	1720.21	2197.48	201.772	189.031	1851.47
	C7 H19 N6 O2 P	Full match	No results	No results	No results		250.132	6.568	5017.35	0	0	0		7	8	5			No MS2	55.2651	1453.37	437.634	918.048	1650.86	728.611	45.5494	119.686	252.186	1139.92	411.415	1030.1	804.84	1205.29	750.468	494.443	476.311	779.073	940.42	290.098	53.1198	5413.86
		No results	No results	No results	No results		498.285	5.714	4998.84	0	0	0		7	19	15			No MS2	302.417	103.993	4552.9	93.5588	104.703	106.181	787.333	1372.01	1090.79	497.539	1198.19	2765.31	259.279	110.261	112.434	399.632	158.369	514.705	386.444	507.792	1016.51	128.383
	C34 H66 N O10 P	Full match	No results	No results	No results		679.443	9.108	4993.18	0	0	0		7	17	14			No MS2	44.0725	939.52	61.9178	441.242	693.29	494.352	47.2507	61.1646	56.4652	91.7893	50.7502	5128.28	1702.66	138.629	406.466	69.2562	79.9042	74.2096	77.998	63.6116	70.391	328.537
	C11 H16 O	Full match	No results	No results	No results		164.12	7.987	4991.16	0	0	0		7	11	5			No MS2	223.781	1376.17	1146.03	1328.52	761.453	2570.47	190.471	1338.64	2017.34	1617.56	928.492	2588.32	1506.97	3469.27	2527.54	1381.81	1516.2	1946.54	4028.13	98.9002	88.7288	4449.24
	C15 H28 N2 O6	Full match	No results	No match	No results		332.197	8.544	4974.2	0	0	4	Other	7	24	10			No MS2	116.088	1578.33	745.585	1802.69	1847.79	1624.24	107.046	362.921	2415.64	1638.96	285.379	1778.38	4620.82	1087.53	824.736	1073.04	300.502	478.885	1312.26	99.42	83.6741	942.366
(25S)-26-Hydroxycholest-4-en-3-one	C27 H44 O2	Full match	No results	Full match	No results		400.335	7.689	4972.25	0	0	2	Other	7	5	5			ddMS2 for preferred ion	1514.72	459.967	1708.41	427.188	499.975	1002.47	2251.43	4747.85	4979.2	2214.8	1640.97	2481.33	810.212	859.289	1500.48	938.501	1271.97	1596.52	1014.04	1046.81	1878.2	398.913
	C10 H8 N2 O	Full match	No results	No results	No results		172.064	5.196	4966.68	0	0	0		7	5	3			No MS2	127.839	5048.65	1016.59	1785.52	3727.01	4347.43	69.3429	205.06	90.5372	497.254	1545.78	862.734	1438.36	1067.2	2159.33	272.911	180.91	673.642	633.358	81.7141	77.8465	595.189
	C19 H32 O3	Full match	No results	No results	No results		308.235	10.003	4956.59	0	0	0		7	5	5			No MS2	58.1495	1823.99	361.737	684.613	2248.3	4970.84	18.2235	416.626	416.01	282.144	470.858	53.1786	132.77	572.061	441.383	79.2419	122.674	66.9382	339.159	30.8503	8.14975	1557.8
		No results	No results	No results	No results		451.746	0.39	4942.23	0	0	0		7	11	9			No MS2	4673.69	4011.82	3267.3	2517.19	3183.72	2641.7	3317.66	1907.22	2924.46	2351.1	3038.32	975.754	2394.05	2606.94	3726.51	1769.62	2084.86	2433.27	2404.96	3031.93	2229.32	3218.71
12,13-Epoxy-9,10-trichoene-2-ol	C15 H24 O2	Full match	No results	Full match	No results		236.178	6.549	4939.4	0	0	1	Other	7	22	15			No MS2	3946.01	914.784	4731.56	1030.08	828.517	804.35	5563.32	981.507	1147.87	2137.43	5144.68	1142.54	418.771	534.978	215.403	377.842	262.604	436.515	168.704	420.613	489.276	173.438
[Similar to: Ergosterol peroxide; ΔMass: 85.1469 Da]	C17 H29 N O4 S	Full match	Invalid mass	No results	No results		343.182	6.668	4939.03	0	39	0		7	3	3		84.4	ddMS2 for preferred ion	2397.63	809.728	1964.69	1026.05	686.283	370.685	2162.53	1887.57	1676.29	2895.75	4888.93	2075.59	121.368	2042.88	485.735	1565.65	1491.61	3324.55	1093.24	2273.82	1763.42	1594.03
	C4 H Br2 Cl4 N2 O3 P S	Full match	No results	No results	No results		485.652	0.423	4931.75	0	0	0		6	26	21			No MS2	783.138	1508.41	4473.03	767.767	625.696	2099.18	567.467	563.347	325.671	740.664	5481.91	329.93	969.112	648.004	726.243	501.646	486.312	434.805	262.906	676.099	394.714	419.296
		No results	No results	No results	No results		201.137	4.671	4929.49	0	0	0		7	14	14			No MS2	83.4496	2329.32	991.224	2400.17	2343.37	2349.69	91.8412	1694.53	2130.82	2167.42	761.682	1074.35	1176.84	888.579	2326.61	1235.73	1109.41	869.804	3342.13	125.536	122.008	5271.87
	C9 H9 N O S	Full match	No results	No results	No results		179.041	3.658	4929.41	0	0	0		7	10	9			No MS2	196.033	1940.32	221.687	535.258	1152.65	977.279	210.827	1521.84	1766.04	1193.39	167.838	711.293	462.424	2204.46	972.808	836.073	1545.26	264.849	1350.37	890.507	1170.83	4683.16
		No results	No results	No results	No results		318.141	5.177	4926.54	0	0	0		7	8	8			No MS2	95.1776	2362.78	1149.56	2140.47	1740.51	309.698	95.1427	1635.58	1330.34	2291.1	2321.79	3295.39	1162.22	1791.37	1015.61	1567.48	5028.39	1285.82	1495.23	206.013	131.557	3842.02
	C25 H30 S	Full match	No results	No match	No results		362.21	7.381	4925.05	0	0	2	Superpathway of steroid hormone biosynthesis;Other	7	14	14			No MS2	61.59	4399.17	873.181	2247.23	4066.49	4882.23	54.6817	156.256	1527.68	618.191	393.651	213.6	432.044	2640.88	3226.19	490.826	544.629	220.756	2060.98	78.8835	70.9401	3713.71
[Similar to: Cytidine 5'-diphosphocholine; ΔMass: 76.9701 Da]	C21 H22 N3 O4 P	Full match	Invalid mass	No results	No results		411.137	4.881	4911.53	0	11	0		7	4	4		80	ddMS2 for preferred ion	811.266	292.846	231.844	374.727	197.224	177.049	983.185	2622.59	1693.89	4383.26	632.172	321.965	461.319	282.286	225.054	3323.04	4093.87	3038.57	1023.09	4942.06	550.967	204.568
	C37 H66 N O11 P	Full match	No results	No results	No results		731.438	9.09	4896.75	0	0	0		7	13	10			No MS2	63.4378	2607.99	160.152	1552.44	2181.87	1868.99	58.1513	296.008	583.167	813.67	136.912	5001.87	2858.9	1673.77	3553.23	879.624	634.615	997.506	1746.43	150.464	72.8909	4285.71
[Similar to: 4-[(1-Cyclopropylethyl)anilino]-4-oxobutanoic acid; ΔMass: 142.0992 Da]	C7 H5 N O	Full match	Invalid mass	No results	No results		119.037	5.016	4895.66	0	35	0		7	7	7		86	ddMS2 for preferred ion	388.463	3863.13	958.825	613.114	2579.86	2479.1	365.864	1720.77	2819.19	1404.81	760.518	4134.15	4885.16	1707.4	3733.98	792.26	894.946	1746.7	2072.86	1126.96	902.273	2183.65
	C18 H36 O8	Full match	No results	No results	No results		380.241	6.559	4877.48	0	0	0		7	9	7			No MS2	107.43	4746.45	161.224	1810.07	3800.83	3512.3	90.3277	141.134	193.898	254.879	114.577	2444.04	1074.69	974.452	2149.72	165.25	153.95	145.356	1001.14	118.438	109.535	1738.9
	C14 H33 N9 O5 P2	Full match	No results	No results	No results		469.208	4.895	4873.16	0	0	0		7	9	7			No MS2	94.6208	4321.37	116.261	2223.49	2956.79	2517.42	100.368	135.083	574.205	594.899	120.78	2228.69	4798.75	1367.74	2404.6	144.18	153.793	166.741	440.097	129.375	122.186	2731.64
	C21 H36 O5 P2	Full match	No results	No results	No results		430.2	7.723	4864.8	0	0	0		7	13	9			No MS2	235.308	3295.11	237.009	2298.84	3983.38	1412.44	216.413	269.996	1031.78	395.965	238.573	1989.36	5036.07	1672.13	2990.41	610.559	586.652	316.349	1453.1	295.958	295.455	1677.05
	C4 H11 N7 O4	Full match	No results	Invalid mass	No results		221.088	3.978	4859.89	0	0	4	Other	7	11	11			No MS2	2921.9	2740.41	1720.13	1060.85	1500.55	1059.11	331.186	2286.47	2274.03	1749.64	310.397	2184.02	639.707	2490.34	2448.61	2645.16	4185.68	1784.56	3024.58	3696.17	4785.8	3476.9
4-Hydroxy-2(1H)-quinolone	C9 H7 N O2	Full match	Invalid mass	Full match	No results		161.048	4.017	4853.49	0	25	1	Other	7	13	12		93.2	ddMS2 for preferred ion	1841.12	770.661	4694.93	880.696	1535.34	508.108	2777.12	3005.64	3318.76	2362.27	3825.37	3258.8	521.302	1227.4	1534.47	2155.72	2169.06	1005.56	1186.89	2902.1	3315.14	334.699
	C3 H3 N3 O5	Full match	No results	No results	No results		161.006	0.426	4847.91	0	0	0		7	16	16			No MS2	1475.83	1867.45	816.825	1363.64	1555.59	2192.32	1060.12	652.175	1688.63	4871.16	1577.14	2288.65	3306.98	2275.32	1411.17	3269.65	2933.75	3529.93	4627.14	4129.43	2644.07	3575.79
[Similar to: 2-Morpholino-5-(1H-pyrrol-1-yl)benzoic acid; ΔMass: -42.0110 Da]	C17 H18 N2 O4	Full match	Invalid mass	No results	No results		314.127	6.4	4841.79	0	2	0		7	14	10		71.5	ddMS2 for preferred ion	805.184	1089.73	833.15	2739.23	2080.13	1108.66	1342.21	1574.72	1896.72	2466.86	1611	3341.06	335.811	1830.71	1833.22	2811.17	5253.51	2498.74	4131.34	3176.25	2779.86	2890.23
	C31 H41 N O4 S	Full match	No results	No results	No results		523.271	7.179	4840.33	0	0	0		7	11	6			No MS2	58.1283	117.04	58.7292	161.676	110.78	105.999	141.406	1194.57	936.489	4921.95	63.2628	680.739	138.225	230.255	120.009	3853.98	3739.87	2317.83	2431.56	3191.87	1633.45	1915.07
Desoxycortone	C21 H30 O3	Full match	Full match	Not the top hit	No results		330.22	7.187	4832.59	0	5	1	Superpathway of steroid hormone biosynthesis	7	4	4	88.5		ddMS2 for preferred ion	1402.75	121.415	1864.47	3876.84	2587.93	1413.49	2659.82	4317.52	4334.78	1719.73	1977.98	1236.36	815.604	1743.13	2512.62	4632.21	4779.61	404.379	2651.26	4722.5	3647.08	377.464
[Similar to: Saquinavir; ΔMass: 499.2945 Da]	C8 H13 N O3	Full match	Invalid mass	No results	No results		171.09	4.813	4827.09	0	3	0		7	13	13		63	ddMS2 for preferred ion	1349.2	1145.8	2423.47	803.452	239.55	621.541	1751.73	1944.38	1461.04	4802.84	1666.92	2565.17	683.973	3332.23	1685.84	2622.48	294.702	3594.93	2525.31	2337.82	2740.02	3001.39
	C26 H45 N7 P2	Full match	No results	No results	No results		517.317	7.698	4823.99	0	0	0		7	15	14			No MS2	2408.79	1055.99	2811.43	872.919	162.66	1031.68	4994.01	2757.63	2199.82	2087.55	2167.96	407.342	668.464	2329.1	173.197	1797.32	2360.09	1638.04	1073.12	1828.94	1317.35	773.571
Traumatin	C12 H20 O3	No results	No results	Full match	No results		212.142	8.011	4811.56	0	0	1	Superpathway of lipoxygenase	7	10	9			No MS2	66.071	1988.6	293.5	1410.07	1879.34	2194.35	63.793	331.582	714.489	482.785	73.7099	1829.97	4728.72	773.199	998.523	311.432	474.006	369.121	639.129	69.8393	70.4421	679.189
	C13 H15 O2 P	Full match	No results	No results	No results		234.081	5.067	4810.14	0	0	0		7	13	6			No MS2	400.816	2811.99	122.181	2397.11	2735.48	2526.29	91.984	820.815	919.589	375.341	96.7902	217.284	1057.64	3835.16	1207.74	111.435	337.134	212.752	1139.41	419.728	419.274	4189.76
	C20 H33 N O3	Full match	No results	No results	No results		335.247	7.899	4805.18	0	0	0		7	5	5			No MS2	102.549	1888.61	328.897	1413.47	1813.49	1601.17	113.237	273.8	690.176	459.213	200.535	1114.67	4800.99	695.16	1324.88	364.617	299.463	124.516	938.387	117.201	107.548	460.727
	C19 H18 N2 S	Full match	No results	No results	No results		306.118	5.864	4798.17	0	0	0		7	7	6			No MS2	109.511	111.466	2229.61	2926.72	201.756	1133.99	47.3602	489.07	547.74	1670.1	52.3241	4843.33	687.024	387.62	1197.41	316.837	1280.29	741.318	727.828	62.401	58.5477	1115.72
[Similar to: Bilirubin; ΔMass: 373.1786 Da]	C10 H13 N O4	Full match	Invalid mass	No results	No results		211.085	5.107	4790.59	0	3	0		7	6	4		78.8	ddMS2 for preferred ion	436.539	3679.59	865.489	4026.77	3727.24	3047.5	454.316	2399.8	2400.32	3199.19	827.63	3317.66	1432.56	1921.36	2969.47	1579.87	3703.16	1760.66	2726.49	1028.41	209.258	4517.27
		No results	No results	No results	No results		501.321	8.168	4786.89	0	0	0		7	22	22			No MS2	2196.2	825.852	4057.59	2536.98	673.276	1189.78	2731.7	2280.22	1655.18	3187.09	2166.93	948.478	732.179	2121.15	1025.81	2108.72	4558.25	2867.6	2502.7	520.76	1874.82	1183.87
	C24 H32 O2	Full match	No results	No results	No results		352.241	6.395	4779.17	0	0	0		7	6	4			No MS2	125.407	4698.08	188.964	2238.74	4299.77	3881.84	128.833	131.433	210.416	1008.65	90.0044	2815.55	1780.67	1267.13	2103.34	148.84	173.905	257.987	1030.8	229.592	246.11	2262.16
		No results	No results	No results	No results		229.168	6.655	4769.71	0	0	0		7	11	9			No MS2	50.1856	4913.9	318.084	1219.35	2818.46	2975.81	44.7162	57.8858	60.3472	60.4473	50.3902	2401.92	3915	743.599	3524.1	57.8712	58.5999	235.833	728.202	44.4587	43.1624	1480.16
	C11 H21 O10 P3	Full match	No results	No results	No results		406.037	0.678	4754.83	0	0	0		7	12	10			No MS2	270.743	329.191	195.664	256.964	357.911	185.41	273.267	2005.49	2555.41	2009.66	211.854	1673.4	1950.33	2100.09	474.685	3019.34	3038.67	2525.59	2119.17	3363.11	4394.36	718.106
	C27 H45 N9 S2	Full match	No results	No results	No results		559.328	7.332	4754.68	0	0	0		7	14	14			No MS2	749.048	958.102	2259.57	2219.69	1166.16	1425.19	812.854	864.444	1969.41	1602.47	1380.27	1059.29	211.438	1509.99	1390.5	2014.01	1229.6	985.993	3924.29	605.34	134.045	4655.32
	C23 H51 N2 O10 P	Full match	No results	No results	No results		546.326	5.106	4727.35	0	0	0		7	20	16			No MS2	509.947	1560.32	1094.49	2228.2	673.645	1351.68	1429.6	2308.48	1716.81	879.818	1205.12	4246.94	4529	2736.14	953.459	1651.86	1374.76	2332.48	1880.42	1985.79	1344.37	1043.14
	C24 H34 O2	Full match	No results	No results	No results		354.256	7.408	4716.05	0	0	0		7	10	9			No MS2	89.9634	97.3131	102.4	197.37	89.4278	89.3463	46.1624	926.575	989.822	4758.38	123.115	121.852	137.637	304.853	605.619	490.037	531.747	487.959	267.174	630.238	653.374	101.991
		No results	No results	No results	No results		689.428	8.546	4713.41	0	0	0		7	7	6			No MS2	108.784	2932.31	399.242	2642.85	3479.82	2369.32	114.403	1023.91	1172.13	1587.67	820.591	3070.72	4767.82	1692.54	2687.94	1524.46	1667.84	2337.59	2559.6	149.653	128.266	3724.15
	C20 H39 N O4	Full match	No results	No results	No results		357.288	7.258	4704.41	0	0	0		6	20	18			No MS2	1964.23	236.345	1828.31	658.921	440.973	323.578	1787.31	390.665	491.718	523.128	4404.38	389.876	272.806	183.096	136.485	179.196	317.312	100.929	347.216	287.685	184.776	115.382
	C9 H15 N O3	Full match	No results	No results	No results		185.106	5.237	4704.25	0	0	0		7	9	8			No MS2	1626.28	903.355	4303.83	749.001	1105.91	572.948	1667.46	1034.6	1229.64	4689	3263.57	3530.18	2828.05	2125.25	1239.14	2818.87	3926.01	3092.61	3112.33	3922.58	2438.06	2252.58
	C24 H37 N2 P	Full match	No results	No results	No results		384.267	8.061	4697.8	0	0	0		7	20	20			No MS2	2561.5	109.789	984.196	119.372	101.455	116.856	1503.91	523.419	319.286	1327.97	781.167	120.903	151.273	134.4	145.052	1270	2159.83	1880.01	1221.15	4277.04	4863.73	479.476
	C26 H37 O P S2	Full match	No results	No results	No results		460.204	5.646	4696.38	0	0	0		7	13	13			No MS2	64.6211	359.946	354.939	371.6	299.799	148.953	69.7928	1120.95	346.682	736.578	4748.95	162.216	209.13	442.139	159.744	489.919	2621.64	907.704	330.442	82.3564	77.1152	612.946
	C19 H34 N3 O P	Full match	No results	No results	No results		351.241	8.201	4689.45	0	0	0		7	7	7			No MS2	433.81	4680.74	435.683	3453.78	4224.51	3093.39	397.501	248.937	1262.01	622.023	498.564	4287.6	4665.93	1109.57	1411.12	548.999	419.511	382.741	1253.88	436.119	390.58	954.405
	C25 H60 N7 O6 P3	Full match	No results	No results	No results		647.381	8.843	4671.06	0	0	0		7	20	20			No MS2	173.54	4005.92	641.822	1141.01	2101.93	4642.52	65.2102	375.209	1394.54	792.215	453.895	2228.63	1056.65	2472.93	2365.66	278.39	162.946	367.319	1654.44	159.395	301.773	3000.93
	C14 H26 O2 S	Full match	No results	No results	No results		258.165	6.57	4670.91	0	0	0		7	12	12			No MS2	2685.96	326.679	2035.24	648.266	379.094	244.258	2527.61	1725.95	1219.5	2062.72	4667.42	289.697	269.886	474.536	392.821	1308.28	1343.25	1399.34	699.084	2503.3	2380.52	657.024
	C5 H9 N O S2	Full match	No results	No results	No results		163.013	5.238	4668.27	0	0	0		7	13	13			No MS2	2038.61	91.8657	3288.28	90.7858	85.2956	86.4223	4582.94	69.5412	74.8991	84.4569	1959.93	129.72	176.29	104.983	92.9832	80.8027	86.9718	86.5537	85.0738	77.8223	68.7737	103.455
	C31 H66 N O9 P3	Full match	No results	No results	No results		689.391	8.587	4664.35	0	0	0		7	16	14			No MS2	106.591	4826.19	181.42	2372.09	3543.92	2450.28	97.8517	107.317	247.793	423.758	99.0538	4024.92	4398.82	1231.36	3251.61	202.062	258.815	448.655	1186.36	86.1017	88.8058	2449.22
Kauralexin A2	C20 H30 O4	Full match	No results	Full match	No results		334.212	7.585	4662.34	0	0	1	Other	7	14	14			No MS2	114.052	2400.72	492.533	1461.56	1448.02	1552.35	261.01	491.86	921.686	1301.48	249.056	1708.6	4693.16	646.473	1343.58	498.381	450.391	437.506	1350.78	220.457	98.2758	1306.72
	C10 H19 N O3	Full match	No results	No results	No results		201.137	6.226	4661.79	0	0	0		7	2	2			No MS2	2879.67	238.931	2671.47	393.345	377.206	234.129	3378.26	1352.15	716.414	2103.33	4659.03	1492.61	579.779	341.656	718.318	963.908	1159.97	668.373	540.253	988.453	625.674	496.578
		No results	No results	No results	No results		252.158	4.386	4652.43	0	0	0		7	12	11			No MS2	1178.82	1885.63	1132.12	2151.86	1721.37	1094.97	1001.68	1206.16	1315.11	1732.87	842.536	3435.59	4752.96	2263.66	1189.38	1953.49	1710.72	2706.5	2099.78	2319.46	1715.71	1587.21
[Similar to: (1R,9R)-5-(2-Naphthyl)-11-(propylsulfonyl)-7,11-diazatricyclo[7.3.1.02,7]trideca-2,4-dien-6-one; ΔMass: 168.0143 Da]	C7 H24 N6 P2	Full match	Invalid mass	No results	No results		254.152	6.646	4625.03	0	2	0		7	18	11		89.2	ddMS2 for other ion	1190.65	3235.05	766.899	2673.56	3446.32	2757.76	773.654	1048.78	1304.28	1477.53	1099.83	4799.68	2196.37	1638.4	1917.69	264.183	375.112	1173.36	1211.17	546.741	360.286	3287.43
[Similar to: Cytidine 5'-diphosphocholine; ΔMass: 26.8884 Da]	C21 H36 N O8 P	Full match	Invalid mass	No results	No results		461.219	5.453	4614.24	0	11	0		7	7	6		82	ddMS2 for preferred ion	102.746	1443.32	729.842	3194.55	1096.13	1733.84	45.7776	532.41	1305.02	911.736	689.415	2993.13	431.995	2437.98	1095.91	2308.39	1251.78	1248.84	3661.15	144.748	50.9018	4418.89
	C24 H46 O3 S	Full match	No results	No match	No results		414.313	7.361	4601.18	0	0	2	Other	7	26	18			No MS2	1683.59	217.066	2609.25	1411.66	794.624	2262.24	3564.7	1649.55	1573.96	1066.57	4248.71	1365.79	492.783	220.606	2843.02	207.445	201.831	1190.6	235.982	1479.4	1126.34	274.34
	C4 H6 S	Full match	No results	No results	No results		86.0192	0.653	4578	0	0	0		7	7	7			No MS2	1788.43	953.838	1536.05	1840.68	1138.31	989.556	1731.33	3628.45	3235.49	2808.75	1445.77	1638.03	1412.2	2067.43	983.072	3499.38	2846.15	3554.6	1832.49	3565.17	4606.6	2037.57
	C23 H51 N O10 P2	Full match	No results	No results	No results		563.299	7.838	4572.46	0	0	0		7	22	22			No MS2	2303.1	133.57	2674.46	233.89	125	122.705	4661.99	1934.08	1402.76	2318.52	4042.23	164.647	194.638	175.043	156.648	508.609	956.971	1509.58	263.027	1215.26	1431.31	425.407
	C4 H14 N5 O3 P	Full match	No results	No results	No results		211.085	4.854	4563	0	0	0		7	9	5			No MS2	385.036	3162.44	911.92	3597.18	3428.45	2527.07	444.996	1156.67	1476.12	2267.04	745.898	3750.26	1433.22	1674.66	2723.14	1464.53	1911.99	1622.53	2538.58	564.524	353.05	4195.72
	C7 H15 N	Full match	No results	No results	No results		113.121	6.014	4560.03	0	0	0		7	5	4			No MS2	916.057	1681.46	1543.67	1497.3	1361.1	1400.69	1004.56	2268.03	2609.92	4308.73	1305.58	4531.55	3682.3	3449.25	2469.13	2063.77	2181.98	3805.26	2105.67	1425.31	1286.8	2900.05
		No results	No results	No results	No results		82.0074	0.344	4555.2	0	0	0		7	4	4			No MS2	804.584	794.725	605.626	909.844	835.558	598.935	758.447	3020.08	3160.94	2760.52	652.518	4218.67	3626.23	2644.95	1700.81	4142.21	4527	3685.18	2505.95	3403.93	4370.4	1574.06
	C5 H9 N S	Full match	No results	No results	No results		115.046	6.138	4547.38	0	0	0		7	6	6			No MS2	3924.83	110.59	851.345	109.52	109.135	112.252	4545.59	82.2415	92.8403	94.1127	3125.48	143.467	141.371	113.859	111.883	90.3902	90.9159	92.8129	107.232	141.602	130.32	114.237
	C30 H69 N5 O9 P2	Full match	No results	No results	No results		705.459	9.252	4542.75	0	0	0		7	24	15			No MS2	156.951	2613.69	65.4977	2516.5	4353.8	1547.74	78.3147	276.37	178.178	314.283	121.679	3448.32	2736.51	949.345	1335.37	423.73	180.702	170.285	214.676	230.591	78.5952	770.971
	C6 H13 N6 O2 P	Full match	No results	No results	No results		232.085	4.757	4527	0	0	0		7	20	17			No MS2	615.166	1649.53	669.534	652.244	1016.06	397.632	959.992	4068.85	4569.45	3961.23	756.313	4201.11	1844.91	4229.97	1368.1	2461.85	2530.07	3290.4	2063.85	3607.74	4461.3	3170.33
	C24 H48 N3 O2 P	Full match	No results	No results	No results		441.346	7.214	4507.62	0	0	0		7	7	7			No MS2	81.2288	2780.58	81.6991	1479.65	3103.52	1157.9	84.5753	128.39	186.577	296.259	80.9721	4509.31	2203	325.11	3173.9	711.81	610.676	345.361	1272.23	100.562	86.4012	2288.72
[Similar to: 2,2',5,5'-Tetramethoxy-4,4'-dimethyl-1,1'-biphenyl; ΔMass: 14.0945 Da]	C14 H12 N2 O3 S	Full match	Invalid mass	No results	No results		288.057	6.419	4498.83	0	1	0		7	13	4		77.6	ddMS2 for preferred ion	158.966	1563.8	2876.06	2935.01	1868.43	2225.9	69.8892	376.292	610.706	1213.09	4222.5	261.551	276.235	737.442	1901.45	504.499	813.347	840.762	1664.87	111.484	106.624	1712.53
	C13 H17 O2 P	Full match	No results	No results	No results		236.099	4.983	4495.52	0	0	0		7	16	14			No MS2	318.863	1901.09	107.701	175.339	1555.12	650.637	97.7075	4472.68	1820.69	2246.89	1822.07	2420.25	529.656	220.68	1718.96	1328.77	3926.04	1306.59	2236.01	2913.25	3954.3	2239.69
	C27 H55 N7 O9	Full match	No results	No results	No results		621.402	9.712	4488.32	0	0	0		7	23	20			No MS2	125.427	3944.17	576.572	4303.53	4170.57	3217.55	88.0232	729.62	1176.21	1605.04	1431.93	3417.61	1719.63	2971.6	4717.64	1444.19	2073.79	2239.96	3085.59	608.002	78.3478	4909.12
	C16 H34 N3 O P	Full match	No results	No results	No results		315.241	6.498	4464.8	0	0	0		7	5	4			No MS2	2364.39	1167.38	1755.88	1611.92	1404.17	922.775	2480.95	1518.86	1617.02	2222.68	4384.09	4018.24	3316.54	1251.61	2559.01	2715.94	2522.12	3134.86	2989.55	1703.58	1521.54	2570.09
	C19 H37 N3 O8 P2	Full match	No results	No results	No results		497.203	4.659	4447.32	0	0	0		7	20	18			No MS2	206.217	4568.92	263.648	880.438	3888.93	3611.1	333.588	279.028	333.171	384.287	266.351	839.101	858.866	600.06	683.147	383.348	447.877	439.937	262.844	296.49	308.676	1246.46
	C15 H32 O3 S	Full match	No results	No match	No results		292.204	7.87	4443.67	0	0	1	Superpathway of lipoxygenase	7	13	5			No MS2	84.5499	1595.12	285.528	529.416	1219.63	813.759	80.6908	1048.88	1645.02	1539.67	674.971	1535.59	4629.61	1978.55	1924.52	620.777	892.485	1640.67	1284.15	226.327	91.3711	553.596
	C4 H13 N7 P2	Full match	No results	No results	No results		221.069	4.26	4441.98	0	0	0		4	29	20			No MS2	110.494	1707.58	141.224	202.507	203.15	380.767	122.744	142.39	269.228	142.917	127.19	367.281	3750.66	203.183	1186.66	512.786	134.354	513.716	539.226	119.356	108.557	633.503
	C21 H36 O3	Full match	No results	No results	No results		336.267	8.02	4435.03	0	0	0		7	11	5			No MS2	2420.25	146.069	1622	269.218	110.055	271.897	2654.45	1157.8	1678.85	2432.68	1634.65	377.924	232.746	1960.76	124.962	2302.92	4289.27	2040.67	2359.46	5002.27	4010.62	921.294
4-Phenyl-3-buten-2-one	C10 H10 O	No match	Full match	No results	No results		146.073	5.869	4433.63	0	1	0		7	20	17	66.2		ddMS2 for preferred ion	321.559	4591.4	1192.38	2438.82	3497.1	3364.4	60.9104	568.257	1533.17	1483.27	503.85	1964.72	1499.78	2407.7	3446	1483.05	770.951	797.309	1834.72	193.916	80.1557	3227.66
	C14 H26 N2 O5 S	Full match	No results	No results	No results		334.153	5.097	4424.48	0	0	0		7	9	9			ddMS2 for preferred ion	68.2806	122.897	86.2201	125.085	113.848	115.433	316.587	835.784	101.975	104.728	78.3386	381.866	4401.61	150.865	304.672	126.91	113.777	123.122	108.675	99.9844	100.426	125.499
		No results	No results	No results	No results		238.411	3.903	4422.2	0	0	0		6	10	9			No MS2	786.168	1254.57	1166.88	1204.56	575.347	1336.28	1569.26	2171.83	2759.91	1870.95	1666.64	3606.65	2764.49	4231.93	3191.42	3333.02	2690.96	1784.05	1804.28	3366.03	2591.24	1881.77
	C30 H58 N3 O5 P3	Invalid mass	No results	No results	No results		633.365	8.365	4418.08	0	0	0		7	21	21			No MS2	76.9105	408.293	385.973	652.514	181.756	1033.11	77.3858	795.147	1221.81	866.884	326.285	690.02	4373.92	1661.84	2011.51	436.631	272.469	637.872	1598.03	87.079	71.127	920.511
	C14 H22 N3 O2 P	Full match	No results	No results	No results		295.142	6.203	4409.49	0	0	0		7	18	15			No MS2	210.647	174.463	99.9457	369.083	299.967	488.807	228.526	1285.92	1938.89	2008.25	281.09	2458.5	749.666	1514.41	838.909	2407.72	2818.86	2592.65	2475.98	4827.88	4069.3	1982.56
	C4 H4 O2	Full match	No results	No results	No results		84.0212	0.652	4404.37	0	0	0		7	20	18			ddMS2 for other ion	1390.91	945.965	1175.68	2167.1	1127.76	1458.95	1679.95	1397.91	1751.94	1524.19	2403.68	2988.68	2221.42	1415.56	1880.73	2465.04	4592.02	3030.95	1907.37	2082.84	2027.21	1504.38
[Similar to: (1R,9R)-5-(2-Naphthyl)-11-(propylsulfonyl)-7,11-diazatricyclo[7.3.1.02,7]trideca-2,4-dien-6-one; ΔMass: 150.9875 Da]		No results	Invalid mass	No results	No results		271.179	6.636	4400.89	0	2	0		7	8	6		89.2	ddMS2 for preferred ion	1367.68	2175.31	378.187	2184.29	2188.68	1456.32	240.892	1227.6	1606.85	876.229	426.984	2169.27	933.869	1518.02	1401.04	203.993	134.788	1297.55	1337.75	583.042	104.893	4108.29
		No results	No results	No results	No results		271.788	0.404	4388.66	0	0	0		7	15	9			No MS2	1938.27	4163.64	2687.59	2493.55	3046.09	2162.94	1830.65	2073.23	2032.49	2681.67	2421.65	2337.88	3071.01	2210.11	3868.52	2236.42	2115.46	2106.13	2350.36	1683.01	1159.16	3513.47
	C19 H31 N5 O5	Full match	No results	No results	No results		409.232	5.646	4369.97	0	0	0		7	6	3			No MS2	42.9345	852.535	54.5602	999.169	517	340.451	46.8907	633.222	769.979	1065.19	52.3637	932.219	4438.11	1056.31	568.831	440.36	563.27	1170.26	307.569	405.32	446.53	994.385
		No results	No results	No results	No results		159.049	4.429	4357.81	0	0	0		4	17	5			No MS2	1275.4	1494.94	1792.26	2154.95	1506.43	1574.38	4279.17	574.299	688.032	874.165	1169.35	663.116	1455.34	1472.42	586.57	1065.03	2002.24	1703.04	255.171	955.001	875.969	1752.69
	C30 H57 N9 O7 S	Full match	No results	No results	No results		687.412	8.007	4342.12	0	0	0		7	18	18			No MS2	188.603	2274.15	153.876	1101.68	2092.7	1369.84	168.282	313.435	516.265	264.827	175.659	4287.46	2487.49	1118.12	701.376	428.289	290.543	304.131	411.757	163.024	171.256	870.784
	C16 H16 N4 O2	Full match	No results	No match	No results		296.126	7.716	4341.73	0	0	1	Other	7	15	15			No MS2	125.313	2299.2	123.641	1971.59	3070.54	1106.92	119.375	256.948	739.091	214.435	125.2	2073.14	4342.18	854.462	2649.95	279.626	294.736	388.569	1046.97	145.177	131.262	1167.9
	C12 H17 N O3	Full match	No results	No results	No results		223.121	6.381	4333.9	0	0	0		7	11	11			No MS2	1630.18	1676.37	1999.69	279.721	469.953	496.331	1768.54	4343.52	3726.3	3346.92	1462.47	3989.2	867.767	2018.11	1722.52	1608.04	1374.87	2118.37	1416.12	1404.66	2227.23	1193.5
[Similar to: L-(+)-Citrulline; ΔMass: 17.9853 Da]	C8 H15 N O2	Full match	Invalid mass	No results	No results		157.11	0.423	4331.61	0	1	0		7	27	22		70.4	ddMS2 for preferred ion	1212.87	1884.61	1443.15	987.622	2694.79	2342.13	1477.28	2568.6	2631.82	4387.86	1279.96	1544.71	2229.14	4266.91	3029.08	2993.05	3930.2	4076	5168.26	4146.97	2626.96	4192.75
[Similar to: 4,6-Dimethyl-2(1H)-pyrimidinone; ΔMass: -0.9513 Da]	C4 H4 N3 P	Full match	Invalid mass	No match	No results		125.015	5.459	4323.06	0	1	1	Other	7	13	12		74.1	ddMS2 for preferred ion	52.9173	540.457	62.1156	373.039	97.1342	274.968	54.273	75.2428	82.6842	305.696	61.641	4394.22	1546.86	579.805	825.61	283.581	348.374	366.771	991.319	77.3874	72.3152	1377.72
Gibberellin A12	C20 H28 O4	No results	No results	Full match	No results		332.199	7.628	4322.35	0	0	4	Other	7	17	14			No MS2	64.6982	2097.49	1088.16	1042.61	1918.76	4257.57	63.7594	340.46	358.025	119.019	219.882	1131.68	1300.52	1612.61	1040.83	444.444	101.7	538.95	187.677	98.1418	93.568	1637.24
	C24 H33 N O2	Full match	No results	No results	No results		367.251	8.916	4312.63	0	0	0		7	10	9			No MS2	40.1062	79.5152	73.9773	71.3444	81.66	85.6476	47.6143	2349	1288.35	4334.51	109.357	813.946	101.538	73.4108	85.6005	1679.8	999.148	1097.28	541.742	931.283	320.277	1095.38
		No results	No results	No results	No results		205.339	4.494	4299.76	0	0	0		4	8	5			No MS2	833.772	2593.95	1729.98	1103.39	1204.35	2151.73	1315.36	1105.54	2053.19	1575.78	4043.45	4199.26	2010.06	2868.27	1813.8	1065.58	3491.38	1655.93	3859.36	2047.73	3505.11	2928.55
[Similar to: {(3S)-3-[5-(4-Methylphenyl)-1,3,4-oxadiazol-2-yl]-1-pyrrolidinyl}(2-pyridinyl)methanone; ΔMass: 207.0431 Da]	C7 H13 N O	Full match	Invalid mass	No results	No results		127.1	4.727	4299.58	0	1	0		7	22	21		61.6	ddMS2 for preferred ion	1093.2	1492.89	2087.46	1216.82	1250.78	1086.2	2340.69	1470.35	1554.16	1888.37	1351.56	1890.71	1162.83	3347.32	3472.9	2505.78	1640.23	4498.35	3277.46	2157.16	1699	2529.29
	C10 H12 O3	Full match	No results	No results	No results		180.079	5.937	4289.3	0	0	0		7	18	17			No MS2	2043.65	189.79	2017.59	663.345	647.613	512.256	2329.04	2240.83	1404.14	2091.3	3605.94	2522.25	122.997	2412.34	128.029	1990.04	1840.41	2450.39	2093.71	3904.3	2178.61	772.763
	C22 H31 N O2	Full match	No results	No results	No results		341.236	8.578	4281.44	0	0	0		7	15	11			No MS2	74.7287	133.744	79.0362	114.173	116.235	111.193	81.5229	1457.5	997	4204.38	76.3313	1299.05	149.447	143.714	115.154	668.376	307.358	390.688	277.204	281.569	126.173	342.155
	C9 H12 O	Full match	No results	No results	No results		136.089	4.85	4279.3	0	0	0		7	12	12			No MS2	420.014	1460.56	156.818	497.909	712.695	370.071	316.573	1562.57	1376.44	3338.41	333.867	3799	1380.92	2807.62	1031.04	4269.12	2739.57	2530.04	3862.59	2903.2	1466.81	3029.32
	C8 H9 N	Full match	No results	No results	No results		119.074	4.855	4270.88	0	0	0		7	21	21			No MS2	121.621	2763.17	385.392	1231.25	2061.41	1401.83	415.578	375.656	759.699	1353.02	372.673	1387.12	4318.1	1767.28	3203.14	988.61	1263.19	931.092	2807.62	796.462	995.132	1357.39
	C13 H18 N2 O3	Full match	No results	No results	No results		250.132	6.187	4265.36	0	0	0		7	13	12			No MS2	52.8392	4296.37	570.67	844.735	4269.83	2627.99	54.494	295.459	759.712	849.301	419.61	739.264	2990.62	2583.69	2635.65	358.789	369.434	754.153	1417.53	65.4954	63.8021	2307.74
	C30 H37 N O4	Full match	No results	No results	No results		475.271	6.935	4262.37	0	0	0		7	25	22			No MS2	58.6452	3163.09	364.194	2200.52	2738.75	3397.2	60.0792	494.954	2106.83	1739.6	220.791	4372.21	1243.23	2970.22	1913.39	1976.25	1472.86	1230.56	3567.03	321.336	72.5631	3765.37
[Similar to: N-Acetyl-DL-tryptophan; ΔMass: 46.0051 Da]	C12 H12 N2 O	Full match	Invalid mass	No results	No results		200.095	5.134	4259.81	0	18	0		7	5	4		88.2	ddMS2 for preferred ion	717.41	1554.11	1696.55	1642.03	1313.72	1563.31	1490.66	2430.35	3188.38	2372.84	1130.04	1877.56	1013.37	2036.41	2555.97	4343.86	2348.77	2457.38	2130.42	3959.44	3804.56	1700.05
[Similar to: Cytidine 5'-diphosphocholine; ΔMass: -63.2160 Da]	C25 H51 N3 O6 P2	Full match	Invalid mass	No results	No results		551.323	5.656	4246.15	0	11	0		7	12	8		66.7	ddMS2 for preferred ion	59.869	3345.02	294.077	2199.31	2745.29	3378.21	61.9181	224.866	748.525	364.377	143.637	1882.14	4364.78	979.468	3939.51	622.745	463.967	200.971	1203.78	87.176	82.9847	2315.82
[Similar to: N-{[(2R,3S,4S,5S)-5-(2-{[2-(Dimethylamino)ethyl]amino}-2-oxoethyl)-3,4-dihydroxytetrahydro-2-furanyl]methyl}-1,3-benzodioxole-5-carboxamide; ΔMass: 261.0959 Da]	C4 H13 N4 P	Full match	Invalid mass	No match	No results		148.089	4.746	4238.86	0	44	1	Other	7	9	8		88.6	ddMS2 for preferred ion	1242.53	435.302	1691.29	637.787	775.084	402.807	1379.7	2765.42	3232.36	3507.92	2122.92	4287.04	1964.76	1955.22	912.919	1097.29	1604.86	2183.06	1382.03	1195.45	772.776	1013.58
	C16 H19 N4 O P	Full match	No results	No results	No results		314.127	6.548	4237.3	0	0	0		7	12	9			No MS2	1481.8	442.62	4026.26	357.934	537.156	103.767	1483.38	1861.12	856.88	2205.31	3923.88	121.793	145.963	253.314	115.27	91.1531	650.995	764.524	437.351	618.224	246.01	410.467
		No results	No results	No results	No results		324.179	4.764	4234.84	0	0	0		7	7	7			No MS2	334.884	3061	1262.22	2621.23	3569.54	2113.22	257.816	185.759	496.667	325.193	1151.5	2779.97	4265.81	2165.35	1636.56	436.121	435.799	461.786	879.447	315.457	235.105	1332.87
	C12 H27 N O3	Full match	No results	No results	No results		233.2	5.493	4231.21	0	0	0		7	3	3			No MS2	43.5022	1393.23	53.2896	908.787	1155.8	773.262	43.5017	120.1	1521.03	155.787	48.5821	4228.73	564.079	1533.79	1441.64	523.313	195.577	206.486	765.828	55.6166	54.1068	1821.44
	C9 H10 S	Full match	No results	No results	No results		150.05	5.538	4225.71	0	0	0		7	24	21			ddMS2 for preferred ion	3767.21	3720.14	2665.06	3262.1	3887.13	2427.41	3633.3	1525.45	1486.6	3511.08	1998.33	3283.58	3496.92	3296.51	2223.89	3603.16	2953.49	1721.73	3241.15	2754.23	2498.26	3746.76
	C13 H15 N2 P	Full match	No results	No results	No results		230.098	5.163	4222.65	0	0	0		7	12	12			No MS2	173.348	737.333	146.822	210.833	312.455	349.024	143.715	517.17	829.781	366.193	128.862	1201.76	366.594	607.499	400.597	2777.98	1627.38	1419.24	1213.07	1288.87	268.998	4307.93
	C11 H10 O	Full match	No results	No results	No results		158.073	5.92	4214.9	0	0	0		7	20	20			No MS2	66.3436	278.631	84.4291	202.101	380.174	377.894	69.5976	101.892	203.265	1171.64	78.1211	1306.39	871.387	313.603	486.9	1998.05	1359.33	1460.36	774.343	4661.54	1765.78	153.485
	C22 H50 N5 O2 P3	Full match	No results	No results	No results		509.313	6.666	4200.48	0	0	0		7	21	20			No MS2	72.3109	3838.28	487.824	2483.66	4282.89	3446.6	65.385	229.629	542.924	557.21	81.6221	2721.35	2157.53	741.292	1614.28	389.914	453.945	200.066	1026.05	68.3322	62.4215	1922.23
	C39 H66 N O5 P3	Full match	No results	No results	No results		721.417	8.232	4197.8	0	0	0		7	23	17			No MS2	233.067	3305.75	185.399	1329.82	1903.64	3569.48	262.387	166.637	258.339	281.192	228.222	3361.45	3335.04	1163.58	3898.56	232.123	275.196	156.993	1457.79	211.4	225.345	2411.4
N1-[4-(1,3-Oxazol-5-yl)phenyl]cyclopropane-1-carboxamide	C13 H12 N2 O2	No match	Full match	No results	No results		228.09	5.145	4195.56	0	1	0		7	5	5	50.8		ddMS2 for preferred ion	483.136	444.853	1458.58	1373.95	995.679	1513.51	1208.55	2551.97	2207.16	2054.95	1098.91	1613.48	508.788	1685.73	2207.69	4135.03	2152.65	2148.67	1921.1	3397.98	2973.23	789.824
[Similar to: Stearic acid; ΔMass: 59.1346 Da]	C12 H19 N O3	Full match	Invalid mass	No results	No results		225.137	4.693	4193.66	0	24	0		7	21	21		63.5	ddMS2 for preferred ion	1599.52	298.603	1411.01	224.719	147.423	175.465	1677.25	885.897	1308.95	798.806	4258.42	1525.13	572.342	923.044	147.806	767.532	1298.43	937.427	1474.65	1882.38	2109.6	375.226
	C23 H41 N O5	Full match	No results	No results	No results		411.299	6.997	4190.83	0	0	0		7	10	3			ddMS2 for preferred ion	478.817	928.605	300.304	657.266	525.461	176.532	532.81	516.674	773.327	2488.01	1307.27	3872.87	1830.02	926.61	1459.21	1858.28	3841.64	4545.47	2973.12	1705.75	1145.34	2015.52
	C5 H12 N9 P	Full match	No results	No results	No results		229.096	4.033	4175.36	0	0	0		7	19	17			No MS2	98.3975	180.951	121.596	202.801	155.485	174.605	114.752	4147.2	3245.47	2795.15	125.009	2283.74	427.931	1380.19	815.594	1596.05	2742.14	2941.36	1591.32	3128.33	3763.14	1100.29
	C11 H23 N O P2	Full match	No results	No results	No results		247.125	5.167	4175	0	0	0		7	6	6			No MS2	460.322	785.211	324.639	579.883	713.144	346.15	306.622	1074.57	1406.98	1165.07	307.614	2321.54	740.515	1003.1	927.217	3422.68	2485.2	1724.69	1616.56	1793.5	1000.8	4213.24
	C23 H32 O2	Full match	No results	No results	No results		340.241	7.718	4164.38	0	0	0		7	5	5			No MS2	75.5916	353.862	77.6303	139.052	928.352	186.743	72.23	3805.25	4162.18	1579.32	75.576	734.506	829.791	742.195	1532.11	2678.89	1438.29	1324.25	1264.92	2490.57	991.822	877.093
	C3 H6 N2 O6 P2 S	Full match	No results	No results	No results		259.942	0.441	4153.37	0	0	0		7	16	11			No MS2	2662.71	1460.56	1816.25	2963.8	2962.37	3378.12	4482.38	3105.48	3599.43	3177.15	3489.28	647.305	996.259	612.455	2911.2	873.141	1878.95	2783.5	1457.17	2702.27	3251.5	1669.62
	C11 H12 N2 O S	Full match	No results	No results	No results		220.067	6.374	4152.96	0	0	0		7	4	3			No MS2	3346.15	103.963	2429.22	95.649	103.925	111.074	3081.66	85.5762	90.2388	88.5371	4108.15	120.608	135.148	104.267	100.942	94.0166	119.336	90.6512	92.5665	156.451	167.409	105.3
	C5 H4 O	Full match	No results	No results	No results		80.0262	4.854	4145.35	0	0	0		7	27	12			No MS2	98.1699	442.251	283.868	1040.37	1495.66	3198.13	120.145	758.32	160.778	331.62	149.873	215.55	276.081	710.357	367.631	110.949	125.815	130.886	454.251	105.822	105.005	3141.64
	C20 H35 O4 P S	Full match	No results	No results	No results		402.198	6.66	4144.05	0	0	0		7	20	14			No MS2	76.5075	140.88	81.0656	676.6	135.952	138.736	69.2034	220.155	114.566	363.921	314.438	4317.46	532.341	143.453	156.313	1331.9	2083.62	315.617	400.825	108.727	101.572	188.346
[Similar to: trans-4-Hydroxy-L-proline; ΔMass: -0.9996 Da]	C9 H8 O	Full match	Invalid mass	No results	No results		132.058	7.72	4140.27	0	7	0		7	9	9		87	ddMS2 for preferred ion	129.97	2025.63	128.299	2267.19	3226.35	1202.64	123.934	504.889	1193.56	344.837	130.047	1753.38	4148.63	1996.29	1726.19	313.364	160.602	593.586	1472.55	436.805	137.616	684.208
	C13 H16 O3	Full match	No results	No results	No results		220.11	5.796	4138.55	0	0	0		7	12	12			No MS2	66.5307	3019.08	541.908	1641.21	2523.75	4152.56	66.4858	187.229	892.184	551.391	205.061	1100.4	1199.65	1606.65	1512.59	342.338	203.653	237.591	1200.85	77.601	72.0005	2598.44
	C5 H17 N5 O9	Full match	No results	No results	No results		291.103	5.15	4135.91	0	0	0		7	7	7			No MS2	89.6713	2521.38	97.0894	930.677	736.952	1853.8	90.1841	1439.06	1689.84	549.184	85.0506	188.227	229.082	1500.04	567.149	515.228	1304.35	126.701	885.917	108.84	1293.39	4006.9
	C12 H31 N9 O3 P2	Full match	No results	No results	No results		411.203	5.663	4128.3	0	0	0		7	11	9			No MS2	71.6926	4020.16	253.79	1720.23	3132.33	3313.33	73.9555	155.552	530.114	410.806	85.9123	3066.37	4011.37	1198.58	3066.35	727.519	360.293	316.327	1275.48	101.119	98.0926	2133.23
	C16 H18 N O3 P	Full match	No results	No results	No results		303.102	5.396	4127.18	0	0	0		7	6	6			ddMS2 for preferred ion	380.898	1383.31	196.266	2015.2	2248.57	1297.2	210.787	1743.39	1105.62	714.252	253.395	910.677	218.172	1207.28	782.118	797.184	2560.32	928.747	1416.63	588.723	750.636	4124.14
[Similar to: Maduramicin; ΔMass: 673.3921 Da]	C12 H21 N O4	Full match	Invalid mass	No results	No results		243.147	5.954	4123.73	0	36	0		7	26	15		81.6	ddMS2 for preferred ion	1129.47	1345.57	1363.29	1131.28	695.103	832.266	1127.4	1768.82	1970.35	1568.72	3489.18	3924.74	1520.75	1461.65	1128.36	1850.44	2325.44	1759.48	3028.47	1525.15	1710.28	1904.07
	C7 H24 N6 O P2	Full match	No results	No results	No results		270.147	5.744	4107.99	0	0	0		7	20	19			No MS2	525.523	3941.7	1411.83	1161.86	2794.8	3173.58	108.339	135.416	1250.45	598.08	2164.12	2201.54	2609.22	798.354	626.694	172.951	175.387	406.31	1294.57	148.361	135.285	851.135
	C9 H20 O5	Full match	No results	No results	No results		208.132	4.108	4106.27	0	0	0		7	13	13			No MS2	370.296	1412.6	239.999	2382.3	1363.26	1106.49	393.068	1121.35	1449.99	1076.65	224.372	3290.11	4076.87	3120.49	1555.98	1596.63	1101.66	1503.74	813.325	1591.76	1579.81	1182.11
[Similar to: (7E,13E)-11,12-Dihydroxy-3-isobutyl-4,5,8-trimethyl-3,3a,4,6a,9,10,11,12-octahydro-1H-cycloundeca[d]isoindole-1,15(2H)-dione; ΔMass: 237.1726 Da]	C4 H13 N4 O P	Full match	Invalid mass	No match	No results		164.084	4.851	4105.36	0	3	2	Other	7	5	4		65.4	ddMS2 for preferred ion	127.049	1113.47	154.388	548.225	1045.55	780.473	103.141	2135.42	1675.46	2131.25	452.743	3114.82	1948.37	3649.38	1153.79	2291.61	4009.8	2058.17	2978.33	2194.27	2136.75	2491.09
	C15 H32 O5 S	Full match	No results	No results	No results		324.194	7.104	4101.26	0	0	0		7	13	10			No MS2	199.07	2993.39	703.76	1561.3	2030.49	3036.15	256.379	405.664	786.691	761.129	427.132	4009.79	3568.8	865.85	681.571	471.307	384.748	237.207	855.957	214.684	197.41	896.088
	C10 H14 P2	Full match	No results	No results	No results		196.056	5.308	4096.47	0	0	0		7	8	7			No MS2	589.469	2270.89	67.5596	1562.59	1331.32	400.851	96.1352	3934.73	2828.99	2036.05	129.118	1089.51	338.512	2334.44	752.671	2483.32	2341.93	1477.64	1808.77	1745.35	3854.12	3072.26
	C25 H37 N S	Full match	No results	No results	No results		383.268	6.547	4083.55	0	0	0		7	20	17			No MS2	410.489	149.283	192.639	308.558	210.233	151.066	617.698	309.081	899.965	1655.22	1406.1	3108.26	875.7	496.758	502.377	1061.31	1935.11	4475.42	2094.76	925.375	498.492	648.581
	C29 H64 N10 O8 P2 S	Full match	No results	No results	No results		774.411	8.122	4080.43	0	0	0		7	28	15			No MS2	65.2623	740.729	56.6483	66.4935	120.139	142.068	74.3203	67.7053	78.7569	78.9858	58.506	3199.46	4432.4	218.346	2845.49	1061.68	90.8779	106.381	2263.19	132.013	118.404	221.516
		No results	No results	No results	No results		380.22	6.735	4054.9	0	0	0		7	18	15			No MS2	70.4255	2613.67	400.932	803.26	2080.76	4125.47	64.3148	573.637	474.359	1590.71	432.796	510.153	2130.53	1043.88	3357.45	426.13	627.516	1117.86	981.275	70.8396	66.2656	2121.21
[Similar to: 1-{2-[(1-Methyl-4-nitro-1H-imidazol-5-yl)amino]ethyl}tetrahydro-2H-imidazol-2-one; ΔMass: 146.0438 Da]	C6 H8 N2	Full match	Invalid mass	No results	No results		108.069	0.388	4048.02	0	12	0		7	5	2		81.1	ddMS2 for preferred ion	539.198	1147.88	601.855	2832.69	2189.17	1267.76	602.745	1794.74	1948.29	1733.19	350.675	3384.97	1684.38	993.55	2367.45	3926.56	2144.47	1986.82	2249.9	1711.7	1077.26	2751.88
		No results	No results	No results	No results		243.184	5.364	4042.02	0	0	0		7	7	6			No MS2	45.5227	988.344	250.516	211.832	692.996	655.224	49.3831	60.4517	298.257	69.5813	276.794	4006.62	651.019	456.564	959.788	209.321	73.5718	68.8616	223.961	58.9331	55.9415	555.826
	C14 H31 N P2	Full match	No results	No results	No results		275.192	6.58	4039.89	0	0	0		7	10	10			No MS2	2283.39	283.728	1820.28	573.602	288.705	156.655	2192.16	1527.16	1069.74	1723.88	4090.33	235.887	150.958	386.751	300.01	1415.26	1181.35	1302.2	611.761	2112.82	1958.32	555.182
[Similar to: Citral; ΔMass: 0.0538 Da]		No results	Invalid mass	No results	No results		152.066	4.672	4035.6	0	11	0		7	10	10		71.1	ddMS2 for preferred ion	1575.67	1578.4	986.388	1213.15	1004.58	483.446	394.147	1760.47	1289.15	2289.79	353.704	2211.53	2354.6	1814.18	1408.95	4055.33	2367.87	915.958	1083.84	2866.17	1869.83	1774.46
[Similar to: N-Acetyl-DL-tryptophan; ΔMass: -56.0629 Da]	C11 H23 N6 O2 P	Full match	Invalid mass	No results	No results		302.163	6.668	4032.83	0	15	0		7	5	5		77.1	ddMS2 for preferred ion	50.1932	3077.97	389.848	818.1	2485.19	3614.87	46.7958	62.5237	129.396	185.764	99.2589	447.663	1868.32	258.396	4091.59	68.2086	67.3683	67.5264	260.036	89.5779	52.212	835.911
		No results	No results	No results	No results		447.269	4.413	4026.24	0	0	0		6	22	18			No MS2	1455.39	671.196	3552.51	839.635	377.23	982.688	3507.07	1062.54	2060.25	656.38	3197.34	1958.42	2276.75	973.632	850.06	512.838	914.913	933.731	934.454	553.048	1009.97	1012.27
	C2 H6 N6 O	Full match	No results	No results	No results		130.061	5.116	4016.2	0	0	0		7	9	9			No MS2	724.259	1002.7	958.029	507.41	811.851	582.701	1027.48	2558.27	2673.56	1749.71	1106.11	2514.82	344.364	1032.98	1436.84	2929.48	3212.28	2448.17	2382.89	3795.38	4004.84	1675.69
		No results	No results	No results	No results		623.624	0.389	4007.33	0	0	0		7	15	11			ddMS2 for preferred ion	3707.66	3264.64	2857.8	1712.6	2107.75	2318.15	3206.68	1139.32	1869.99	1608.64	3245.09	608.869	2448.02	2338.29	2832.05	1218.52	1429.19	2038.11	1647.8	2031.95	1751.19	2417.53
	C23 H36 O4	Full match	No results	No results	No results		376.262	6.258	4002.98	0	0	0		7	23	20			ddMS2 for preferred ion	112.764	251.344	282.983	547.542	726.152	137.798	150.099	3166.58	2926.96	3951.18	254.203	1535.8	2871.8	1247.51	759.583	2232.48	2912.4	1017.2	2108.56	1928.71	1846.84	847.343
	C22 H45 N7 O9	Full match	No results	No results	No results		551.324	6.718	3999.65	0	0	0		7	17	16			No MS2	40.3563	3470.52	192.538	1743.64	4055.61	2186.58	38.0901	256.333	596.7	425.226	212.961	2494.6	2104.07	1124.74	1936.3	788.536	524.844	513.695	1195.55	42.0587	40.8969	2082.84
	C18 H33 N O3	Full match	No results	No results	No results		311.246	8.9	3984.27	0	0	0		7	6	5			No MS2	87.9403	1733.5	278.454	838.018	1609.82	993.318	105.235	116.159	158.256	218.34	60.1048	2685.53	4010.07	427.058	561.728	263.395	93.9281	77.1292	402.749	60.5124	56.8583	594.265
	C16 H37 N9 O6 P2	Full match	No results	No results	No results		513.235	4.971	3982.54	0	0	0		7	23	11			No MS2	88.8175	4363.41	106.648	2187.95	3709.59	2473.3	94.3578	116.178	307.711	308.385	104.814	748.138	315.458	438.739	559.777	112.573	153.055	134.358	549.661	89.4532	84.9917	2016.84
	C2 H8 N2 P2	Full match	No results	No results	No results		122.017	5.511	3975.29	0	0	0		7	14	11			No MS2	306.679	3212.17	349.332	1916.67	3170.84	3373.77	66.0897	531.7	722.693	635.176	355.891	1460.53	1115.89	2013.32	1687.79	831.804	2068	253.366	1628.52	597	1368.05	4448.64
	C25 H37 N3 O7	Full match	No results	No results	No results		491.266	7.024	3974.81	0	0	0		7	5	5			No MS2	59.7621	2674.43	227.531	1754.52	2400.71	2835.12	55.1584	255.363	1388.72	1151.01	91.0177	3975.61	1074.66	2136.13	1358.63	1562.72	1114.87	826.896	2448.91	66.4349	58.4085	2260.39
	C9 H10 O	Full match	No results	No results	No results		134.073	7.821	3963.35	0	0	0		7	16	15			No MS2	124.22	1753.04	199.148	2683.65	3736.49	700.331	115.572	2038.54	1832.72	3169.01	331.39	3912.91	3171.66	2774.48	2512.74	2567.77	2170.44	2895.4	1941.36	2348.8	1888.37	1929.96
	C2 H2 Cl N O11 P2 S	Full match	No results	No results	No results		344.852	0.403	3954.25	0	0	0		7	9	6			No MS2	1404.74	1191.89	665.579	2731.53	1662.54	1036.64	851.247	1602.65	2116.86	3490.68	629.713	2500.89	1940.09	2244.61	2354.55	3764.52	2527.97	4187.06	3479.88	3304.18	2301.29	2989.82
9(S)-HPOTE	C18 H30 O4	No results	No results	Full match	No results		310.215	8.533	3937.37	0	0	1	Superpathway of lipoxygenase	7	7	7			No MS2	155.32	1657.27	394.412	1721.52	1829.24	1359.63	149.097	172.212	1498.32	814.185	407.672	1599.73	3956.35	943.523	752.296	791.22	215.22	191.842	1135.63	196.131	157.334	480.377
	C16 H30 N3 O3 P	Full match	No results	No results	No results		343.2	4.924	3936.19	0	0	0		7	9	7			No MS2	495.839	493.035	314.705	508.997	866.909	410.007	296.078	814.479	705.515	3968.09	884.151	3097.62	1209.82	1683.59	1715.11	2344.82	2348.81	1737.1	3002.91	2746.85	1194.27	1424.96
	C22 H49 N5 O12 P2	Full match	No results	No results	No results		637.288	5.911	3929.64	0	0	0		7	20	20			No MS2	63.033	791.383	265.083	300.077	639.15	1348.33	62.6224	497.665	332.892	253.153	251.656	261.603	2745.78	862.096	3924.85	219.131	98.1413	96.2915	442.67	79.633	77.1527	2042.5
		No results	No results	No results	No results		280.153	4.592	3917.5	0	0	0		7	20	20			No MS2	267.447	2892.37	437.008	2283.26	3882.56	1946.78	268.893	455.475	362.383	405.987	518.538	2127.73	1932.35	1818.32	1509.08	456.828	366.574	449.077	639.84	424.033	423.236	1243.93
[Similar to: 2-({2-[(4-Fluorophenyl)sulfonyl]ethyl}sulfanyl)-4-(2-thienyl)pyrimidine; ΔMass: 100.1719 Da]	C2 H2 Cl N2 O2 P S4	Full match	Invalid mass	No results	No results		279.84	0.382	3915.97	0	1	0		7	11	10		78.7	ddMS2 for preferred ion	181.308	186.018	403.129	483.08	936.464	587.06	587.824	646.172	857.032	1672.78	723.89	2848.32	1340.28	3401.11	435.714	2947.58	3428.46	1862.51	2397.4	2168.07	3692.06	663.15
	C5 H Cl2 N10 O6 P S3	Full match	No results	No results	No results		493.836	0.454	3910.26	0	0	0		7	12	10			No MS2	2944.38	2358.15	4085.8	2369.62	1575.62	2868.02	4010.95	1396.49	1603.64	1049.01	1901.92	407.226	463.523	651.059	1869.89	343.54	392.588	480.359	652.073	600.814	862.667	1320.58
[Similar to: Spectinomycin; ΔMass: 0.0294 Da]	C13 H25 N4 P S2	Full match	Invalid mass	No results	No results		332.129	5.499	3908.64	0	2	0		7	10	6		89	ddMS2 for preferred ion	219.151	3287.24	620.021	1124.68	3832.99	2037.53	98.9332	135.349	280.452	156.142	293.275	3440.81	2752.15	711.571	2431.41	173.341	399.325	174.57	575.209	144.015	145.729	1072.91
4-Hydroxy-2(1H)-quinolone	C9 H7 N O2	Full match	No results	Full match	No results		161.048	4.68	3903.25	0	0	1	Other	7	15	13			No MS2	2518.23	891.124	2174.22	204.971	424.089	713.711	2418.1	3882.86	3527.21	2545.41	4046.93	2458.93	574.896	1425.78	781.533	2484.92	2989.67	2292.43	2695.28	3316.43	2716.06	1096.21
	C15 H26 O	Full match	No results	No results	No results		222.199	8.504	3894.19	0	0	0		7	14	14			No MS2	85.3188	1481.65	93.5374	928.293	1631.66	950.478	95.8852	94.3491	344.918	94.8114	99.6538	3218.07	3908.32	246.031	440.691	150.347	117.58	118.296	174.723	107.051	91.9561	532.429
	C23 H32 O2	Full match	No results	No results	No results		340.241	6.644	3886.63	0	0	0		7	8	7			No MS2	57.3152	95.7615	108.231	82.6498	90.0182	92.544	50.505	1501.97	1592.82	3897.52	175.742	931.773	163.825	220.014	300.112	399.361	1506.17	339.636	433.281	913.335	602.822	100.065
	C2 H Br Cl O6 P3 S5	Full match	No results	No results	No results		487.649	0.45	3877.57	0	0	0		7	23	20			ddMS2 for preferred ion	2967.08	2282.62	457.741	585.532	1057.06	3820.49	2467.26	534.7	1086.11	712.777	3056.47	304.696	1357.84	854.303	2329.44	274.34	317.653	527.258	340.256	669.169	239.152	1873.93
	C21 H26 N4	Full match	No results	No match	No results		334.215	6.287	3876.72	0	0	1	Other	7	15	14			No MS2	58.889	659.053	134.588	1284.72	1063.59	855.006	62.1547	101.899	251.743	324.933	66.9151	3921	153.309	303.75	693.11	3243.91	1473.65	110.456	2353.3	979.112	71.0561	988.589
	C11 H20 O4	Full match	No results	No results	No results		216.137	7.303	3875.46	0	0	0		7	22	21			No MS2	112.215	3952.43	114.327	1375.35	3842.9	2264.42	102.652	124.213	137.586	242.681	113.263	226.627	222.892	282.947	262.571	140.44	137.874	136.298	783.215	127.641	114.015	3085.74
	C24 H57 N9 O13	Full match	No results	No results	No results		679.407	8.695	3867.73	0	0	0		7	20	18			No MS2	126.284	2323.02	95.9764	1142.03	1949.2	1343.45	106.509	106.605	268.326	887.663	115.058	3786.25	950.451	1109.85	1922.47	702.891	168.507	502.949	737.85	96.5169	91.4962	1936.32
Docosahexaenoic acid ethyl ester	C24 H36 O2	Full match	Full match	No results	No results		356.272	7.964	3859.18	0	1	0		7	5	5	76.6		ddMS2 for preferred ion	156.632	257.314	943.017	330.714	743.981	220.938	115.814	2921.69	3060.69	3859.53	792.139	422.879	366.568	264.606	1216.12	910.675	595.123	546.26	1112.96	901.958	1024.19	798.001
	C42 H63 O3 P3	Full match	No results	No results	No results		708.403	8.694	3858.2	0	0	0		5	21	11			No MS2	424.349	2736.33	549.387	1035.72	2830.59	2185.84	549.227	580.4	1094.02	593.57	838.443	4809.99	4314.6	1431.84	4868.38	728.781	942.716	1284	2685.21	718.066	620.596	3777.77
	C19 H35 N5 O4	Full match	No results	No results	No results		397.268	6.554	3844.39	0	0	0		7	10	4			No MS2	60.5026	3694.06	105.76	1514.33	3130.23	2782.93	49.0688	81.3286	125.073	185.912	62.5011	2078.08	937.928	763.948	1834.82	93.4016	87.2719	82.6478	878.463	72.6697	63.0603	1510.84
	C10 H10 O S	Full match	No results	No results	No results		178.046	5.309	3842.42	0	0	0		7	7	6			No MS2	552.694	1808.35	306.036	855.473	798.487	708.142	443.271	2176.18	1820.18	1039.92	195.572	1161.71	736.522	1683.08	561.796	1694.84	2380.54	1055.63	1347.17	2027.02	1961.98	3764.07
	C40 H57 N O7	Full match	No results	No results	No results		663.412	8.603	3834.21	0	0	0		7	22	20			No MS2	163.965	3719	155.426	558.152	2111.89	1403.03	180.941	225.932	188.053	174.981	184.647	3245.32	3708.89	1035.62	709.994	406.217	274.029	398.347	274.412	171.469	144.759	640.651
[Similar to: 2-({2-[(4-Fluorophenyl)sulfonyl]ethyl}sulfanyl)-4-(2-thienyl)pyrimidine; ΔMass: 100.1927 Da]	C3 H5 Br Cl P3 S	Full match	Invalid mass	No results	No results		279.82	0.395	3832.33	0	1	0		7	12	12		78.7	ddMS2 for preferred ion	1837.17	3771.24	2262.9	2644.7	3520.61	2640.68	2110.64	2265.35	2215.7	2940.32	2009.97	2671.86	2283.55	1786.99	2951.36	2926.07	2274.42	2580.22	2720.57	1471.99	1531.23	3907.51
	C20 H42 N5 O7 P S	Full match	No results	No results	No results		527.251	5.299	3826.04	0	0	0		7	11	6			No MS2	56.7381	2747.4	66.1878	1377.3	3911.31	1545.24	56.5526	67.5111	299.879	358.754	64.3445	121.537	154.887	540.277	301.656	74.8171	73.1779	73.3449	191.767	61.8601	60.1549	1184.22
	C20 H39 N3 O6 P2	Full match	No results	No results	No results		479.229	5.419	3808.87	0	0	0		7	18	18			No MS2	54.6147	2210.75	95.3187	2059.01	1710.74	1020.48	54.9641	166.031	726.103	616.315	343.011	3842.65	1125.29	1045.26	1991.35	1091.95	636.95	865.655	1500.79	70.4666	64.4146	1374.12
	C20 H38 O3 S	Full match	No results	No results	No results		358.251	6.258	3804.69	0	0	0		7	12	12			ddMS2 for preferred ion	64.2887	211.12	187.561	439.641	685.942	276.552	138.366	2549.01	2647.85	3797.03	165.271	1176.89	2285.45	1163.89	864.972	2211.94	1854.41	844.183	1280.45	1582.78	1450.45	515.43
	C24 H32 O	Full match	No results	No results	No results		336.246	6.737	3801.71	0	0	0		7	15	12			No MS2	46.0053	82.8142	535.67	76.056	88.3934	82.8364	41.043	561.314	620.249	3852.78	190.146	208.093	208.462	84.8757	205.19	272.46	289.496	178.677	100.939	300.865	201.359	89.322
	C15 H29 N O4	Full match	No results	No results	No results		287.211	5.813	3789.36	0	0	0		7	7	7			No MS2	1928.31	941.084	1514.53	1789.73	1177.39	786.106	2106.73	2549.6	2463.21	2584.15	3403.78	3805.85	2079.22	1296.49	1849.85	2027.1	1977.58	2215.81	2281.66	1629.83	1462.67	1920.98
	C9 H10 O	Full match	No results	No results	No results		134.073	5.239	3788.02	0	0	0		7	19	12			ddMS2 for preferred ion	486.63	2248.89	930.165	1592.76	1866.76	1883.63	642.515	536.073	1264.36	1526.48	767.439	2183.11	3607.15	2343.22	1623.19	1492.43	1379.74	1683.31	1789.44	1824.25	2591.38	2410.09
[Similar to: 15-epi Cloprostenol; ΔMass: 206.0342 Da]	C14 H18 O2	Full match	Invalid mass	No results	No results		218.131	6.876	3780.94	0	1	0		7	23	13		71	ddMS2 for preferred ion	1448.15	2629.33	1103.52	1501.35	1335.63	486.695	1139.36	1308.58	1400.24	3913.76	1506.64	3122.4	2119.53	2274.27	2389.57	2263.54	1710.02	3526.81	2930.94	2044.07	638.698	2532.21
	C24 H28	Full match	No results	No results	No results		316.22	6.71	3780.4	0	0	0		7	13	12			No MS2	43.9427	73.8009	354.505	123.911	178.188	72.4802	41.8103	279.074	363.939	3814.09	46.9761	146.171	202.453	73.0449	70.8054	116.59	154.698	65.2693	171.002	146.679	127.636	76.9085
[Similar to: Tetrakis(2-hydroxypropyl)ethylenediamine; ΔMass: 133.1635 Da]		No results	Invalid mass	No results	No results		159.073	0.5	3772.6	0	1	0		5	16	6		96.4	ddMS2 for preferred ion	217.339	287.943	223.203	381.518	290.26	274.696	225.669	574.2	1042.59	511.28	310.789	890.569	512.174	625.922	471.688	1328.48	1955.25	830.168	1600.16	1740.18	4484.35	478.167
[Similar to: (+/-)5(6)-DiHET; ΔMass: 165.1978 Da]	C10 H7 N O2	Full match	Invalid mass	No results	No results		173.048	5.319	3758.34	0	1	0		7	11	9		73	ddMS2 for preferred ion	78.1947	1551.76	979.803	3841.9	3544	1726.52	195.432	84.5285	222.056	734.895	771.513	289.627	179.366	156.182	501.43	257.179	294.76	406.329	478.475	208.918	77.177	434.531
	C16 H39 N7 O2	Full match	No results	No results	No results		361.32	7.363	3754.83	0	0	0		7	12	12			No MS2	73.0972	3039.7	78.4066	1555.57	2017.76	2064	64.0725	193.405	1029.17	243.991	82.7212	3732.88	3273.93	877.377	3405.17	249.67	382.776	226.948	951.671	86.0267	77.8967	2691.59
Uracil	C4 H4 N2 O2	Full match	Invalid mass	Full match	No results		112.027	4.023	3752.62	0	24	5	Other	7	19	18		81.3	ddMS2 for preferred ion	1416.6	3643.12	2373.22	2724.75	1995.36	1880.84	3076.37	2210.27	1876.82	2885.26	3333.14	1697.46	1286.1	2897.86	2294.39	1680.79	2260.63	1520.96	1471.77	3688.87	3011.05	3332.58
	C14 H27 N O3	Full match	No results	No results	No results		257.2	5.539	3740.02	0	0	0		7	7	6			No MS2	46.9754	2206.42	1166.13	1399.22	2140.17	1601.19	48.1623	421.287	866.919	745.929	354.188	1209.53	2095.2	1887.75	1966.94	734.103	464.626	1069.06	2194.14	57.5786	55.6696	3612.84
		No results	No results	No results	No results		296.184	4.568	3732.11	0	0	0		7	6	6			No MS2	399.318	1037.9	423.078	1498.2	873.382	918.096	445.973	756.278	808.362	1118.51	520.276	3216.97	3751.03	1714.63	651.444	949.156	1110.14	1248.42	769.513	675.416	944.146	849.157
	C35 H37 N3	Full match	No results	No results	No results		499.297	6.85	3722.84	0	0	0		7	15	11			No MS2	851.703	482.945	2594.72	672.767	205.261	2247.76	2690.34	508.454	342.767	1164.39	3910.91	955.188	283.75	116.94	526.77	90.4576	90.7687	654.393	491.048	1459.74	838.02	112.635
	C19 H24 N3 P S2	Full match	No results	No results	No results		389.113	6.434	3722.7	0	0	0		7	9	6			No MS2	75.7913	1192.02	137.023	834.537	686.959	156.751	64.209	903.603	1750.01	1420.88	59.0411	1842.03	2995.03	1218.72	1302	1746.36	1013.88	1085.95	2357.71	519.72	182.613	4027.69
	C22 H41 O3 P3	Full match	No results	No results	No results		446.225	6.113	3722.61	0	0	0		7	11	8			No MS2	54.645	1121.52	528.681	1614.17	759.821	282.749	124.508	695.973	799.916	1322.79	1355.31	3657.44	925.135	526.307	208.114	1054.98	2502.4	922.07	451.742	231.145	56.6846	601.871
[Similar to: Ethyl 5-amino-1-(1,3-dimethyl-4-nitropyrazol-5-yl)pyrazole-4-carboxylate; ΔMass: 119.0592 Da]	C6 H9 N O5	Full match	Invalid mass	No results	No results		175.048	0.67	3722.29	0	2	0		7	6	6		77	ddMS2 for preferred ion	1130.14	608.581	1023.34	1037.08	1434.98	1094.14	753.699	855.447	1426.56	2130.46	1245.94	1754.39	1099.12	808.64	1728.19	2684.4	3054.3	2844.97	2960.35	3662.33	3741.85	1752.17
	C17 H38 N6 P2	Full match	No results	No results	No results		388.262	6.399	3719.23	0	0	0		7	22	18			No MS2	74.2231	93.4979	267.305	224.922	308.387	93.5855	77.6872	480.412	473.967	3827.09	130.999	311.497	458.158	103.2	435.302	240.175	483.17	391.493	151.889	545.833	389.358	122.082
	C23 H32 O S	Full match	No results	No results	No results		356.22	7.814	3707.75	0	0	0		7	20	17			No MS2	215.639	3061.32	382.435	2558.87	3177.08	1595.31	239.901	316.393	459.987	352.621	328.511	3814.51	1270.27	440.721	516.64	504.685	350.539	459.809	465.924	311.937	300.998	890.22
	C11 H25 N4 O4 P	Full match	No results	No results	No results		308.159	0.358	3707.39	0	0	0		7	22	11			No MS2	1044.95	523.675	3283.82	457.009	161.493	512.861	608.041	1490.53	2139.67	483.631	1920.78	676.979	185.207	509.558	512.211	635.812	1690.5	599.056	1077.06	442.924	616.574	360.896
	C17 H34 N7 O P S2	Full match	No results	No results	No results		447.203	5.35	3702.13	0	0	0		7	11	10			No MS2	53.005	1543.15	1190.35	2479.45	934.298	2111.19	121.238	649.846	1177.6	839.914	1119.1	819.042	153.746	2059.36	1125.09	1389.62	1057.34	1196.02	2801	186.262	63.3205	3481.95
	C23 H43 N O4 P2	Full match	No results	No results	No results		459.263	7.82	3697.91	0	0	0		7	9	9			No MS2	300.024	1594.96	131.382	2994.45	1793.33	1483.47	113.773	2559.28	2010.87	2608.1	142.929	2942.18	2453.15	2755.43	2013.91	2298.94	2000.66	3398.56	2870.44	2875.36	3691.55	2691.65
	C29 H47 N O S	Full match	No results	No results	No results		457.341	7.21	3696.6	0	0	0		7	13	10			No MS2	699.106	539.323	660.892	346.735	338.244	162.959	431.782	847.414	845.664	1512.64	2341.86	3611.75	140.397	553.115	154.144	529.785	733.323	656.926	689.679	573.452	271.295	115.009
5-Amino-5-deoxy-3-dehydroshikimate	C7 H9 N O4	Full match	No results	Full match	No results		171.053	0.642	3692.12	0	0	3	Other	7	9	8			No MS2	176.689	238.733	255.667	398.074	486.004	319.377	231.443	754.811	779.987	1487.72	167.516	1764.64	1111.54	1137.97	870.616	2042.46	2063.31	1656.38	1997.09	2404.51	3898.17	1371.37
	C19 H42 N9 O8 P	Full match	No results	No results	No results		555.294	7.183	3691.76	0	0	0		7	17	12			No MS2	193.077	3908.7	963.465	2666.03	3041.02	2681.47	80.9842	380.8	1607.45	1192.69	519.191	1433.67	2229.21	2067.32	3252.49	1335.96	1241.14	1225.54	2966.38	174.924	54.7829	2672.35
	C7 H17 N5 P2	Full match	No results	No results	No results		233.097	5.155	3684.78	0	0	0		7	8	8			No MS2	286.919	3277.9	324.454	586.384	1228.56	2078.56	73.1309	971.078	1009.33	294.367	1543.94	682.556	736.9	1905.65	802.844	211.402	1107.07	394.816	895.524	129.061	564.781	3644.72
	C19 H30 O4	Full match	No results	No results	No results		322.215	8.533	3681.51	0	0	0		7	16	11			ddMS2 for preferred ion	127.494	3685.21	218.099	997.217	2974.97	3754.25	116.458	446.528	441.217	168.718	113.444	188.48	169.335	532.866	188.36	139.005	200.655	128.089	171.182	127.115	96.4935	1139.76
		No results	No results	No results	No results		324.232	7.975	3679.36	0	0	0		7	9	9			No MS2	247.296	2261.8	386.218	1504.31	3568.62	3696.29	238.839	546.246	651.669	321.06	510.601	1530.75	1233.86	1178.11	1787.93	343.43	341.162	486.599	747.612	297.318	285.151	1306.59
		No results	No results	No results	No results		283.288	7.645	3677.65	0	0	0		4	24	19			No MS2	863.537	979.071	880.959	1233.43	1384.43	1814.07	1196.6	293.673	364.371	669.151	950.474	3973.23	1746.19	602.585	1830.11	619.126	200.151	912.361	935.43	1850.33	1035.23	2367.31
	C17 H32 N6 O3	Full match	No results	No results	No results		368.257	6.186	3669.65	0	0	0		7	12	8			No MS2	51.6255	2928.67	141.308	531.973	2014.01	1848.22	54.18	426.489	857.48	1978.33	271.738	2490.52	3786.29	1729.43	1538.78	328.64	475.337	573.583	834.981	78.5324	77.2772	703.745
	C13 H23 N O3	Full match	No results	No results	No results		241.168	4.902	3665.8	0	0	0		7	26	9			No MS2	167.097	2557.05	528.354	2520.83	2615.72	2653.94	90.0591	771.954	2298.12	2363.21	630.025	3492.87	3716.94	2173.24	4321.16	3280.25	2389.62	3030.71	4824.46	201.79	197.293	2968.42
	C19 H25 N7 O2	Full match	No results	No results	No results		383.208	5.703	3653.98	0	0	0		7	6	6			No MS2	43.9352	3342.81	213.735	1539.16	3118.27	1886.38	44.7344	62.3409	192.272	174.287	49.7714	3671.51	417.092	262.386	933.378	177.308	74.9362	72.568	150.804	57.7384	57.1847	585.479
[Similar to: N-{4-[(2R,3R)-3-(Hydroxymethyl)-4-isobutyl-5-oxo-2-morpholinyl]phenyl}-2-methoxyacetamide; ΔMass: 4.0309 Da]	C18 H22 N2 O5	Full match	Invalid mass	No results	No results		346.153	6.124	3652.01	0	1	0		7	20	19		60.4	ddMS2 for preferred ion	1482.25	192.606	1416.26	369.117	496.475	96.8463	1165.28	1258.67	575.418	2387.53	3555.25	133.507	138.731	497.628	106.081	86.1107	693.473	594.889	466.875	458.891	281.118	168.28
	C2 H8 N2 P2	Full match	No results	No results	No results		122.017	5.764	3650.33	0	0	0		7	25	19			No MS2	4210.61	3258.52	2576.54	1014.14	1407.13	761.505	2495.29	1185.23	989.227	982.603	2343.02	1447.17	2021.29	1123.07	1205.53	841.244	2046.86	613.79	1893.77	889.947	608.443	2972.9
	C17 H32 N6 O3	Full match	No results	No results	No results		368.257	7.389	3647.21	0	0	0		7	19	15			No MS2	67.4384	2369.54	819.294	767.62	835.568	1120.25	60.3102	944.954	1100.52	1763.89	758.676	1687.13	3772.83	1279.58	1260.35	655.966	866.456	789.946	1188.45	93.4045	85.3046	838.629
	C28 H45 N3 O7	Full match	No results	No results	No results		535.328	6.792	3646.76	0	0	0		7	18	16			No MS2	369.402	3511.59	848.372	3713.78	2643.24	3706.12	309.739	567.444	1091.71	923.755	494.013	3434.82	2285.19	1594.74	2283.77	1209.88	800.482	973.426	1939.79	463.916	103.319	2453.23
	C20 H28 N4	Full match	No results	No results	No results		324.231	7.726	3631.7	0	0	0		7	8	4			No MS2	99.1838	2132.93	162.419	829.321	3696.05	2991.5	85.4425	367.579	194.013	121.868	287.2	265.748	386.747	341.005	392.645	118.187	102.377	186.261	120.393	90.0603	95.6542	2086.57
[Similar to: Phenethyl isothiocyanate; ΔMass: -89.0482 Da]	C12 H16 N2 O2 S	Full match	Invalid mass	No results	No results		252.094	5.513	3627.13	0	4	0		7	5	4		64.4	ddMS2 for preferred ion	53.3266	99.1722	180.126	478.943	91.881	96.0312	215.522	3618.47	2674.56	1796.16	489.782	166.51	145.594	1394.88	186.402	1325.21	2680.79	896.268	708.617	2214.71	3190.89	1734.08
	C14 H14 N2 O3	Full match	No results	No results	No results		258.101	5.189	3619.12	0	0	0		7	9	2			No MS2	142.829	2798.35	687.023	1186.91	2374.45	3676.21	73.997	159.887	248.538	229.899	123.363	363.717	796.193	421.928	2465.57	296.02	190.016	177.761	613.676	75.845	80.6701	803.69
	C15 H14 N2 O2	Full match	No results	No results	No results		254.106	6.484	3612.89	0	0	0		7	8	7			No MS2	140.718	1371.2	572.3	2344.48	2389.08	781.659	63.1172	749.744	706.339	1962.06	633.112	1204.96	407.28	658.774	761.433	1052.85	1208.58	1368.82	1607.06	178.562	67.103	3820.74
α-Linolenate	C18 H30 O2	Full match	No results	Full match	No results		278.225	7.807	3606.95	0	0	1	Superpathway of lipoxygenase	7	20	16			No MS2	3267.89	1597.51	1142.66	940	567.098	627.375	2857.14	1348.2	1270	3124.74	2487.8	2823.51	1380.75	1519.12	1620.43	1541.05	386.986	277.075	1650.41	706.465	228.698	1870.89
		No results	No results	No results	No results		303.205	5.364	3595.36	0	0	0		7	16	13			No MS2	96.1833	3766.53	406.721	200.843	2680.16	2091.41	96.5592	113.04	711.47	125.855	103.938	1698.8	1592.82	1795.3	2719.94	121.087	127.355	536.945	807.373	99.8165	94.2487	2487.33
	C20 H33 N5 O	Full match	No results	No results	No results		359.268	6.471	3592.35	0	0	0		7	20	20			No MS2	438.704	671.378	117.766	460.669	362.135	182.681	471.206	300.876	305.097	964.13	1099.19	3591.87	2592.24	481.476	1035.74	1105.42	2122.11	3437.41	2778.36	688.436	532.508	1496.88
	C23 H58 N7 O7 P3	Full match	No results	No results	No results		637.36	8.573	3589.1	0	0	0		7	23	18			No MS2	99.7317	2699.91	216.9	3292.89	2185.39	1070.4	108.225	488.99	248.92	473.507	170.114	3039.22	3433.38	762.368	1814.84	373.417	556.706	728.25	895.961	78.8473	74.8423	1508.49
	C19 H29 N2 P	Full match	No results	No match	No results		316.204	7.267	3586.51	0	0	3	Other	7	16	15			No MS2	354.208	2718.39	573.594	2837.27	2223.02	3547.94	665.919	1503.94	1873.44	701.371	892.947	658.839	539.513	1800.87	1634.82	1618.66	1311.19	893.14	773.322	1329.11	1255.53	1952.69
	C16 H28 O3	Full match	No results	No results	No results		268.204	8.713	3586.28	0	0	0		7	23	19			No MS2	112.606	1533.72	100.992	272.791	710.945	404.352	119.795	137.418	258.577	195.28	78.2516	2228.83	3749.87	429.413	897.523	370.967	137.472	116.963	597.222	171.027	81.2922	401.394
	C24 H34 O	Full match	No results	No results	No results		338.261	7.219	3584.17	0	0	0		7	15	5			No MS2	173.136	98.2051	61.8155	195.442	95.1118	92.0872	61.3471	880.172	1259.75	3499.38	73.8443	108.117	222.449	287.575	671.404	681.098	656.962	791.797	558.445	725.514	760.532	114.458
		No results	No results	No results	No results		287.174	4.842	3582.15	0	0	0		5	17	10			No MS2	72.8494	209.773	75.1991	128.006	108.528	111.792	96.4544	82.3719	90.1207	94.8496	81.2327	158.34	3094.2	118.55	1180.38	93.0786	97.9155	124.985	85.2049	82.2409	78.5308	589.145
	C12 H21 N2 O P S	Full match	No results	No results	No results		272.109	7.205	3575.76	0	0	0		7	14	12			No MS2	305.589	734.115	278.849	513.688	465.481	497.269	277.888	3555.4	2730.47	2136.95	317.535	1025.3	813.721	457.865	439.019	656.194	678.733	472.106	597.72	678.229	774.474	865.09
	C17 H31 N2 O P	Full match	No results	No match	No results		310.215	7.524	3566.64	0	0	1	Superpathway of lipoxygenase	7	21	16			No MS2	58.2476	3391.09	329.63	838.986	3013.22	2434.38	53.5793	319.314	803.922	899.946	423.325	1903.79	2165.01	1049.14	1266.57	547.591	370.584	509.875	1325.72	82.274	79.3388	1763.17
	C21 H50 N7 O5 P3	Full match	No results	No results	No results		573.308	7.415	3565.02	0	0	0		7	13	12			No MS2	50.062	895.899	632.375	1852.3	593.077	540.419	264.562	282.983	749.36	831.531	425.156	427.011	666.469	1370.78	1629.31	2328.87	1228.85	943.887	3744.76	425.289	57.2502	1253.46
	C3 H4 Br2 Cl3 N8 O P S5	Full match	No results	No results	No results		621.627	0.395	3562.62	0	0	0		7	11	11			No MS2	3054.42	1825.19	3377.26	1802.96	2290.6	3077.72	2926.13	1673.56	1936.57	1689.3	3483.76	599.267	2866.93	2608.65	3054.95	1393.2	1349.38	2324.16	1585.36	2058.84	1657.59	2889.28
		No results	No results	No results	No results		325.103	5.417	3555.91	0	0	0		7	12	12			No MS2	3035.51	133.149	1021.96	121.593	127.696	126.689	932.488	96.5086	101.257	107.278	3556.94	171.353	212.124	143.273	132.198	110.802	116.208	111.997	120.747	95.1637	312.376	137.657
	C14 H16 N4	Full match	No results	No results	No results		240.136	6.831	3555.88	0	0	0		7	17	13			No MS2	486.356	1520.86	1489.65	2212.2	1040.87	1708.48	339.219	343.133	1182.55	705.033	3377	966.459	458.613	593.895	743.275	270.886	280.512	701.12	799.282	216.246	204.051	1012.92
	C15 H27 Cl N4 O3	Full match	No results	No match	No results		346.179	5.365	3555.43	0	0	1	Other	7	5	4			ddMS2 for preferred ion	53.9161	123.71	472.034	204.73	165.585	113.539	103.553	2528.36	2705.18	2408.54	371.318	3581.77	1710.61	1020.07	806.803	1271.43	1985.53	2174.07	950.004	2199.42	3382.02	591.296
	C15 H32 N2 O7 S	Full match	No results	No results	No results		384.193	5.409	3545.71	0	0	0		7	9	3			No MS2	1163.43	79.4062	2304.7	76.5398	79.583	79.1054	3383.04	60.722	66.8204	69.464	1063.25	113.656	136.087	92.1495	87.0406	77.7949	79.0604	80.5918	81.9914	66.8771	61.5421	100.106
Kynurenate	C10 H7 N O3	Full match	No results	Full match	No results		189.043	4.02	3536.45	0	0	1	L-tryptophan degradation XI (mammalian, via kynurenine)	7	12	9			No MS2	1544.01	819.68	2798.72	814.039	1152.82	689.302	3006.06	2854.81	2710.62	2902.38	3243.94	2735.11	590.988	1162.19	1569.4	1932.58	1544.43	1344.84	1210.56	2478.6	3253.33	690.103
		No results	No results	No results	No results		386.216	4.109	3525.39	0	0	0		7	21	19			No MS2	272.303	690.081	429.361	1256.06	550.447	808.515	505.785	444.004	730.856	460.492	282.536	1623.79	3666.18	1096.55	609.165	630.779	573.502	946.319	636.705	392.288	478.411	394.291
	C30 H54 N P3	Full match	No results	No results	No results		521.349	7.546	3524.26	0	0	0		7	19	19			No MS2	78.1196	964.211	197.21	2485.84	2803.58	3496.17	71.1385	364.666	488.496	168.367	169.193	1129.28	1121.7	576.556	1308.31	239.012	538.393	151.334	795.297	95.432	84.0973	2509.92
	C33 H31 O P	Full match	No results	No results	No results		474.211	5.556	3521.21	0	0	0		7	23	15			No MS2	1881.73	160.161	3163.03	147.137	155.313	153.685	2778.43	117.815	128.879	138.392	2667.67	216.519	253.747	179.819	191.678	159.388	169.766	165.303	165.833	142.482	140.33	221.793
	C26 H43 N7 O2 S	Full match	No results	No results	No results		517.318	6.733	3513.63	0	0	0		7	7	7			No MS2	54.1038	3127.81	957.738	1867.68	3285.22	2853.84	198.467	75.6985	892.278	549.979	399.17	1559.15	3496.63	631.804	3351.18	1190.73	601.464	206.66	1880.43	212.166	60.0795	1122.15
	C30 H62 N7 O P3 S	Full match	No results	No results	No results		661.396	9.076	3502.86	0	0	0		7	15	12			No MS2	65.1609	3391.56	547.344	2761.75	2730.81	2268.43	83.5275	813.108	902.414	1207.67	1151.13	2954.23	1684.1	1276.6	3029.5	1141.06	1539.31	1734.64	1777.83	86.0967	73.1688	3688.9
		No results	No results	No results	No results		371.255	7.103	3500.03	0	0	0		7	18	14			No MS2	73.9309	128.859	1186.01	108.747	232.751	108.982	93.363	620.784	750.249	3446.44	213.927	479.737	606.629	366.648	806.046	490.233	565.779	571.387	502.864	669.067	883.03	491.778
[Similar to: 2-Methoxy-N-({(2R,4S,5R)-5-[6-(2-methoxyphenyl)-2-methyl-4-pyrimidinyl]-1-azabicyclo[2.2.2]oct-2-yl}methyl)acetamide; ΔMass: 186.1153 Da]	C5 H17 N6 O2 P	Full match	Invalid mass	No results	No results		224.117	5.033	3497.94	0	27	0		7	19	16		74.7	ddMS2 for preferred ion	766.821	448.726	591.463	872.001	761.219	363.829	98.6679	3161.4	3039.09	2408.24	279.788	2919.58	230.756	3018.48	583.339	955.807	2888.06	1038.4	2545.23	2119.57	4232.98	2013.86
[Similar to: 6-(4-Chloro-2-cyclohexylphenoxy)pyridin-3-amine; ΔMass: 0.9291 Da]	C14 H28 N3 O2 P	Full match	Invalid mass	No results	No results		301.19	5.533	3497.11	0	1	0		7	28	5		67.4	ddMS2 for preferred ion	72.5811	2275.97	399.53	1406.27	2364.36	2073.06	66.552	605.42	461.249	699.44	249.931	114.916	3194.55	495.612	548.018	307.239	163.768	327.206	679.207	54.0094	53.2926	2477.54
		No results	No results	No results	No results		332.138	5.687	3489.03	0	0	0		7	14	13			No MS2	936.204	1639.37	1312.82	2437.37	2483.93	1420.78	314.794	542.055	931.473	2092.72	3407.23	1196.58	800.778	995.022	754.212	750.059	1045.75	945.063	1659.57	301.842	62.6171	2689.59
	C7 H10 O	Full match	No results	No results	No results		110.073	4.566	3469.53	0	0	0		7	26	18			ddMS2 for preferred ion	983.863	2834.98	1216.24	676.584	1389.03	3597.95	1105.34	1169.55	1194.11	1178.98	1315.35	543.798	1204.32	805.333	2022.8	1057.86	799.298	730.538	1180.77	615.378	334.357	1334.13
		No results	No results	No results	No results		674.323	5.586	3469.34	0	0	0		7	10	9			No MS2	50.3197	1522.56	239.262	958.488	805.718	1153.75	49.677	352.141	407.106	156.976	55.1671	471.532	3506.39	158.723	1293.95	276.962	359.57	80.9057	931.908	63.6347	62.8165	1145.24
[Similar to: 2-Methyl-4-phenyl-5-pyrimidinecarboxylic acid; ΔMass: 84.0130 Da]	C2 H6 N6 O	Full match	Invalid mass	No results	No results		130.061	5.981	3459.06	0	40	0		7	7	6		86.2	ddMS2 for preferred ion	1146.86	386.502	908.833	775.444	567.008	243.612	899.306	2276.77	2312.49	3447.36	1594.12	1796.45	307.047	1592.12	683.284	1409.6	1873.66	1627.62	1649.52	1830.29	2112.52	1356.68
	C4 H15 N4 O3 P	Full match	No results	No match	No results		198.089	4.749	3452.83	0	0	2	Other	7	9	9			No MS2	371.324	1107.68	194.123	318.258	663.728	586.919	192.466	1665.5	1280.7	2469.44	176.06	2558.9	1941.22	3392.96	1017.62	2975.43	3171.57	2218.08	2363.49	2742.12	1308.15	2787.26
	C2 H8 N6 O5	Full match	No results	No results	No results		196.056	5.15	3439.3	0	0	0		7	10	10			No MS2	406.077	1874.86	104.186	866.218	801.384	669.92	96.732	2483.78	1892.74	1285.63	91.1849	637.442	244.575	1757.8	468.49	2239.1	2338.32	1187.51	1299.44	2049.27	2386.76	3313.5
	C16 H16 N2 O4	Full match	No results	No results	No results		300.111	5.585	3436.59	0	0	0		7	20	19			No MS2	1571.85	1904.66	1980.12	2331.17	2745.03	1641.15	480.537	1758.79	1358.77	2441.56	3362	1435.72	721.602	2074.52	1061.07	1412.07	1411.17	2445.45	1525.37	320.729	210.539	2119.98
	C15 H22 S2	Full match	No results	No results	No results		266.116	4.977	3423.43	0	0	0		7	18	18			No MS2	83.8116	3393.38	620.867	1960.74	1808.5	2970.81	93.0575	191.749	268.794	1311.62	563.576	1815.18	532.206	1731.39	781.677	148.016	578.916	1193.14	1036.24	127.735	123.306	444.383
[Similar to: (2β,3β,9ξ,17ξ,22R)-2,3,14,20,22-Pentahydroxyergost-7-en-6-one; ΔMass: -0.9726 Da]	C23 H46 N O7 P	Full match	Invalid mass	No results	No results		479.302	8.467	3405.79	0	1	0		7	8	8		73.8	ddMS2 for preferred ion	2000.26	976.826	1367.58	609.04	946.949	1156.86	2432.35	1777.26	1863.37	1522.61	932.827	1238.05	490.349	1092.18	565.405	2038.93	2560.96	1587.32	2411.58	3361.22	2787.33	970.097
[Similar to: Triforine; ΔMass: 94.1464 Da]	C4 H2 Br Cl O3 P2 S2	Full match	Invalid mass	No results	No results		337.778	0.394	3405.03	0	1	0		7	12	11		68.4	ddMS2 for preferred ion	1386.25	3319.68	1677.83	2248.03	2560.04	2203.02	1701.57	2014.11	1709.73	2605.56	1779.26	2501.82	2165.64	2061.1	1394.63	2180.81	2071.34	2392.34	2632.5	1662.18	1277.51	1641.12
	C3 H9 Cl N4 O5 P2 S3	Full match	No results	No results	No results		373.891	0.421	3400.66	0	0	0		7	11	11			ddMS2 for preferred ion	370.119	435.13	379.611	504.484	818.883	440.908	390.521	1429.2	1931.77	1521.75	387.553	1307.31	1533.45	2035.92	882.265	1821.07	3360.23	2081.13	2158.54	2460.72	2994.91	961.534
	C4 H Cl4 N2 O4 P3 S	Full match	No results	No results	No results		405.766	0.396	3399.03	0	0	0		7	15	9			No MS2	1280.68	2682.57	1190.68	2209.22	3293.25	2306.09	1083.37	1693.68	2120.24	2049.5	987.401	2177.59	1133.72	2272.41	3071.87	1171.86	1975.13	2189.78	2086.02	1030.51	1363.53	2361.08
	C12 H27 N7 O S	Full match	No results	No results	No results		317.203	6.402	3396.97	0	0	0		7	11	9			No MS2	138.013	2785.68	843.501	3336.05	3147.39	3154.33	136.378	883.54	2671.04	1004.6	657.531	2740.85	985.541	1248.44	3262.27	1302.21	703.365	712.452	1333.86	524.995	386.381	2218.15
	C8 H10 O2	Full match	No results	No results	No results		138.068	4.72	3391.7	0	0	0		7	10	9			No MS2	761.54	1956.81	1587.5	1660.19	979.666	689.062	1086.58	1344.94	989.815	2102.69	1344.4	2267.9	1735.82	2273.7	2044.55	2179.67	1357.57	2570.98	2314.63	1756.07	1335.39	3623.76
	C26 H47 N9 O4	Full match	No results	No results	No results		549.38	9.369	3391.16	0	0	0		7	10	5			No MS2	2297.39	2469.27	1967.26	2095.18	1670.96	2451.06	3230.6	2082.98	2181.09	1186.82	2833.31	1492.47	1770.88	1101.17	2510.19	959.57	1183.69	1358.46	1566.14	923.712	718.53	3040.66
	C10 H21 N8 P	Full match	No results	No results	No results		284.163	7.948	3390.8	0	0	0		7	8	5			No MS2	66.5666	2629.02	325.532	545.509	1277.31	1726.97	65.8699	772.181	1318.91	1165.41	579.279	1947.66	3463.7	1981.33	1868.95	644.993	709.858	869.3	1014.37	93.6593	90.5386	967.692
	C7 H21 N4 O2 P	Full match	No results	No results	No results		224.142	7.801	3379.35	0	0	0		7	14	8			No MS2	84.3838	2553.24	101.253	723.275	2699.27	3444.16	81.5472	152.984	183.493	356.29	295.674	917.578	164.068	324.929	381.826	98.7217	226.217	133.013	128.957	82.3485	72.777	1424.51
	C7 H15 N3 O3	Full match	No results	No results	No results		189.112	0.674	3376.74	0	0	0		7	17	15			No MS2	685.32	141.185	235.621	161.6	132.533	119.923	483.06	2091.69	2420.1	532.81	353.074	1511.47	424.49	817.496	755.627	2238.41	2472.2	1596.89	574.684	1803.25	3825.42	170.544
	C33 H65 N3 O11 S	Full match	No results	No match	No results		711.434	8.993	3372.57	0	0	2	Other	7	11	10			No MS2	50.0517	1506.98	56.0258	633.131	930.125	656.534	51.8525	66.2964	90.7302	284.864	161.92	3417.4	1086.56	932.391	1717.17	202.032	83.372	235.605	996.154	65.654	65.7609	1787.95
L-Phenylalanine	C9 H11 N O2	Full match	No results	Full match	No results		165.079	6.216	3351.24	0	0	13	Superpathway of indole-3-acetate conjugate biosynthesis;Anaerobic aromatic compound degradation (Thauera aromatica);Superpathway of jasmonoyl-amino acid conjugates biosynthesis;Superpathway of aromatic amino acid biosynthesis;Superpathway of chorismate metabolism;Superpathway of ergotamine biosynthesis;Other	7	12	11			No MS2	1595.67	542.23	1339	2411.53	884.273	199.851	1084.66	2134.76	1325.97	2477.75	808.963	1745.41	1148.55	738.687	1155.73	2290.67	2129.67	1558.13	1780.61	2794.19	967.49	3154.67
	C15 H33 N7 O2	Full match	No results	No results	No results		343.272	9.016	3336.7	0	0	0		7	21	19			No MS2	103.441	1815.4	587.867	556.224	1508.4	3263.54	55.0975	577.148	500.367	314.355	277.29	88.2088	164.224	457.609	513.147	139.354	154.12	134.384	320.459	73.1198	72.5294	937.726
	C24 H38 O5	Full match	No results	No results	No results		406.273	6.155	3331.89	0	0	0		7	15	12			No MS2	44.4856	88.1933	57.5587	81.0246	176.542	89.1189	47.1635	248.32	357.59	3397.88	53.1829	119.553	161.864	223.604	124.816	81.5887	1243.43	205.88	217.596	451.525	334.659	293.348
	C14 H20 O3	Full match	No results	No results	No results		236.142	5.939	3325.43	0	0	0		7	13	12			No MS2	2162.9	189.791	2810.28	493.021	478.579	369.893	2559.79	823.991	578.993	1800.17	3394.93	1506.03	695.593	535.192	176.436	431.986	510.171	752.169	977.086	633.542	590.48	349.047
[Similar to: 9-Oxo-ODE; ΔMass: -197.0462 Da]	C30 H37 N O5	Full match	Invalid mass	No results	No results		491.266	7.156	3307.08	0	5	0		7	7	6		73.7	ddMS2 for preferred ion	61.5577	2491	198.099	1321.38	2404.51	2172.78	76.4579	289.482	780.347	1033.56	158.805	3327.67	2022.08	2189.15	1077.29	1287.52	985.931	988.067	2638.14	63.6196	55.6187	2082.52
		No results	No results	No results	No results		522.293	8.28	3298.65	0	0	0		7	15	12			No MS2	2098.99	2609.88	2488.56	2492.25	2547.57	3243.32	2575.02	2172.02	1854.08	1979.29	2588.61	347.567	289.908	911.961	1167.86	928.551	1546.32	1617.24	1572.13	1691.25	2149.87	2547.32
[Similar to: Cytidine 5'-diphosphocholine; ΔMass: 24.8730 Da]	C24 H29 N7 O3	Full match	Invalid mass	No results	No results		463.234	5.773	3294	0	11	0		6	10	7		85.1	ddMS2 for preferred ion	58.659	3459.6	381.135	1225.13	1114.17	2647.01	54.2177	62.1495	97.0165	332.958	59.4278	2362.66	240.756	1788.71	940.777	95.6607	180.656	167.808	70.2208	57.0617	50.5175	1337.59
	C11 H16	Full match	No results	No results	No results		148.125	8.002	3293.7	0	0	0		7	30	22			No MS2	76.5078	2086.6	425.527	1478.15	2316.13	2159.8	66.8461	312.445	847.803	574.167	163.145	1842.33	3129.97	664.818	1197.88	495.99	181.913	409.517	849.406	60.2029	55.1761	968.863
		No results	No results	No results	No results		213.137	6.329	3286.38	0	0	0		7	17	12			ddMS2 for preferred ion	751.713	840.622	997.354	714.824	1261.3	847.163	760.723	283.466	460.708	618.926	905.454	3191.48	1369.91	491.576	1415.82	637.285	669.968	847.19	429.756	601.614	483.77	580.573
(S)-1-Pyrroline-5-carboxylate	C5 H7 N O2	Full match	Invalid mass	Full match	No results		113.048	5.193	3278.62	0	24	2	Arginine, ornithine and proline interconversion;Superpathway of L-citrulline metabolism	7	5	3		86.4	ddMS2 for preferred ion	3398.28	140.408	2001.9	335.018	296.557	118.777	3081.52	341.782	333.905	343.377	1837.17	1018.69	367.179	420.538	393.815	341.756	365.472	97.1556	100.664	78.8197	335.294	127.078
[Similar to: Cyclohexyl[(3S)-3-(5-methyl-1H-benzimidazol-2-yl)-1-pyrrolidinyl]methanone; ΔMass: 127.0895 Da]	C10 H16 O3	Full match	Invalid mass	No results	No results		184.11	7.304	3276.45	0	6	0		7	10	10		71.6	ddMS2 for preferred ion	73.5694	2836.24	185.994	1285.83	3295.92	2599.8	67.7047	174.658	235.82	270.423	167.368	320.513	149.899	345.043	579.478	95.1984	94.9323	271.638	410.633	88.4027	78.2066	1739
		No results	No results	No results	No results		706.427	8.959	3274.52	0	0	0		7	24	17			No MS2	141.216	2331.53	180.068	1059.7	2281.71	1669.6	144.418	797.904	215.761	237.519	522.58	3405.66	1647.87	730.298	1535.27	278.922	1257.3	1622.58	582.496	225.12	236.029	2171.07
	C5 H11 N3 O2	Full match	No results	No results	No results		145.085	0.636	3273.27	0	0	0		7	7	6			No MS2	109.689	495.9	369.083	195.817	743.538	781.663	252.304	3284.83	2981.44	1438.39	366.924	2601.78	1236.12	842.111	890.359	1507.59	1251.56	757.976	1471.19	776.219	1442.23	726.642
	C8 H16 P2	Full match	No results	No results	No results		174.072	4.283	3272.47	0	0	0		7	13	12			No MS2	1045.97	377.722	1001.28	450.58	655.375	332.045	889.348	974.805	1148.1	2249.14	1751.01	1031.98	1066.63	1041.69	466.873	2410.89	2091.75	2125.67	1827.24	3365.67	3451.34	1260.28
	C14 H28 N6 O2 S	Full match	No results	No results	No results		344.199	6.879	3272.08	0	0	0		7	11	9			ddMS2 for preferred ion	1655.37	985.503	1415.88	2064.38	2817.25	2596.65	1335.74	3288.85	2608.06	2779.71	1725.93	1479.47	288.247	1547.34	1976.27	1085.68	2015.47	830.735	2490.98	1193.48	1504.12	1607.25
	C15 H28 O S2	Full match	No results	No results	No results		288.158	6.317	3260.02	0	0	0		7	11	10			No MS2	132.471	2479.86	203.901	1319.78	3226.03	1392.75	138.227	193.091	212.074	319.137	270.214	293.122	351.658	358.089	423.302	222.562	233.37	314.769	233.397	206.77	183.328	905.203
	C8 H23 N4 P	Full match	No results	No results	No results		206.167	7.245	3258.61	0	0	0		7	22	22			No MS2	589.374	1142.53	440.668	380.954	95.3641	357.023	517.855	379.88	351.461	1547.92	1429.01	3263.95	1397.8	1069.26	510.335	788.09	1230.67	1590.86	1849.51	1072.77	456.594	1729.87
	C14 H18 O4	Full match	No results	No results	No results		250.121	6.489	3258.33	0	0	0		7	5	5			No MS2	1194.24	2393.13	811.954	1296.96	1941.96	3257.49	1153.85	1187.31	1076.8	1475.75	907.475	1245.91	257.872	1524.18	941.032	830.394	703.803	921.285	1327.36	1008.54	750.074	2602.22
	C9 H10 O	Full match	No results	No results	No results		134.073	5.924	3256.94	0	0	0		7	23	17			ddMS2 for preferred ion	2058.33	441.594	2296.19	964.943	1064.98	616.93	2072.15	761.946	882.649	1496.5	2796.51	1074.29	863.241	761.177	867.768	832.621	791.047	1383.63	561.486	3947.11	2077.38	441.687
	C12 H12 N2 O3	Full match	No results	No results	No results		232.085	5.061	3249.36	0	0	0		7	11	8			No MS2	364.124	3181.58	898.975	1760.68	2752.06	2448.87	85.573	427.447	347.73	534.367	495.454	307.977	1182.34	840.172	3124.23	364.171	464.244	143.746	1337.16	467.217	98.3574	1416.37
		No results	No results	No results	No results		351.249	8.498	3246.32	0	0	0		7	15	15			No MS2	103.138	2758.41	227.882	472.909	1710.85	1968.07	115.326	461.9	1407.38	1305.77	273.585	3106.84	3224.31	1236.3	1332.37	551.552	387.556	750.842	758.145	114.285	104.666	684.527
Diosgenin	C27 H42 O3	No match	Invalid mass	No results	No results		396.303	7.328	3242.04	0	1	0		7	6	5	73.4		ddMS2 for preferred ion	1953.64	216.362	1856.3	1184.81	622.425	1783.39	2657.04	1705.98	1679.05	1469.83	3200.77	1611.17	531.238	315.554	1705	589.638	503.52	989.618	663.383	828.827	816.54	207.436
		No results	No results	No results	No results		198.126	6.124	3241.8	0	0	0		7	15	13			No MS2	77.1158	1576.37	571.026	1751.64	1003.9	1384.55	77.1594	1054.92	999.426	960.506	915.605	3185.74	2439.86	2019.67	1931.25	562.81	875.622	1425.48	1698.92	89.0914	82.6883	2587.09
	C34 H57 N3 O P2 S	Full match	No results	No results	No results		617.37	8.706	3237.7	0	0	0		7	17	14			No MS2	143.794	1533.77	699.437	2007.19	1584.09	1302.2	125.029	1652.62	3264.06	2395.76	1567.06	2245.06	2976.78	2228.27	3135.3	2080.08	2238.94	2862.35	3527.44	261.697	148.291	2743.98
3-(3-Hydroxyphenyl)propanoate	C9 H10 O3	Full match	Invalid mass	Full match	No results		166.063	5.538	3217.49	0	2	1	Other	7	15	14		62.1	ddMS2 for preferred ion	2120.13	485.258	2987.27	1804.65	887.35	661.083	2235.13	2242.56	2326.99	2457.98	3347.4	2441.57	482.583	1646.81	416.793	1155.14	976.384	1600.41	1067.7	1861.44	1032.91	92.5003
	C6 H18 N6 P2	Full match	No results	No match	No results		236.105	5.616	3216.58	0	0	1	Other	7	19	18			No MS2	117.811	2131.54	292.026	1694.42	3155.64	3137.08	119.039	677.969	1062.58	986.077	133.261	300.381	390.534	1431.31	1107.88	782.696	780.771	838.618	1174.85	172.505	160.723	2840.03
	C15 H15 N5	Full match	No results	No results	No results		265.132	4.925	3214.55	0	0	0		7	17	14			No MS2	78.2058	1677.48	1034.27	2077.01	1613.42	1130.56	162.821	2496.38	1486.56	2587.14	820.611	1134.47	883.147	980.338	1476.48	525.74	1722.03	1301.53	1279.38	220.196	152.351	2892.29
	C16 H19 N4 O P	Full match	No results	No results	No results		314.127	6.76	3211.18	0	0	0		7	12	12			No MS2	1631.8	117.651	2064.08	113.239	122.562	123.491	2769.84	2544.09	545	1312.17	3204.64	130.499	168.207	439.964	136.078	92.3981	399.599	500.353	112.511	451.494	70.3572	119.063
		No results	No results	No results	No results		374.13	4.852	3206.15	0	0	0		7	11	11			No MS2	135.237	320.267	44.5103	456.825	329.151	292.484	49.3779	361.488	488.153	1225.96	50.1992	3180.6	1088.05	1459.9	523.687	589.541	1258.74	541.323	760.442	55.2872	383.119	669.425
	C11 H21 N O3	Full match	No results	No results	No results		215.153	4.781	3204.31	0	0	0		7	15	15			No MS2	60.6431	2152.97	579.565	1982.56	3181.06	1674.59	62.7052	948.72	1110.25	1068.65	364.735	1066.42	616.69	1671.33	2430.66	724.391	478.267	603.626	1371.54	292.576	96.0789	2558.01
	C4 H5 O2 P S	Full match	No results	No results	No results		147.975	0.419	3202.22	0	0	0		7	9	9			No MS2	611.75	1626.21	900.474	1952.75	3194.67	774.708	1006.13	803.823	717.017	1908.65	1028.84	1280.09	197.949	1207.29	783.235	1130.32	2311.63	1878.17	2260.83	2308.19	738.834	2056.67
	C22 H15 N5 O2	Full match	No results	No results	No results		381.125	4.657	3202.08	0	0	0		7	7	7			No MS2	643.672	408.854	1421.39	647.528	650.371	196.032	188.612	1155.04	1324.36	3209.32	418.451	690.164	607.065	756.265	646.439	1187.82	1329.21	727.586	1112.09	1758.37	888.667	712.847
		No results	No results	No results	No results		633.653	0.386	3199.87	0	0	0		7	15	13			ddMS2 for preferred ion	3038.3	2808.84	2064.11	1687.15	2895.03	2860.65	2810.35	1706.13	1545.42	1515.68	2540.12	462.44	1303.88	2455.21	3075.6	1088.36	1132.34	1507.42	1536.64	2262.81	1729.43	2191.09
	C15 H36 N3 P	Full match	No results	No results	No results		289.262	6.196	3197.18	0	0	0		7	7	7			No MS2	170.318	211.742	78.2055	411.523	273.065	112.89	62.0213	1387.22	2034.26	1169.98	250.36	798.528	146.545	674.437	764.901	1676.74	2151.35	2353.46	1365.99	3083.98	2936.93	1362.88
	C22 H30 N4	Full match	No results	No results	No results		350.246	6.184	3196.95	0	0	0		7	14	11			No MS2	53.4963	1883.95	69.7035	494.022	1558.55	1309.84	55.7953	262.438	571.805	1863.54	150.192	2021.83	3285.22	1094.23	1229.04	248.093	328.52	407.498	665.5	79.2144	77.8523	487.265
	C4 H4 Br Cl3 O2 S4	Full match	No results	No results	No results		395.737	0.397	3195.42	0	0	0		7	22	19			No MS2	915.927	1589.14	907.269	2445.23	3081.93	1707.44	1152.99	999.872	2291.95	2167.46	1503.12	1798.2	1596.45	2608.27	3447.54	2073.16	2169.83	2372.44	2602.11	1311.02	1338.67	3191.03
	C21 H44 N O6 P	Full match	No results	No results	No results		437.291	8.605	3178.5	0	0	0		7	9	8			No MS2	2653.05	1738.29	2594.91	2149.1	1781.79	3194.7	2495.24	1579.1	2288.32	2185.17	1343.15	1021.29	269.577	1844.52	795.86	1278.11	1214.77	497.969	2248.54	1755.15	1436.25	2588.24
	C31 H63 N9 O8 S	Full match	No results	No results	No results		721.454	8.56	3178.03	0	0	0		7	20	14			No MS2	134.752	3407.07	149.038	389.368	1351.46	2838.54	156.126	388.972	164.718	293.751	135.412	1602.92	1532.34	729.481	836.324	149.53	136.782	137.559	276.36	106.369	113.802	1112.91
	C4 H13 N10 P	Full match	No results	No match	No results		232.106	0.686	3164.88	0	0	3	Other	7	21	19			No MS2	424.043	326.656	266.736	346.502	451.869	512.033	483.084	506.827	406.123	993.393	436.241	1745.96	1075.4	1000.66	1089.42	2861.43	2422.6	1953.94	1519.39	2888.39	2601.21	996.778
	C29 H37 N O6	Full match	No results	No results	No results		495.266	5.914	3160.03	0	0	0		7	14	14			No MS2	61.0414	1015.37	3087.24	392.825	1007.97	1200.49	672.853	195.294	265.478	141.679	1394.6	464.499	136.787	98.8058	401.31	80.145	158.18	79.6562	210.889	66.516	188.337	336.319
	C11 H14 O	Full match	No results	No results	No results		162.105	6.007	3159.99	0	0	0		7	18	12			No MS2	65.0206	1328.81	242.152	1513.63	970.667	1734.77	65.6309	81.2052	737.509	629.065	162.502	3046.52	325.692	1734.02	1260.82	488.586	193.387	380.639	956.079	65.8475	59.8252	1743.84
	C15 H33 N4 O5 P	Full match	No results	No results	No results		380.218	7.512	3156.84	0	0	0		7	12	12			No MS2	84.5837	2605.13	709.482	2881.9	3150.25	1585.41	74.894	953.801	1659.02	1185.41	240.569	1083.89	1120.34	1435.07	280.351	349.923	201.641	276.246	1370.73	94.0427	86.0717	1472.48
	C14 H23 N3 O2	Full match	No results	No results	No results		265.179	5.88	3149.68	0	0	0		7	5	4			No MS2	1327.35	1404.98	1183.89	352.208	311.999	619.589	1264.77	2386.13	2313.97	1941.19	1304.74	2151.97	3125.93	3035.8	1108.79	309.155	301.602	831.32	239.961	355.424	354.205	1262.34
3-(2,3-Dihydroxyphenyl)propanoate	C9 H10 O4	Full match	Not the top hit	Full match	No results		182.057	4.287	3142.29	0	5	3	Other	7	5	5		77.2	ddMS2 for preferred ion	819.487	2159.95	567.85	1481.97	1534.09	923.484	512.185	1701.5	2502.53	2040.11	391.123	3016.25	1183.72	2368.91	1596.1	2468.04	3153.92	1168.25	1256.01	1675.42	2362.42	1597.69
	C34 H53 N O4 S	Full match	No results	No results	No results		571.365	8.739	3140.74	0	0	0		7	8	5			No MS2	2480.08	107.347	1299.17	231.629	99.769	93.5844	3008.76	1540.7	1170.14	987.923	1707.26	138.843	129.462	269.14	114.692	1466.77	1995.66	2031.55	1099.62	2967.58	3371.85	821.001
	C50 H58 N3 O P	Full match	No results	No results	No results		747.434	8.351	3139.81	0	0	0		7	23	21			No MS2	142.888	2293.44	408.503	2031.07	1150.34	2224.32	126.592	990.398	1218.62	739.125	311.039	1576.37	1497.42	1828.5	1861.57	636.563	787.128	659.197	1365.94	123.508	124.116	2907.23
		No results	No results	No results	No results		722.421	8.237	3132.5	0	0	0		7	20	20			No MS2	217.097	2341.22	175.417	1296.85	2279.07	1946.59	208.13	539.603	276.082	682.842	642.677	3167.61	2759.56	1087.68	2663.02	282.568	681.601	1197.33	1521.13	200.126	222.409	2459.01
	C23 H38 N6 O2	Full match	No results	No results	No results		430.309	8.612	3131.12	0	0	0		7	10	9			No MS2	3008.72	288.154	2107.67	835.372	530.893	474.206	1927.71	2830.58	2526.93	601.049	2160.59	229.101	265.833	263.59	642.717	385.318	225.055	376.811	284.476	593.001	651.097	413.095
	C32 H47 N7 S2	Full match	No results	No results	No results		593.334	5.941	3130.59	0	0	0		7	14	14			No MS2	166.45	900.534	522.919	3130	747.432	1295.14	82.1033	256.179	696.937	287.64	621.287	1703.8	1000.27	1097.79	2392.72	965.979	647.132	678.246	2910.49	101.659	98.4969	2111.33
[truncated: 652 more rows]

## Sheet: 定性化合物
Name	Formula	Annotation Source: Predicted Compositions	Annotation Source: mzCloud Search	Annotation Source: Metabolika Search	Annotation Source: ChemSpider Search	FISh Coverage	Molecular Weight	RT [min]	Area (Max.)	# ChemSpider Results	# mzCloud Results	# Metabolika Pathways	Metabolika Pathways	# Usable QC	RSD QC Areas [%]	RSD corr. QC Areas [%]	mzCloud Best Match	mzCloud Best Sim. Match	MS2	Group Area: 1	Group Area: 1-2	Group Area: 2	Group Area: 2-2	Group Area: 2-4	Group Area: 2-5	Group Area: 3	Group Area: 3-2	Group Area: 3-3	Group Area: 3-5	Group Area: 4	Group Area: 4-1	Group Area: 4-3	Group Area: 4-5	Group Area: 5-1	Group Area: 5-2	Group Area: 5-3	Group Area: 5-4	Group Area: 5-5	Group Area: 6-1	Group Area: 6-2	Group Area: 6-3	control	adenine	a+HF	p adenine	p a+HF	ade/c	a+HF/c
[truncated: 488 more rows]

[truncated: 1 more sheets: Sheet1]
